# Supplementary material for: Frequency, Informativity and Word Length: Insights from Typologically Diverse Corpora
Source: Entropy (Basel). 2022 Feb 16;24(2):280. doi: 10.3390/e24020280 (PMC8870940; doi:10.3390/e24020280)
Supplement: Supplementary file 1 [file entropy-24-00280-s001.zip]

Archive with 8 entries (7 files):
- Datasets/
- Datasets/Arabic.csv
- Datasets/Finnish.csv
- Datasets/Hungarian.csv
- Datasets/Indonesian.csv
- Datasets/Russian.csv
- Datasets/Spanish.csv
- Datasets/Turkish.csv
