# Supplementary material for: Frequency, Informativity and Word Length: Insights from Typologically Diverse Corpora
Source: Entropy (Basel). 2022 Feb 16;24(2):280. doi: 10.3390/e24020280 (PMC8870940; doi:10.3390/e24020280)
Supplement: Supplementary file 1 [file entropy-24-00280-s001.zip › Datasets/Arabic.csv]

	Word	Length	Frequency	Info_given_previous_all_bigrams	Info_given_previous_cleaned_bigrams	Info_given_next_all_bigrams	Info_given_next_cleaned_bigrams
1	في	2	7147660	3.77986495279216	3.7457457682779	2.75892752400347	2.69836301135715
2	من	2	5173781	3.59452003659635	3.52784370952685	3.62635789711613	3.55497666070524
3	على	3	3206166	3.87805007565463	3.83730192861036	3.84903625963844	3.80741765109646
4	أن	2	2099709	4.13372434750573	3.99953043010253	4.71518607224703	4.63907566615873
5	إلى	3	1615960	4.1909788442706	4.02989901553091	4.99569205478731	4.91280606336908
6	عن	2	1256494	3.78051887989128	3.7047660098309	5.09802984571801	5.04770354059992
7	التي	4	1185201	4.74156645308206	4.70581100113964	3.08536950899785	3.05172191977309
8	لا	2	915071	6.1611830675729	6.12852827229813	3.41141351753179	3.36913676314132
9	ما	2	896121	6.0821315850665	6.05556370835435	4.10042660690092	4.10703268723289
10	مع	2	878064	4.9744545948061	4.94779412387784	5.6454323883245	5.6542863502536
11	هذا	3	794882	6.46994891182929	6.49160298662592	4.27636782895953	4.2275619240954
12	الذي	4	785679	5.50546310244516	5.54532570200907	3.98378885652542	3.94084998701065
13	هذه	3	683581	6.48958633755815	6.46670461069257	4.02101402371163	3.97767394417678
14	أو	2	555579	7.02002485018583	7.09956035347995	6.98789483068762	7.05763922632554
15	بعد	3	545284	7.08371517540938	7.2146282224723	5.47358054252286	5.4346555928062
16	بين	3	532894	5.5526429864355	5.51659798948185	5.65587952953734	5.63498323748772
17	و	1	511872	7.11859783874245	7.45922077822868	6.99155592421244	7.2134281293186
18	كل	2	474974	7.30452101032333	7.31236201581332	5.5531142411504	5.53907325295865
19	كان	3	450169	6.2346335568676	6.26287579328385	6.51092860171132	6.47946071988123
20	لم	2	442011	6.95524767573182	6.97266448808649	2.80716616097894	2.75214457623326
21	ذلك	3	437118	5.98604027788927	5.90823810027387	7.16354055696415	7.10721876559295
22	خلال	4	427843	6.93610481700444	6.91495520491982	5.19145316224853	5.16827353706594
23	إن	2	425115	6.35539503320361	6.38213303736068	7.12777340018943	7.06702794349528
24	كما	3	408485	8.26039827452529	8.42903715890972	5.35869795425464	5.28257201935706
25	هو	2	399238	7.04780752297021	7.09113218176891	6.96736814094589	6.94613849048566
26	الله	4	351884	3.01908885295913	2.95928933247798	6.183827645232	6.28195730565129
27	وقال	4	336847	9.98848609020137	10.2244445556902	5.39257287600134	5.44697523909797
28	قبل	3	330569	7.36728683900559	7.3666517921163	6.42394310213239	6.41502811498411
29	اليوم	5	295658	7.15946391843035	7.18285661202242	7.10886736607786	7.10194712298719
30	قد	2	293853	7.84751578683258	7.92274374526163	5.29035306832314	5.23873293120975
31	وفي	3	288148	9.06878616070865	9.23828347894745	6.12833031847014	6.07777988063922
32	العام	5	283630	5.36355503460854	5.40990248119935	5.79456180235002	5.76042236452562
33	ولا	3	275152	7.38638789713431	7.5106395514091	5.52862615480292	5.54006394815717
34	حتى	3	270310	7.93823638575156	8.07013425974489	6.32116749569737	6.37986967974645
35	هي	2	262988	7.3769350927524	7.44037718616133	7.44597334144383	7.44762575393015
36	أي	2	261698	7.35178886662882	7.31891227437626	6.26972053896529	6.20067443290726
37	غير	3	261298	8.00417505989799	8.05858503475906	4.75068939719847	4.66350362111207
38	رئيس	4	258819	6.31137375759254	6.39819873243751	3.74079628127076	3.64686390803437
39	حيث	3	257318	8.03477942503221	8.1650320990426	6.42060487724077	6.34182140748052
40	كانت	4	251859	6.92255955375249	6.9523444568104	7.16714257147497	7.14591895151624
41	عام	3	245641	6.8117320878961	6.77986737760338	4.30656912344537	4.3981217220387
42	أنه	3	231747	6.84406831187236	6.76901259317258	6.82302089640377	6.74126047595289
43	منذ	3	226000	7.79030539171333	7.84852601960483	5.23528683629086	5.16614563958877
44	الرئيس	6	219960	6.75251417953307	6.68881339779091	4.80504206195102	4.90673855485209
45	له	2	219564	6.49596559943069	6.52750140160198	8.19637692402637	8.23212401014471
46	وهو	3	215649	8.2051804447655	8.51007631735198	7.03159255766236	6.97805839387787
47	أكثر	4	213846	8.30278489562517	8.32979599648396	5.9718761035256	5.90769191457035
48	لكن	3	212625	8.81188152382761	8.94977821194428	8.01165849117235	8.02453682395722
49	العالم	6	211431	5.96190404693689	5.90537136464772	7.5751949452559	7.61174162468212
50	المتحدة	7	211009	0.523197193180506	0.542249608317244	7.59777579933607	7.59409454484539
51	ومن	3	204162	8.95481611461746	9.18664348834577	5.56738399984987	5.50617976451623
52	بعض	3	204026	8.11437889532431	8.11659462979318	5.74248356078764	5.76305860101309
53	هناك	4	201964	6.84785465504423	6.79468496802495	7.36621540792687	7.36201691878821
54	فيها	4	200059	6.80154117105272	6.81575783008007	8.89457177022618	8.9493001647598
55	وقد	3	199674	9.33308900786366	9.55766586570043	5.5709276758226	5.52554011580821
56	العربية	7	188529	4.20356252144785	4.16619064081633	7.14785224027303	7.35147806634723
57	هل	2	182927	7.54024717502913	7.69193105299416	6.39375992889504	6.37791670655361
58	محمد	4	178804	6.45207110822257	6.37635036905805	4.77277174076709	5.04237215066822
59	حول	3	177627	7.13961507479966	7.17688473459977	7.38605063122638	7.38240439841658
60	بها	3	176481	5.10125179298539	5.12136158100643	8.63119609134095	8.6688673690184
61	الذين	5	173755	6.1470374659695	6.22095298507258	3.88365821981136	3.90225136673648
62	العمل	5	172585	7.23719527668845	7.17573267161057	7.80864502956316	7.82010791714911
63	عليه	4	172340	5.65543642348735	5.6868040254129	7.87094743790222	7.89410044038082
64	تم	2	172161	7.19079165935302	7.12929404411372	4.87327534820512	4.88344569460063
65	بن	2	172076	4.2518866430804	4.258683174102	3.05140108631957	3.39105707077347
66	الدولية	7	169411	2.75504242006717	2.65583382820515	5.89602257911639	5.79808523225438
67	لها	3	168654	6.8547072195168	6.87212148143111	8.53139150211014	8.57340820356799
68	قال	3	166116	7.67372066626252	7.71813940913636	6.86735831849968	6.83661732669537
69	يمكن	4	165494	7.1316147946848	7.07019646773083	5.82875823801592	5.80960231789546
70	الدولة	6	165445	6.57380383783368	6.47587474510782	6.64499301302824	6.91739651973438
71	ة	1	165432	4.41174193793362	4.55036272317243	8.72973182435884	8.90610157561871
72	يكون	4	165009	6.15382829613869	6.12401556105762	7.62312731161201	7.59599354015648
73	عدد	3	164770	7.4381166930668	7.37828964036992	5.77074442845413	5.69677129029081
74	الحكومة	7	163081	7.41736945952945	7.3804527214765	7.21942223777615	7.23242523776946
75	الماضي	6	162365	4.05489408840035	4.07821315703165	8.51026759573417	8.44326293061845
76	فيه	3	160645	7.12744730307986	7.17768315557385	9.02914269209717	9.08397543379333
77	مجلس	4	159695	6.27945980702277	6.20073010506007	2.98472589975523	2.98140367219074
78	به	2	158953	5.11784928690168	5.21667641301434	8.93532033406062	9.10486559200278
79	إلا	3	158099	8.3305114190234	8.4600506332433	6.99577950360601	6.96487990485829
80	دون	3	157322	7.99903912942933	8.03174753341581	6.20124108140299	6.16516677958599
81	يوم	3	157320	8.20480509443221	8.25255063321306	5.64852499240696	5.59980959183099
82	مثل	3	152521	8.61479714860896	8.70920345819229	7.54975588974866	7.66131032739581
83	تلك	3	152153	8.61183339338673	8.61117588254854	6.31588726041691	6.29514866377876
84	ولكن	4	151821	8.80718905822343	8.96856814086146	8.26364172999195	8.27596931203798
85	أيضا	4	151472	8.4031896297136	8.6047180776683	9.23158553191866	9.20609834324073
86	بشكل	4	147564	8.19259457926282	8.27273076321355	3.58663600358476	3.52332565342736
87	وكان	4	145383	9.74716220785934	10.0991240642716	7.86844740123423	7.97145172084893
88	أخرى	4	143549	5.24024759324795	5.12298862482438	8.60824130903587	8.63823763409524
89	عبر	3	143284	8.24995150987216	8.37669022072631	6.72724875945413	6.87847508449533
90	ثم	2	142593	7.87616681907437	8.03386113944055	7.47003547428124	7.55204606421633
91	بأن	3	142214	7.06609344411488	7.09801697824509	8.57542324074032	8.56322282553042
92	وزير	4	139493	6.63879565578827	6.60952442671807	3.38316470805671	3.3007079505924
93	وهي	3	137629	8.64860048918932	8.97967593801315	8.08082243586118	8.05100730026878
94	بل	2	137592	8.12992993388683	8.22252967535892	8.05298729446649	8.14576692300694
95	علي	3	136113	7.48121097207192	7.60268474961513	7.41868083769719	8.15505672073199
96	ي	1	134404	7.33173962725219	7.80960651363033	5.92740439437112	6.22091972525591
97	ضد	2	133009	7.11018862081382	7.08227757728282	7.0423080236788	7.16433654384425
98	عليها	5	132558	5.38606037799069	5.4044667190316	9.03811223010263	9.09395941187205
99	الأول	5	132387	5.0068416324268	5.13079702846999	8.16880210010727	8.17987275076069
100	عند	3	129929	8.2173279572569	8.37900403408249	6.76331382669657	6.80215866817574
101	ليس	3	129172	8.66182342136813	8.73840484596106	6.91598425357995	6.89850791173899
102	نحو	3	128785	8.06326626457887	8.05178792359345	6.63165625692142	6.60231415057348
103	أمام	4	127581	7.56810443278127	7.63337577880625	7.08188697089501	7.25338433421396
104	عبد	3	127513	6.57189222960927	6.37676678161842	1.81670636803295	1.77806782956405
105	منها	4	127297	7.04346763655228	7.10801136462328	9.34924423669946	9.40502516754352
106	أحد	3	127258	8.47055310803996	8.53977680682556	6.82340344995516	6.81942188518322
107	إذا	3	127186	8.28282515481421	8.31925277509208	5.68019911150905	5.62386046392407
108	وأضاف	5	126990	11.0662306875065	11.2393816615872	6.97037821878136	6.97992430368437
109	السعودية	8	126909	7.05964538056282	7.13681151273322	8.73483873748732	8.74792985344023
110	م	1	125835	6.11570778359274	6.49249464952032	7.21281138690784	7.48508639255938
111	الاتحاد	7	125193	7.20792299731392	7.09126589666387	4.7692920724015	5.08746367588321
112	فيما	4	124957	8.93469050541398	9.08611210169643	6.13506643090786	6.06000323830988
113	مدينة	5	124625	7.77924011769843	7.71074146491352	4.63805097603776	5.19104998857135
114	آخر	3	124128	7.35997995478709	7.28493777827793	8.3286620743344	8.57519140953565
115	المنطقة	7	122328	7.35231891036022	7.28319719597018	8.08803069488834	8.03960572934506
116	سوريا	5	121429	7.60934178381213	7.53803099064309	8.53752819798045	8.53256572472723
117	الآن	4	120176	6.47641329934335	6.39532294604308	8.76474663675441	8.73530365474004
118	الوطني	6	120058	4.4008267211212	4.32933029137054	7.92106485361178	7.97587020013097
119	فقط	3	119153	8.01951259479988	8.09629435942738	8.97494769157321	8.99174328279267
120	عندما	5	119084	8.68819160856246	8.80779679912378	6.27341605835049	6.22402372355221
121	الثاني	6	118833	4.07345946788957	4.13459953019557	8.02543762765052	8.00930670322775
122	مليون	5	118132	4.35442039645909	4.45473399302028	3.42986246000962	3.34581962435539
123	مصر	3	116281	8.16848129693962	8.24903530776104	8.73850993834127	8.7602572065004
124	تكون	4	115739	6.70331787081083	6.67990056505549	8.1302398928766	8.12574255898153
125	الدول	5	115369	7.68369254455568	7.59591732751462	5.60131374438919	5.64002541425437
126	الجيش	5	115090	7.59977389636714	7.54382981352867	6.09929036980416	6.12196697704149
127	لن	2	115032	8.55155836497401	8.62558304635259	4.85604270278709	4.84554989118572
128	العربي	6	114753	5.42369306361191	5.33079615372708	8.57093358335574	8.64547150485973
129	بسبب	4	114563	8.6511346640065	8.74988598273361	6.82617838242717	6.88048884564031
130	فإن	3	113172	8.02556699341501	8.09338339709056	8.93241729155753	8.94433407651998
131	وزارة	5	111782	7.38649463107271	7.43294201301468	3.49928943750503	3.43806693169966
132	انه	3	111512	7.70956522320095	8.0261077463984	7.68878343807792	7.68162299306337
133	شركة	4	111115	7.93184950876875	7.89445272648365	4.68358528749955	7.13102131944426
134	ولم	3	110509	9.31488362218841	9.54429775294905	4.55415037669594	4.52147280802223
135	الدولي	6	110361	4.83957532697136	4.7621654513357	8.3593866135502	8.40519250995452
136	دولار	5	109438	2.25919133373058	2.17091418820687	7.18798358202462	7.26055428744921
137	جديدة	5	108382	6.02879507509155	5.99261788286919	8.58666763424173	8.60772101327463
138	منطقة	5	107420	7.96078196109096	7.90977703309201	5.41601931374524	6.18793055328063
139	الوقت	5	107105	6.89184659639837	6.81659129907719	6.23591466137087	6.16551456936267
140	جميع	4	106333	8.71522274212698	8.70429453244951	5.96187374759885	5.99445912356522
141	الأولى	6	105934	5.09290071368428	4.99339479794975	8.89963475070083	8.93059378923226
142	يجب	3	104931	8.74625955059001	8.73514426241731	6.31868571159152	6.33860227619288
143	الأخبار	7	103785	2.87721129296604	2.68822904412912	2.44325747570424	2.37724857158186
144	الرياض	6	103456	5.1519956027162	4.97613625813042	6.26469226256773	6.13171117264023
145	أما	3	102742	10.2303602759812	10.552293975347	8.7236847319422	8.75314808945215
146	تحت	3	102342	8.19860681019612	8.37280975401442	4.03491150849133	4.02472938948119
147	بما	3	102042	8.58346438866719	8.76110618989108	6.18292092757456	6.13600392352116
148	البلاد	6	102032	7.00985344935774	6.98145304137809	8.88936153966743	8.91671385769651
149	العامة	6	101795	4.13656302059796	4.12232336568462	7.5267982031425	7.57633147742041
150	فقد	3	101315	9.35826089832453	9.56834155186825	6.72294768572046	6.69453019990504
151	الأمن	5	100651	5.69311662791057	5.57805481479048	6.61274544139851	6.55468108700545
152	الساعة	6	100588	3.78143501502821	3.6879092222667	3.87537448874718	3.79754692766544
153	النظام	6	100292	7.89986976913679	7.90266031261285	7.34517955319003	7.37571128588177
154	د	1	100231	5.69539999866709	6.44734595634966	8.77757618144969	8.75284272927723
155	عدم	3	100062	8.08862860994895	8.00575897404953	5.41185318294179	5.38772858427691
156	أمس	3	99809	7.51997186092845	7.49818464408435	7.88420622654754	7.81884727653464
157	الناس	5	98822	7.6515037641101	7.75079285891155	8.73785147433328	8.95561940744403
158	الشعب	5	98478	7.33518631630537	7.48357300674513	6.3784331189634	6.43683134966061
159	ل	1	98288	3.63803964779177	4.66236345549898	8.97866111584412	9.04031046660598
160	عاما	4	98160	4.02278927866686	3.88452371433063	8.27414364476255	8.14554875748236
161	الخارجية	8	97482	3.87339167938053	3.7856993764299	7.07498429428638	7.26295751417923
162	الولايات	8	96777	8.32664600750715	8.34907018105998	1.76610273737244	1.59603153810196
163	وما	3	96662	9.34330805484178	9.59929413181757	6.50422621216437	6.54717629345237
164	الأمر	5	96593	7.64643370241142	7.60405986751602	8.18525551880999	8.14147638076307
165	أنها	4	96211	7.80414774473152	7.74014825090565	7.4921269347198	7.44522870166998
166	أجل	3	95066	6.01169508394393	5.93568335588017	7.14922449243664	7.12278571786523
167	حين	3	94991	8.63623808793441	8.66057231247744	7.55702982730914	7.50875926474709
168	يتم	3	94555	7.80026257059862	7.75955002784338	6.33822410531597	6.34955544592902
169	عملية	5	94533	8.51099094234479	8.51039443393153	6.32081212114778	6.33441562184048
170	العراق	6	94178	8.05089961534783	8.07542954450587	8.5510059721163	8.56706034339381
171	ت	1	94023	7.49137378685433	7.54773876803112	6.63668715302119	7.10512307702637
172	خاصة	4	93915	8.46028003351559	8.52123518183197	8.8385125309764	8.85018043013809
173	وذلك	4	92909	9.17493352026934	9.35725856993182	7.49242309815034	7.44037951698903
174	دولة	4	92426	8.28666956296516	8.2943261919312	6.56124713978389	6.58586825241968
175	وهذا	4	91495	9.65556059978386	9.88325897942858	7.1844293458298	7.17534431165487
176	المجتمع	7	90909	7.70102173948092	7.66611270041659	7.05943744740952	7.07624885105003
177	داخل	4	90594	8.83464701920963	8.96004506074661	6.88254172052626	6.86702935372689
178	لدى	3	90173	8.39760856597488	8.43875474771079	7.51030702937132	7.52250195395276
179	ر	1	90100	3.20205546664002	4.04232257735542	9.06833496228005	9.19557052884596
180	والتي	5	90056	8.84194182969969	9.05775952317348	6.84217780513184	6.80291258661086
181	مارس	4	89883	4.25032079822075	3.91416834594998	3.01133639673621	4.58613450184493
182	تنظيم	5	89202	7.79556662273797	7.73201204098596	5.31532878552723	5.9023833176133
183	كبير	4	89015	5.80450011101494	5.73090700065887	8.85889476595485	8.86715628772488
184	يا	2	88754	7.29471401888123	7.68950870165145	5.52616938165267	5.76112466938872
185	ألف	3	88478	4.83106956335596	4.88291895645592	4.93383523843316	4.8521090236073
186	لبنان	5	87902	8.26949643195623	8.23573337579509	9.27652378447417	9.36224396125994
187	الوزراء	7	87611	3.55355241315789	3.48297116694224	7.36143854152167	7.4396645938496
188	وقالت	5	87330	11.0634525635687	11.3374986965536	6.2974958173529	6.30544490223724
189	وأن	3	87179	8.65723970451181	8.71094592644962	8.40727761735582	8.43221419211825
190	سنوات	5	86759	4.47787897263562	4.41352785705682	8.79249295896238	8.77674406189082
191	السياسية	8	86462	5.21083957068477	5.2182900476448	8.38184074368461	8.48230489198655
192	نفسه	4	86378	7.00804387410168	6.9640751950429	9.39067179648271	9.40628947289133
193	السوري	6	86291	4.77345691073287	4.65747596188421	8.14524813568036	8.07302160669655
194	كبيرة	5	86263	5.81708821959073	5.79356125243491	8.94476846267838	8.92711378319637
195	لأن	3	86037	8.99570163138949	9.1060451615905	9.01552918293996	9.02960483850868
196	موقع	4	85429	7.95451916207113	8.10671515676835	5.45960556678451	8.02191115489816
197	كيف	3	85093	8.35136565881938	8.44425170391998	6.54499445775289	6.58875547011443
198	وعلى	4	84668	9.57979149793586	9.74404799469965	6.41809419419157	6.37137640209566
199	وقت	3	84152	7.29207889519347	7.24326862975364	4.80713915084992	4.71796096291496
200	أول	3	83988	8.83179561907463	9.03459137180756	7.63034868740506	7.59072208058762
201	اليمن	5	83285	8.10634508684261	8.05004557247561	9.23312842975646	9.23616009610787
202	أم	2	83271	9.40310740515287	9.56144462775685	7.92788831924222	8.33511124998129
203	المجلس	6	83122	7.59685637379405	7.54118772646678	7.00372073832908	7.05306924250069
204	المملكة	7	82382	8.15881689643465	8.08689157299577	8.14568079680234	8.10817466790329
205	دول	3	82208	8.36768228243985	8.30793084811638	5.45265161055828	5.41189359229901
206	مستوى	5	82040	7.03284296415208	6.95427628039843	7.77301598235564	7.81692331089798
207	الجديد	6	81188	6.82476222615714	6.80461119251908	9.44367950308031	9.56177732286878
208	حزب	3	81156	8.50112386187746	8.44716475832402	5.17452892427873	5.14508136583545
209	وكانت	5	80795	10.4254709115669	10.7813476446808	8.11132695850659	8.12034830581547
210	الوطنية	7	80545	5.62434526119283	5.64924479731953	8.4715493990439	8.59974154497703
211	مما	3	80265	8.691429071309	8.81533659157183	5.7362498536696	5.74696927633297
212	أكبر	4	79699	8.66449572081043	8.66954465681666	7.74542110338537	7.71244521052065
213	قوات	4	79617	7.73518787843738	7.70922346697694	4.8793913844522	5.03855972192435
214	جدا	3	79536	5.46216304904931	5.41583174839028	9.21807124077345	9.26789059596637
215	عمل	3	79442	8.06959553793014	8.01881567416885	8.69526616870212	8.78626753700762
216	إنه	3	78740	8.23507258987541	8.34035388254647	8.28410452916207	8.21640429538866
217	لهم	3	78423	7.44123241451277	7.53277030035034	9.2321015321307	9.38021204933086
218	الخميس	6	77534	6.40067278140455	6.26984219566828	7.70256392575131	7.48078866430423
219	الجمعة	6	76650	6.28857769282932	6.13561509096445	8.27898966807868	8.09071888503067
220	صحيفة	5	76313	5.77983496716041	5.65861939218864	4.44637044540451	4.72125618753318
221	القوات	6	75781	8.15529115038327	8.09813047795819	4.64411312346093	4.58349560956134
222	بـ	2	75644	6.77526123040461	6.71982115896531	7.94141195959621	7.94450540653106
223	منه	3	75610	6.43896929781518	6.55341152368094	9.77594341138027	9.85497179993258
224	وجود	4	75606	8.02251370855707	7.93407947176958	8.37326678047108	8.38323165547674
225	الحياة	6	75484	7.71391738438074	7.7011705548319	8.55660232455816	8.59825150607887
226	الشرطة	6	75274	7.28565193154952	7.26675460517452	8.33658765035299	8.39656128754878
227	الشيخ	5	75016	7.18558916395446	7.14460760432229	6.17446469190511	6.31132782489367
228	الحرب	5	74576	8.17255253578712	8.15529591482258	7.62676521281831	7.67563812676444
229	واحد	4	74269	7.23869815832972	7.20920453765901	9.13590970425461	9.18981387216259
230	مجموعة	6	74179	9.28701483313689	9.3056031709754	7.44234562592701	7.6433857921697
231	جديد	4	73743	7.51664483492115	7.49302686854624	9.26090552690157	9.31431075784718
232	بيان	4	73684	7.54351066479291	7.45468953571103	6.87649658132258	6.76417979199261
233	ضمن	3	73583	9.02909756097284	9.17317269420876	7.48528958650376	7.45156279706655
234	الإسلامية	9	73378	4.53052314510603	4.40568666550588	9.18956656295532	9.19351364994668
235	العدد	5	73335	4.85707604102934	4.82034738968668	2.33501107228477	2.33193084068059
236	هنا	3	72607	8.15550568002652	8.24090791001945	9.0865718005701	9.12491889045389
237	عدة	3	72542	8.76848484303897	8.79468674532187	7.29941449704266	7.2834097472392
238	الشباب	6	72502	7.78395899841741	7.75537558699513	8.53729129100215	8.60755547737643
239	سنة	3	72373	7.72214568056918	7.84754597703221	8.02487535954748	8.13811141763968
240	السابق	6	72147	7.24654401979131	7.14474674548581	8.56365192456052	8.80841161387342
241	شيء	3	72008	6.86305602223683	6.83309927466984	8.83562180256901	8.87018315288514
242	التعاون	7	71662	6.67469819202502	6.57988284325332	6.47791319435117	7.22637938446886
243	ذات	3	71577	8.67637708091537	8.75402172372191	5.85227139530988	5.81675331230276
244	فرنسا	5	71559	7.53549834644303	7.45330424631409	8.73934833017455	8.68441365908761
245	نحن	3	71484	8.44049711746962	8.47412992778174	6.79381670286308	6.81609609961821
246	نقطة	4	71461	5.79941438415878	5.79734556992444	7.78897914951382	7.84076716268424
247	الكثير	6	71117	8.64760602993296	8.65880384380912	7.32767786771925	7.24177321011472
248	الصين	5	70962	8.43734696032626	8.4344686250173	8.73419311485945	8.77531578606305
249	ب	1	70916	6.44159971722298	7.02050511993144	8.61911528460572	8.74046580938809
250	المدينة	7	70895	8.27806388893188	8.23025273922555	8.86178836612426	8.86475348887264
251	حالة	4	70597	8.81112276721968	8.85102021103444	7.26901493035932	7.32546803526738
252	طريق	4	70471	7.05543172845186	6.96377652230229	7.91483186367336	8.16857401565798
253	ن	1	70375	4.59326535848537	5.06208856335812	8.86984272784083	9.0741347714067
254	السورية	7	70271	5.33005836641965	5.32543817994299	9.44043800276114	9.45814601070669
255	السياسي	7	70039	5.90920918424415	5.87781673229573	8.6952450604971	8.859511085943
256	الانتخابات	10	69875	7.74586850982587	7.72432160490455	6.32442653771773	6.25218144112664
257	لو	2	69868	7.71748266698217	7.79335135344456	6.95179240941727	7.06985655925293
258	رغم	3	69791	9.58069409096306	9.71586267563595	7.20208840256682	7.27968286819868
259	القانون	7	69680	7.71004174514993	7.72409331412617	7.79838492396305	7.81237382149411
260	هم	2	69640	8.71261962291495	9.00723625063764	8.25388607244003	8.4689606248729
261	الدين	5	69484	5.41344164830944	5.27690759496163	7.42240302528002	7.75591379403536
262	جريدة	5	69187	3.24006028347262	3.05433080754632	2.59775591931916	2.5896950116404
263	الجديدة	7	69136	7.02993313255981	7.13302401857822	9.56135905321542	9.6142529058213
264	باسم	4	68902	3.87012691305732	3.7073590479399	7.25703231506871	7.29437409837691
265	الخاصة	6	68607	6.60659971619766	6.66017375727903	8.02276774382946	8.12586961406059
266	نهاية	5	68602	8.31584400475749	8.25931784403428	6.26812449735213	6.30858287448079
267	جانب	4	68493	6.82949277207159	6.87096116201983	8.72437193065856	8.78408090791419
268	ثلاثة	5	68268	8.76892702475459	8.75893386619125	5.48125200840417	5.58032155397255
269	اللجنة	6	68249	7.5488381684312	7.50315196104388	6.93216426026911	6.94396751395843
270	السبت	5	68129	6.87806150609388	6.78142183277731	8.2070533200517	8.09926711942082
271	المركز	6	67907	8.58110433923302	8.57437473626662	6.18129452550119	6.09242995020517
272	مشروع	5	67341	9.08583750721212	9.11560955265153	7.2931124832361	7.33256724573522
273	يقول	4	67259	9.03498037259786	9.11219434397695	8.195959877187	8.30624697358476
274	مليار	5	67233	4.57928620947799	4.69173568458083	2.93764463572063	2.86801564182345
275	الفريق	6	66826	8.34663484668397	8.27730302042448	8.48681519461912	8.75349522078156
276	لقد	3	66763	9.05522735663482	9.02248398979445	6.12716176650403	6.16753912819896
277	مرة	3	66608	6.70316343476762	6.86717953825943	7.71730701318121	7.83189396744371
278	لـ	2	66596	7.97398556010915	8.24557116012192	7.21584326607734	7.32034682046114
279	الإنسان	7	66240	5.55639207468396	5.35598935444433	9.49562297892828	9.52369957774774
280	أفضل	4	66066	8.59215671139195	8.59172422312379	8.01926271594339	8.01449211809652
281	المرأة	6	65719	8.18374995299995	8.15705198318614	8.85616373117328	8.95794457458091
282	بينما	5	65492	9.47161403423381	9.65370315616956	8.06091479464096	7.99749933864018
283	جنوب	4	65290	8.05352440049379	8.29729080219938	4.78542506180993	4.88109615905225
284	الشرق	5	64994	7.9035718075347	7.90718799727912	3.08654098417462	3.36305879073582
285	إسرائيل	7	64982	8.82917816534895	8.75830596286281	9.51017425082394	9.49006837079992
286	وليس	4	64967	9.45015131218647	9.63620420557889	8.86646587932151	8.96315919731464
287	أحمد	4	64940	7.81790114952138	7.80719291327707	6.39003217295059	7.094915605557
288	شخص	3	64818	6.62191585415377	6.79160827156185	8.8748858983778	8.87697644832585
289	العديد	6	64087	9.23979885066409	9.2515257688455	6.45491898577858	6.35553371048715
290	الثلاثاء	8	63886	6.95350178414494	6.86573402543171	8.46115909115372	8.35736747980441
291	الدكتور	7	63737	8.4305966143094	8.40584547362193	5.92395876452542	6.12565345266921
292	نظام	4	63627	9.02060220813198	9.05055392894891	6.72614134404611	6.9055011631014
293	الوطن	5	63354	7.54047052784591	7.53107289228698	8.24287373692244	8.37079425784554
294	إيران	5	63084	9.01990604265847	8.96147500538124	9.35213174974237	9.35334905318
295	الأخيرة	7	63083	5.60454323534642	5.49941646788003	9.92283807688788	9.90401724646152
296	الداخلية	8	63056	4.83199927431579	4.76952284277879	8.83662337202726	8.93222222935953
297	وأكد	4	62688	11.7393865723345	11.9683516404315	7.71493263030421	7.8003629964439
298	الثانية	7	62527	5.678926846162	5.58065916503408	9.25398872054215	9.28383038790164
299	الأمريكية	9	62485	6.11258234900785	6.14056871552474	9.58530131454009	9.61569063102085
300	الجزائر	7	62400	8.74777146877712	8.86494399391424	9.28804805376341	9.46517664994951
301	دور	3	62337	8.60950616130311	8.64447213567959	7.57546790498681	7.66452394857444
302	السعودي	7	62324	6.24767649653358	6.15753136526968	9.21580925740429	9.28055051323339
303	تحقيق	5	62187	8.73051910903303	8.68389894565109	7.20263072651829	7.18247719831928
304	العاصمة	7	62049	7.62549540522385	7.55148100401013	7.14483850758719	7.20737599337262
305	إذ	2	61636	9.7207271428163	9.86758883685727	8.29798040197544	8.23011783141967
306	هؤلاء	5	61532	8.92572454232655	8.92057198013569	7.82511452081345	7.92250287526538
307	واحدة	5	61449	7.10881774073766	7.06734656589306	9.40074829638175	9.4260692750284
308	العالمية	8	61234	6.04352687769066	6.0037020635947	8.97853657124165	9.01041214172914
309	السلام	6	61009	6.60613560424453	6.57470991354931	8.51073143320865	8.57919302541179
310	الملك	5	60962	6.38742648370313	6.26290448950688	4.99047889877016	5.67431125664231
311	روسيا	5	60699	8.69646792022694	8.65225588584711	8.84552784056795	8.83345171415959
312	وسط	3	60550	9.26471546166292	9.40659184295492	7.31208374323441	7.31342884567225
313	النفط	5	60517	5.64739263213829	5.72772644078772	8.17496314472901	8.16098416037818
314	السودان	7	60400	7.41762211457463	7.32155707485698	9.769520011607	9.8963074995062
315	الدفاع	6	60356	6.54667939560846	6.46702806129612	7.22266637244585	7.2091681475183
316	مدير	4	60236	7.57341360800958	8.02737905860466	6.24160460032568	6.16496372762684
317	شمال	4	60120	7.60673477289325	7.7677506066118	5.01447454107296	5.04095137491613
318	إدارة	5	60019	8.44547378869197	8.38191623895565	7.55713957447083	7.60697786773939
319	المعارضة	8	59731	7.51522634253095	7.45611994034847	8.42252303383068	8.41687117621186
320	لي	2	59552	7.2479482626267	7.33993080978642	9.28226872712729	9.65580489385752
321	ه	1	58867	6.63768065711996	7.13359238434895	9.57577867590363	9.73192044956407
322	مجال	4	58767	7.753685302659	7.73063313382549	7.23291741688725	7.24962395487505
323	يعني	4	58763	8.25554495746231	8.33139167517764	8.6998042334516	8.83339263038051
324	السلطة	6	58628	8.81159110815986	8.77703804050759	8.11331655127325	8.07809632155861
325	العلاقات	8	58591	7.62279277465972	7.6009264179731	6.00922523533629	6.02776901544509
326	بالنسبة	7	58556	8.65128081011759	8.7023645050339	5.90177001103819	5.90597146496865
327	الشركة	6	58187	8.29349278023539	8.24645834747132	9.41850571853583	9.39935753142067
328	العرب	5	58119	7.5394409291574	7.53603920789351	9.19712973425521	9.35207717724888
329	مسؤولية	7	57999	4.1549674878843	4.02660113067754	3.29722999926529	3.21130861957508
330	المالية	7	57957	5.48420889816866	5.53422885190901	9.07178696057924	9.1175861210847
331	الأيام	6	57821	5.61645863280728	5.45523857312334	4.77751345391877	4.69318317035451
332	لكل	3	57432	8.72553934256286	8.83092709454795	8.03095656940009	8.0404064688718
333	منهم	4	57398	7.55989194652379	7.59342836950188	9.73619123966427	9.81992405959698
334	الإرهاب	7	57313	5.87558997887519	5.74760345361228	8.39355913466407	8.42946204698912
335	ظل	2	57234	8.00525641898053	7.94871360638049	7.82390067792736	7.79757222252892
336	بناء	4	57141	9.53854519560458	9.58115243289935	8.05525082183607	8.01827727062599
337	مختلف	5	57132	9.14038362896872	9.09516018150961	5.94198591833997	5.93856775459151
338	عنه	3	56926	5.96645914830052	6.06587222439541	9.96069506037801	10.0354993406469
339	قرار	4	56911	8.61861046565576	8.62113316534911	7.95944235801679	7.97876057141392
340	وضع	3	56866	9.91236442741549	9.89903909588783	8.22023408733623	8.21908648944638
341	ريال	4	56631	5.68769947461026	5.74775487843559	6.2595095795085	6.28726672408331
342	لما	3	56551	8.26096045605917	8.37375120163937	6.81610121068032	6.90125724305187
343	خدمة	4	56459	10.0932546601095	10.1281640222682	4.74310004315949	4.63849145093627
344	تركيا	5	56188	9.12258030953859	9.08135313390574	9.63077071440038	9.62188592216307
345	لنا	3	56188	7.3129436118753	7.40382354884329	9.63913934368597	9.82721080795185
346	والذي	5	56017	9.33306831961329	9.65998021537941	7.54729999249071	7.51113506096906
347	حال	3	55923	8.20317769870829	8.15642791880731	8.54153408237171	8.55820845866317
348	المقبل	6	55831	5.50039974208982	5.49795516461596	9.5526059029923	9.47425242409299
349	الإمارات	8	55705	7.04645030710203	6.9924757426625	7.48330105081938	8.37930022696533
350	لجنة	4	55606	7.81244758242271	7.8175837636384	6.45911742558998	6.44720861296899
351	قطاع	4	55531	9.02622579254079	8.95360911426023	4.41980552105023	4.36320870024415
352	لماذا	5	55447	8.29068559362639	8.35490146701006	7.71440909430486	7.87902413085756
353	نشر	3	55424	8.31488497576624	8.4965736009367	6.36984482899973	6.27572541098603
354	جاء	3	55360	9.26415452939325	9.2972011137243	8.50181624739468	8.4496297997171
355	الفترة	6	55143	6.5344255033871	6.43406780728707	6.37910928371365	6.32872913002391
356	الاثنين	7	54881	7.13877344025149	7.03544729142583	8.99642520296235	8.92527174463767
357	حكومة	5	54688	8.62795186517855	8.57250790117107	6.64463663563719	6.75879698107419
358	أنا	3	54666	8.82599250819806	8.89963262286734	7.24380813110786	7.37898937060883
359	مدار	4	54589	6.13159463328904	6.03683217909492	2.67959331481236	2.59919555764751
360	المصري	6	54518	6.82374052937636	6.74702460139521	9.29127319281721	9.35997429451542
361	يكن	3	54409	3.75848336600758	3.68720369614642	8.34450540578787	8.36502346946369
362	شهر	3	54187	8.33473155863909	8.28084916256875	5.83413008977112	5.85371330532678
363	الأربعاء	8	53827	6.81117814857619	6.70253070896242	7.82582771791351	7.70992862996054
364	مركز	4	53769	9.35354230066528	9.40338323678717	7.16389785558087	7.41286724319206
365	ليست	4	53621	9.01771274054998	9.17167608847146	7.99867044491751	8.02234642559258
366	السلطات	7	53607	8.22098944484753	8.2912297958241	7.26568975110514	7.23448788012956
367	كافة	4	53569	9.22293529342235	9.23601558400487	7.32719082301833	7.38517720826011
368	برنامج	6	53371	9.11249440099464	9.23439264085219	7.68180952163082	7.86383717099083
369	فريق	4	53319	8.97257104633172	8.96000845352277	7.93305550180425	8.29256191840758
370	قطر	3	53315	7.79866598904197	7.77356121589828	8.59907626418991	8.63992553934444
371	حركة	4	53127	9.28255002081436	9.29662153776417	6.14493147709193	6.11900246877688
372	أبو	3	52966	8.51726598710771	8.46849332691224	4.07177494942499	4.30179432077046
373	الفلسطينية	10	52891	5.38415346951024	5.364075293913	9.59115702873906	9.58606724279788
374	قتل	3	52720	8.4442891589754	8.44009002699186	7.29773511116428	7.27964041821317
375	بحسب	4	52638	9.68916424389795	9.84338130421023	7.19676554518822	7.18860822193714
376	وأشار	5	52338	12.1989304546348	12.495930375479	7.25255569666688	7.30080412216584
377	القرار	6	52277	7.61307116489933	7.56690387819694	9.14482037323345	9.22862598128113
378	العسكرية	8	52212	5.72395564490621	5.73876477604526	9.21679693330389	9.28011348489262
379	الجميع	6	52203	8.32563345268426	8.34819509493283	9.71104021672317	9.7590677697081
380	السيد	5	52015	8.43496628594464	8.51316829140204	6.32783126591397	6.86723221523235
381	بكل	3	51809	9.02248761738349	9.27932830179446	5.79345082732435	5.887838185759
382	الأحد	5	51756	6.88994769084467	6.80373846960518	8.30893130415872	8.2102626980125
383	غزة	3	51707	6.13488587306515	5.99756508753313	9.85689061942823	9.85915276672518
384	ع	1	51621	6.27318207272046	7.26512983563503	8.21326537164555	8.32546421290972
385	الوضع	5	51587	8.56222415552083	8.52123072773106	7.92074214486933	8.00936304523187
386	القدس	5	51537	7.97877365354152	7.91976692372433	8.03822743913481	7.94431659506856
387	كذلك	4	51468	9.43637223083492	9.57643068119216	10.1912384639881	10.2186689521662
388	مصدر	4	51399	7.46227148784468	7.44267779986842	5.26634425067209	5.15335075288552
389	بشأن	4	51315	8.58641977782776	8.59607824870706	8.7898747520298	8.78295793790447
390	وأوضح	5	51282	12.1241738511824	12.3192225713483	7.56638983764814	7.62663310818704
391	الإعلام	7	51155	6.10167859940841	5.92614671511454	8.78029081898597	8.77038720129767
392	أيام	4	50996	6.86721960863768	6.77864833912823	9.3501303257079	9.41772436462728
393	وبعد	4	50913	10.2581887073261	10.4874531718741	8.10287071805077	8.07615971796841
394	المؤتمر	7	50907	8.43253613925644	8.38007722186138	7.64403569008405	7.66491362346938
395	الأمم	5	50702	7.60835971163227	7.51481755098261	3.18412971291982	3.03571362867569
396	بداية	5	50700	8.95579111678855	8.89671641888662	7.99635178603718	7.99346983813302
397	حاليا	5	50658	8.60590222875352	8.61766800910545	10.1762646442299	10.1511786893695
398	المسلمين	8	50522	6.81527302257263	7.18031437045056	9.61844021639956	9.78524758898582
399	الأخرى	6	50499	7.47848917927972	7.44429195293583	9.80840086485259	9.83952531017778
400	الأرض	5	50353	7.95556181564823	7.94586412027889	9.46073030523204	9.58304817286149
401	دعم	3	50344	9.50421976280763	9.45694114279512	8.65251496169459	8.65027310790492
402	الحكم	5	50324	8.79653178018683	8.80698896783623	9.012678552977	9.09227252518875
403	الإلكتروني	10	50322	4.44933837233074	4.2620300813896	6.82108974229281	6.73056997918007
404	ليبيا	5	50290	6.83455167847284	6.69493667035099	9.62090508888332	9.54128977041431
405	الأعمال	7	49831	6.79849603012619	6.74323089445138	8.27597405949024	8.27592994642253
406	كنت	3	49810	8.07176721371786	8.1012552785794	6.7759929335501	6.95317645603735
407	البحرين	7	49725	7.22989216788545	7.1001136475515	9.70742120581428	9.74374845094597
408	لهذا	4	49715	9.10030078205635	9.24541967637851	7.31947859773923	7.31163783788441
409	الاحتلال	8	49348	5.86724090920322	5.75695627569878	7.70550778312599	7.86820712552761
410	فترة	4	49039	7.95787041071033	7.89118575383441	6.90340247056801	6.88503212863124
411	وكالة	5	49035	6.04646554603023	5.98471579060227	3.6967720563019	4.20524899472877
412	الخاص	5	49027	5.2409671045211	5.1573844283449	8.6760930889574	8.76830684036602
413	دبي	3	48812	7.2330457051256	7.26754936966224	8.410426715025	8.52974921051356
414	مقتل	4	48744	8.61917831540462	8.65531492613536	6.65058983218089	6.58307977973483
415	القطاع	6	48656	9.0016153496811	8.95630482186452	6.44963140636039	6.35626487754661
416	اللقاء	6	48574	7.76161054282563	7.66600556808141	8.79208078303471	8.79508444318756
417	أكد	3	48518	8.23206876860293	8.33554986118943	8.34522472654933	8.29689244705152
418	الجمهورية	9	48408	5.33187839127693	5.21935237895546	8.64471103788551	8.85840957721663
419	محافظة	6	48398	8.5804093449956	8.5455762270752	4.03794795432242	4.44075668487278
420	مساء	4	48312	8.63496757002739	8.69293388235612	6.18087991954629	6.12602167269176
421	العالمي	7	48274	6.34150897264378	6.30248061391384	8.98251705192373	9.11149399418963
422	عشر	3	48207	5.33244678871788	5.31396147037938	8.18323687713772	8.13564698414078
423	الاقتصادية	10	48183	5.98192257120075	5.97693709712079	8.12418967757184	8.12962770399578
424	صاحب	4	48116	8.85110309059779	9.03643220185352	4.86864557648542	4.73265907430306
425	الواقع	6	48058	8.30235146511831	8.30387862851196	9.30484806203303	9.35547079785596
426	حل	2	48006	9.21058959884367	9.40560266547558	6.7455897799066	6.70350248642047
427	عمليات	6	47874	9.12876135542631	9.07614675121761	6.62956052488688	6.62813795094563
428	المواطنين	9	47866	7.99611775504878	7.95599625219369	8.81232011663022	8.9194161602489
429	قانون	5	47741	8.25592867573968	8.24898386377291	6.99842620849455	7.05089157040147
430	إليه	4	47513	5.6196986109923	5.50835706471963	10.0368144946392	10.1100358435534
431	الاجتماعي	9	47436	3.75844974643099	3.60182218793569	9.60698353040867	9.87166442974427
432	رأي	3	47298	6.56728934926637	6.46658731386151	6.60278527110713	6.42830608011483
433	جهة	3	47298	7.7387241230361	7.66920625797336	5.75859761739605	6.04554594508523
434	وسائل	5	47055	8.63221906081338	8.65503226977877	3.28336675866751	3.58916274714939
435	مقابل	5	46972	8.8353275208769	8.92825294887058	7.70764055145263	7.77293709484312
436	عنها	4	46949	6.15807231917835	6.23264921040361	10.2345007628442	10.3010573940463
437	المناطق	7	46908	8.91443358641803	8.85952443398397	7.30330055997385	7.23017728502691
438	الحزب	5	46782	9.19111687778454	9.15699656957537	7.50690874975516	7.53518320766111
439	الفرنسية	8	46690	6.20410713353702	6.26032350322561	9.6200649102833	9.76938260472869
440	الحالي	6	46611	6.54667210896429	6.44347528851812	10.1586961287086	10.1944940541351
441	بنسبة	5	46595	8.34962162197372	8.41488812358476	5.24509210048908	5.23688246913739
442	سيكون	5	46550	9.56344337331437	9.60590480254196	8.75040369291714	8.71878481344559
443	الفرنسي	7	46405	6.83716326562175	6.8202419641942	7.82114041479704	8.95141559070512
444	حسب	3	46316	9.95712592732518	10.1339769909279	7.57710580991281	7.63344278407595
445	التعليم	7	46270	8.12498831470175	8.15000894207136	7.53359594054831	7.69424963853764
446	السوق	5	46224	9.03296809233933	9.0345476399312	8.7968070231307	8.80193619142639
447	كثيرا	5	46210	8.0560674967772	8.22475464246215	9.71851684378395	9.74483066620662
448	أهمية	5	46131	8.66187082661563	8.63790755583229	8.78426095187811	8.73840487177354
449	مناطق	5	46064	9.07137226344557	9.00475859911712	7.29698074691699	7.32632979365562
450	مصادر	5	46012	6.53196200908999	6.56033999068705	5.939961415654	5.91863105778921
451	المباراة	8	45987	8.44622591820586	8.37950054197962	8.36945303861997	8.34657625346697
452	نفس	3	45940	9.31010502364944	9.33561207971621	7.47362542238191	7.47834937599706
453	ماذا	4	45823	9.0323106587971	9.11021876784632	6.37045466394229	6.31969509527793
454	المصرية	7	45800	6.77670481825327	6.76026748580293	9.88429728369043	9.98471949403701
455	الحوار	6	45769	8.28310357169119	8.22678935295543	8.52812247586312	8.52944792574944
456	خارج	4	45689	9.64871791922631	9.81121280663485	7.44273060979714	7.48644740589838
457	التواصل	7	45593	5.09800018809388	4.89971545474292	4.56577730038997	4.70148246399567
458	القدم	5	45266	1.40100021891902	1.33983957715815	9.92441148164064	9.9913060057559
459	تقديم	5	45164	9.73562913933691	9.68839314968858	7.27392171840751	7.24835571701771
460	مكان	4	45158	8.80759261076111	8.81726005680784	8.70961158740512	8.76440190920614
461	الماضية	7	44958	4.37923198659163	4.32470011606198	10.1910286701105	10.1405804874881
462	النار	5	44917	4.09085949210822	4.46046832791665	9.56694835896782	9.5584085919473
463	التعليقات	9	44764	7.61647185313737	7.58354995785904	3.61516615563856	3.54281232168063
464	مؤتمر	5	44753	8.46093028119224	8.39754934435045	4.94548269835228	4.94986895578963
465	زيادة	5	44686	9.84574723363914	9.82708443670584	7.71245490334121	7.73155786070551
466	الأطفال	7	44657	8.071069123183	8.05190554826984	9.09252565516108	9.19157391431433
467	المنتخب	7	44524	8.12919155310215	8.10290662560023	6.75946170949392	6.86408271577981
468	جامعة	5	44511	9.23008622389884	9.23594651626715	5.77858037609437	6.51362808934197
469	أثناء	5	44506	9.45488070922449	9.61110940260892	6.62815982013481	6.63579070475733
470	لذلك	4	44491	9.22540023229258	9.33339537729801	9.16545451409855	9.18427594881178
471	الصحة	5	44389	6.06024882883498	5.99819032792084	7.59832720698934	7.91238270197716
472	حد	2	44166	7.98807684457188	7.99826362165185	6.19277284690714	6.1780121056074
473	الشركات	7	44083	8.84403802342468	8.89582034091464	7.95596434790329	7.94088338325548
474	مشيرا	5	44070	9.90994211705766	9.97114908647933	6.13713153666645	6.23638122282127
475	المعلومات	9	44045	7.49265264116781	7.39570013367661	8.87102383833898	8.84766430601314
476	الكويت	6	43995	8.47781075582465	8.42266540073936	9.85584799746646	9.92416310992595
477	المشروع	7	43899	8.71492824158036	8.678551675421	9.69265078401036	9.78160245595239
478	العاجلة	7	43766	2.30056106286641	2.24514003469105	0.450337728553254	0.428587395438877
479	الأميركية	9	43735	6.76820480712652	6.75395929082136	10.0901561305798	10.1358925332104
480	إضافة	5	43703	10.1544691425804	10.4050430330561	6.80329336034314	6.68656542532433
481	الأوروبي	8	43700	3.77635140537038	3.6231241280532	9.87389326469025	9.91526096940443
482	نتيجة	5	43663	9.76603785220434	9.81475608143735	8.06147617459006	8.14119832826073
483	الحدود	6	43625	7.43872513343435	7.35841533277861	8.46314986056176	8.51940049940955
484	الموافق	7	43611	3.39038804232802	3.23997639091964	4.38759703053971	4.17459320439052
485	نسبة	4	43566	8.66851700353953	8.64927904631932	7.42023583208773	7.53759600907919
486	وفق	3	43544	9.90508818601257	10.0418290940542	7.5391240962484	7.52680720943731
487	العملية	7	43503	8.7870106408424	8.74949000015773	8.44898936596956	8.43489563670763
488	بأنه	4	43489	8.55806142704429	8.67688365531073	9.11911011601533	9.06630814268961
489	كانوا	5	43413	8.27246031866905	8.28388185387828	6.82746550294484	6.98509232332847
490	اكثر	4	43257	9.64179682207028	10.0153388376854	8.01119159623836	8.01033172816699
491	الأمريكي	8	43183	6.47674004296172	6.364587741819	8.849681797996	9.14297976488694
492	المرحلة	7	43097	8.70691903796065	8.64024056219564	6.48392834511333	6.44279768371258
493	بهذا	4	43057	8.92239638783865	9.08324189305483	6.30022149020984	6.26571194101259
494	شرق	3	43003	7.23529166087548	7.23840900581825	6.14192126382009	6.23693631660084
495	التحالف	7	42976	7.02548541945294	6.89194455713513	7.53677467401586	7.45320602784957
496	تاريخ	5	42965	9.55580860411395	9.57764161797997	8.35142139778063	8.40442617108906
497	حقوق	4	42888	7.87266291562702	7.8494761024919	4.61666322265391	5.02001927869127
498	ضرورة	5	42857	8.98994165434698	8.97333272087387	7.74184517012554	7.7101294558223
499	تقوم	4	42844	9.34212029984863	9.35871768815398	7.24319230034198	7.20181193217047
500	مدى	3	42779	8.14270693524963	8.08180400047579	6.83811295945448	6.83894021779905
501	فهو	3	42751	9.59798607896357	9.85205352109191	9.24851519922294	9.26867828629892
502	الفلسطيني	9	42748	6.51468136229052	6.41420754217771	9.44079585141874	9.57361622941684
503	حق	2	42736	9.56279582841655	9.63191110459532	8.67062094832803	8.71573172131743
504	تقدم	4	42662	9.73377651412775	9.86707470817966	9.31106013586707	9.31904859281834
505	أعمال	5	42646	8.72009593577089	8.69693180984845	7.48517371729196	7.47259534347784
506	البيان	6	42497	7.31687221005677	7.24086987338232	7.56237924951085	7.42055739487554
507	بعدما	5	42463	9.56494033372634	9.72159037047722	6.94816273000389	6.91676393191134
508	وعناوين	7	42274	0.151601957998168	0.141332318736009	1.38486597186851	1.36868164833762
509	الغربية	7	42255	4.25491436800684	4.13823527840807	9.40034290532299	9.42244729356743
510	الشهر	5	42239	8.78497890607493	8.7385517058286	6.1111800202807	6.00837616203007
511	يعد	3	42204	7.90273727896477	7.86303922030234	8.73277640931663	8.72787631692184
512	البعض	5	42178	7.37520301781182	7.29969661718191	9.6239951277484	9.69862154586201
513	الطريق	6	42163	8.09808809225175	8.07600178681686	8.7088907976494	8.75950330466579
514	المحلية	7	42070	6.69290875445452	6.70180290310007	9.53728109900326	9.62902431323511
515	قام	3	41927	9.34239456341834	9.36907040513054	7.40242932388454	7.4183173686669
516	معه	3	41877	7.24607245160537	7.40669262816872	10.3288383050265	10.4036507024289
517	كلمة	4	41806	8.974117748122	9.06096084638204	7.78731421194961	7.90348190903799
518	حسن	3	41741	8.57098789120992	8.55873696379725	6.46336183860365	6.96171411886696
519	الكبير	6	41681	7.10643552216596	7.16920759672422	9.74037427166768	9.81994788570154
520	مباراة	6	41653	8.93786268884063	8.89742467247539	7.4796077523009	7.59174862971359
521	وكذلك	5	41634	9.92014589080565	10.2522770819802	10.3216879282593	10.3943366524186
522	الرجل	5	41570	9.44266275034927	9.48440211087682	9.10846210017391	9.16728903960873
523	الثالث	6	41342	6.25912838371717	6.22464342235075	9.30323110157069	9.35365802614822
524	استخدام	7	41323	9.57281548569614	9.52255979704142	7.85474239032865	7.91963959023463
525	الوزير	6	41317	8.25229560574953	8.25250998002028	8.89158042589928	9.1492323255546
526	الاقتصاد	8	41293	8.66221518147315	8.65804883728417	7.47995376606643	7.48930025400173
527	مواقع	5	41106	8.51006709663809	8.45394568473069	5.77755424081049	5.74894438951617
528	سواء	4	41101	9.35602430361031	9.44280276850347	9.12497897926153	9.10123329556208
529	لك	2	41011	6.90132232691126	7.02789847151708	9.20436539004153	9.44916629943096
530	الآخرة	6	40948	0.494970910798464	11.9284194305321	1.02756610702119	1.27380012547621
531	دائما	5	40901	8.88457623747765	9.0510245286732	9.98088735971518	10.0883568522311
532	الأسبوع	7	40887	8.5948578646516	8.5337457706887	7.07078219553519	6.9726007575371
533	الحملة	6	40870	6.24353838176134	6.12815036300276	4.92398832283288	4.81933926390094
534	صورة	4	40861	9.16380820603936	9.2419435431022	8.1248194189649	8.23250600534717
535	بدأت	4	40844	9.5714062398191	9.61452335963482	9.06296085537821	9.07398701655336
536	هيئة	4	40606	9.00113433481351	9.01556085213803	6.23014269445677	6.28310000927631
537	ق	1	40572	5.95273683084847	6.78650337178729	8.63709865402427	8.69911166396438
538	نائب	4	40488	7.95808527743965	8.2960555126464	5.36626021741893	5.15596320299951
539	أوروبا	6	40458	8.00856834258969	7.93023774453523	9.63719631525637	9.6237643108398
540	الوزارة	7	40403	8.49418573226394	8.4660812972461	10.0625274887139	10.0871589459844
541	الخليج	6	40363	6.40621678243532	6.28373381817034	9.23329306619116	9.25985961219397
542	النهار	6	40343	6.00988161598952	8.54931565295071	4.24409234041864	5.14649612407165
543	صالح	4	40333	7.58566317848393	8.09842184635936	9.35193801003957	10.0127745472689
544	أمر	3	40177	9.41899939193249	9.42408704166272	7.86908026854791	7.82767362902084
545	التاريخ	7	40067	8.77823549738151	8.81385613887536	9.48845964225717	9.62823317349002
546	مواجهة	6	40036	9.53195469845667	9.46627903572198	8.47118406377503	8.59342441246356
547	الثورة	6	40025	8.48399067841984	8.48119096973258	8.09897891231481	8.84211558288371
548	إنها	4	39992	9.01621407110749	9.03958922629593	8.66893963300102	8.64951999463408
549	إطار	4	39933	8.03825230252888	7.99029157095166	8.41838805011237	8.39557616808927
550	ف	1	39931	4.94225535202623	6.17088491923588	9.41598644212219	9.53153955234692
551	تعبر	4	39897	5.62871498939415	5.5475818474201	5.43177277607761	5.31098684967852
552	تنفيذ	5	39855	9.51299461190319	9.52454715840688	7.42887157469378	7.43350181321911
553	الآخر	5	39795	6.84304203365741	6.75201130296962	10.0036589893237	10.2749556904648
554	المحكمة	7	39778	8.22641426867925	8.26300418718218	7.68357559443729	7.60887784998089
555	بريطانيا	8	39746	8.00896897738947	7.90975456355314	9.56012399969513	9.49796850348782
556	قالت	4	39694	9.16587596516799	9.24971394316713	7.99035787415193	7.96898521268832
557	منظمة	5	39610	9.31596070297894	9.35873664644836	6.04367279911275	6.29904427114205
558	نفسها	5	39606	8.40819500835497	8.41220628423702	10.2044000553158	10.2620258003093
559	قضية	4	39603	9.71885691537344	9.7138420064728	8.70773683205144	8.85942294758439
560	الأمنية	7	39596	5.27798304595648	5.23837248646572	9.49207993308306	9.50207747583634
561	النساء	6	39589	9.10319801152744	9.15148349059355	7.90827662679986	8.27438728568061
562	وبين	4	39587	6.71888789439283	6.65007362865543	9.69576487673943	9.85271231960278
563	الإسلام	7	39465	8.70448962613324	8.691407895891	9.28314698076245	9.40190378124618
564	ساعة	4	39424	7.30145324642797	7.28766337950119	8.10875853065507	8.12306295027911
565	لهذه	4	39252	9.03053277212081	9.13974584077806	7.30861132814169	7.30650908690451
566	المشاركة	8	39220	9.40771088795328	9.38641847688951	9.19747273019532	9.12154430264301
567	رفع	3	39214	10.2271181897258	10.2020557079373	6.61297309146732	6.5618938107962
568	رسالة	5	39179	9.43273911881279	9.45061038372334	6.96125841526948	6.87348820052773
569	الطاقة	6	39159	7.53553338590487	7.47929660754813	7.42947030171397	7.46005531282478
570	وإن	3	39148	9.74448119490469	9.94736016743486	8.2031411003662	8.19423136338175
571	قوة	3	39082	9.47084732519527	9.46484087580379	8.50733029687706	8.72371308375812
572	آلاف	4	39055	6.65682301539627	6.60755496195321	7.09657679167967	7.18356699998852
573	لكنه	4	39055	10.1394196750948	10.3072763130454	8.06146603428133	8.03287043792016
574	إعادة	5	39038	9.97051652292946	9.9070651144918	6.03207427279046	5.97411411452423
575	علينا	5	38989	7.84207181212205	7.97888074195297	9.16382723183465	9.33060847246193
576	القضية	6	38893	8.00548172152514	7.93614827124764	8.89445942236899	8.84984011168554
577	إطلاق	5	38857	8.20055654593794	8.09628129182718	4.9967889177246	4.76314400980131
578	الاتفاق	7	38642	9.00835901969659	8.96054387899152	9.01982206066474	9.01610651823998
579	السنة	5	38636	8.26915430169754	8.25404556048621	8.40073126336388	8.43729124528391
580	شخصا	4	38458	5.93685572537946	5.80244693984458	8.76625212021964	8.78159512432158
581	واشنطن	6	38435	9.47515879968207	9.44408237757878	9.35134617623171	9.90910937448611
582	يقوم	4	38434	9.64351696086673	9.65253116992138	7.31764089992366	7.28853865888434
583	الموسم	6	38401	7.94647337840091	7.88143282333114	7.93742406981286	7.86386727147037
584	سورية	5	38388	9.16162567042087	9.09280024526114	9.97151049710611	10.0420619820882
585	وان	3	38374	9.59038870449748	9.901670592497	9.39373086732991	9.54052059139618
586	رجال	4	38201	9.58889019585701	9.61494371963951	6.28051886561267	6.43667462626436
587	الاجتماعية	10	38198	5.66251544000867	5.62959076201282	9.30566045255813	9.39822072619078
588	الحركة	6	38125	9.43596667663135	9.45693979847265	8.00339345095869	8.07641356276585
589	سوف	3	38061	10.1101208888326	10.2489625515204	7.03553085537319	7.06008940050564
590	بهذه	4	38025	8.83908801979827	9.00073853410818	6.07930731232927	6.0515907397994
591	البرلمان	8	37979	8.76840609929184	8.74211382727041	9.01899471252915	9.16326610139259
592	الدوري	6	37962	7.68060577291488	7.61473772998122	6.75328653326323	6.94932984872646
593	الهيئة	6	37958	9.06953839642254	9.05840918585833	8.327571084915	8.28521841882983
594	حرب	3	37927	8.83003175155991	8.79559589797795	8.03415052186871	8.18543251766539
595	الانتخابية	10	37912	2.58672171198692	2.47774333000002	6.59532839314603	6.47820106259196
596	سوق	3	37717	9.55368825718787	9.53179203372403	6.6170300297918	6.89598738476066
597	بينهم	5	37717	8.32954931929754	8.3810127045303	8.24103693039683	8.29102070180645
598	الحديث	6	37697	9.09372812305987	9.07297995999189	8.95460579150548	8.91782476144291
599	الإسرائيلي	10	37599	5.80288626465672	5.74693093443545	9.55224330573328	9.68245783573812
600	البلد	5	37572	8.40023018238813	8.38661579206587	9.57275049073251	9.63250148765247
601	فتح	3	37453	9.52492071752865	9.57199809656269	7.8323427227849	7.82280338388842
602	حلب	3	37450	7.65228248796128	7.48845663126495	9.62195370476544	9.66183205217566
603	أشهر	4	37447	6.12455210334369	6.01271619663543	9.96972714479636	9.97567675495776
604	الشعبية	7	37427	4.69070085360884	4.63328845411939	9.55482076783603	9.63444752573533
605	أعضاء	5	37345	9.2314850686451	9.19941905832894	7.03870573247432	6.96596632185014
606	كأس	3	37335	6.53280543826367	6.42040223546958	5.0938551053039	5.23240858850458
607	النظر	5	37281	4.66668741479431	4.61215981874622	9.00370754330905	8.9341387659048
608	قائلا	5	37275	8.64937604770216	8.89594455026879	7.44215004654346	7.15903577887672
609	عمر	3	37224	9.23900919356021	9.28992434230905	7.36362690433096	7.82338944018913
610	ثلاث	4	37184	9.83558478335184	9.84027792795974	5.53313667951558	5.44642190813037
611	ومع	3	37169	10.6240038842344	10.8623176440159	8.01766880459518	7.95281070499225
612	المزيد	6	37161	8.335814898903	8.32484481049993	7.75161178504236	7.65374196554019
613	ربما	4	37100	10.2738699532528	10.3917483507699	9.10156251194332	9.12158603167687
614	سوى	3	37076	8.96659145748309	9.02327908284541	9.79655176001427	9.84797279984454
615	آل	2	37048	5.87384853826915	6.09258754326612	2.90395957117235	2.75514809018548
616	مختلفة	6	37009	6.87899607585388	6.92354527489162	9.93392446047009	9.96393142135055
617	البلدين	7	36997	5.79905306265403	5.66714715136349	8.58402346216965	8.53933604427583
618	أ	1	36979	9.51748230945529	9.62721460326887	6.99061763797343	7.14999323716567
619	المجموعة	8	36875	8.85753974547533	8.79159978676382	8.33280233324381	8.36248307223319
620	حياة	4	36859	9.01570726150208	9.0360499502685	8.29828407380917	8.36767193017476
621	كانون	5	36717	6.72758283648007	7.13617590807643	2.72236729702294	3.48332042465962
622	الاقتصادي	9	36690	5.52201329200539	5.45588254702695	8.90716077675475	9.008398488748
623	أعلن	4	36672	9.2117809539514	9.38086169301194	8.66848260133154	8.59633570775451
624	العراقية	8	36643	6.40806959443964	6.3511089163701	9.93903512620094	9.95684702725316
625	زيارة	5	36612	9.53854385596395	9.57543925203137	8.0079494123456	8.12619797139138
626	أهم	3	36608	9.37400074399813	9.35396016692018	7.79232380447273	7.81547424967568
627	الثقافة	7	36574	8.18415380246656	8.15935165660542	8.18044165048637	8.29604349231285
628	إليها	5	36556	6.05984386387186	5.94884190651778	10.2738242178569	10.3353371002714
629	البحث	5	36444	9.30645713219162	9.24902025260618	7.94513727744191	7.91208033812749
630	عناصر	5	36422	8.9922629019307	8.9508170240028	8.1197085973616	8.25177386488858
631	العسكري	7	36386	6.27092412990898	6.27434054429207	9.67268967351444	9.79329785475438
632	باريس	5	36366	8.67218296226537	8.5718751886971	9.22507547725005	9.2374550888141
633	يبدو	4	36306	9.40439268082431	9.39858996127531	9.01352436867791	9.02140778706613
634	المسلحة	7	36299	3.58465951422134	3.42429858207893	9.65210154198133	9.69101446502245
635	لأنه	4	36252	9.88103277734723	10.0621201558764	9.11058699779395	9.09227581658963
636	عليهم	5	36186	7.28520558846976	7.48099812673631	9.98224812473543	10.2166905133544
637	الكتاب	6	36097	8.92343102428428	8.92045267115841	9.56263928447147	9.6843889207842
638	الحكومية	8	36041	5.85433763525107	5.78935747496434	9.75686073008324	9.78456286126783
639	وتم	3	35960	10.3476699641299	10.6458139486086	6.98349848444001	6.99640905342711
640	رجل	3	35954	9.67999231631185	9.79984228660682	8.01765697376527	8.12443472493417
641	النواب	6	35937	5.56690509616169	5.39256357184656	9.43713366766382	9.61102233100436
642	وحتى	4	35923	9.48461441499092	9.72254221806992	9.48155865141376	9.55857711207472
643	العنف	5	35892	7.7177175173403	8.10545722206286	8.75023350786947	8.78962417979115
644	الأسد	5	35840	5.90043693980685	5.71797610692771	10.1739906112286	10.2172474530939
645	مشاركة	6	35834	7.14053127603721	6.98892569885914	6.57423970561551	6.45700083026747
646	المياه	6	35705	7.81901899690787	7.81574602276895	8.46851820146756	8.54993063843203
647	الأوسط	6	35668	1.21515942241801	0.996890213918245	9.29231152213571	9.27189164195994
648	خصوصا	5	35649	10.1019609367273	10.2722474270174	9.91759502469597	9.91761662553981
649	عقد	3	35584	9.70405608423443	9.72277148190112	8.3637327867885	8.34937489555401
650	ارتفاع	6	35554	9.72903825706236	9.70904111897727	6.46326960719967	6.52131204153327
651	أسعار	5	35538	7.15592919234018	7.09730519613413	4.69066913114389	4.62385936490675
652	بي	2	35453	7.14734873823109	7.64058772595089	6.58582794619023	6.83464072224513
653	وجه	3	35407	9.24269507829604	9.22826276214313	8.27839165392962	8.29414434065273
654	الأزمة	6	35373	8.24491014358572	8.19332681304988	8.18180927042721	8.15631399936427
655	القاعدة	7	35370	7.48064772488645	7.28190291703519	9.93608618492872	10.0179031181369
656	فلسطين	6	35369	8.68520170843251	8.62396060793886	9.77024838125793	9.90558844082471
657	اتفاق	5	35355	8.85424733259197	8.99679450913292	7.6964930993736	7.71571228466317
658	المقبلة	7	35352	5.59977699813538	5.62639237357647	10.1752164875743	10.1166479300375
659	الدور	5	35342	9.48779114003756	9.54004775466273	6.88236438499539	6.90945214540731
660	محاولة	6	35276	9.87154120110695	9.87690420112324	6.92659406460206	6.94983372817675
661	كبيرا	5	35197	4.42641663331328	4.36364538884215	9.9288112982745	9.97177610579125
662	عرض	3	35042	10.0323835431944	10.0458103385719	8.68403157577143	8.77965142293486
663	نقل	3	35004	9.85625706094389	9.81207635537802	8.90023480211979	8.88879633449538
664	خالد	4	34989	8.27748760008831	8.26707481699123	6.65018701146342	7.42008736991084
665	فرصة	4	34950	9.03052859668538	9.16495905664589	7.72512886856808	7.74966587063675
666	وتابع	5	34911	11.9878612988906	12.0960613926901	8.46981214499228	8.46965947336625
667	لمدة	4	34894	8.75953895020542	8.90365794466989	6.05790287238058	6.00213550937644
668	بدون	4	34886	9.56953565114304	9.79986145683631	7.39040555089865	7.41284092506001
669	تقرير	5	34850	9.29609711211356	9.27135140806959	7.39146788915571	7.46663345393101
670	المستقبل	8	34815	8.50049871437857	8.49756429606877	9.76432235851934	9.77521756695788
671	مؤكدا	5	34751	10.1814722567638	10.2717329822601	8.04711690553014	8.03891737862122
672	بذلك	4	34668	7.59645584813168	7.70231240890259	10.640841047596	10.6849917382285
673	مهمة	4	34598	9.16687485008563	9.18094499390618	9.57765595392491	9.62709123753294
674	الأميركي	8	34574	7.12409094256243	7.01495014435344	9.09214011692512	9.42095585000529
675	فوق	3	34564	8.62039353058237	8.81151934203993	7.88135063809443	7.97221284204027
676	يوجد	4	34529	7.89226713984724	7.82487280340693	9.19504311724822	9.19734450461441
677	الاجتماع	8	34486	8.36592946848972	8.25860583413436	9.33137155064354	9.34296663100739
678	تعزيز	5	34479	9.33004617988503	9.27002410086311	7.29551066321312	7.24426455487539
679	صباح	4	34368	9.40945817797182	9.54910699218667	5.94031676143169	5.89941673890108
680	كثيرة	5	34270	7.00968396704471	7.09525175982544	9.90857529864752	9.97598194156085
681	الجامعة	7	34246	9.3746276753635	9.37044376942	9.09601313943514	9.18577730269485
682	الأمير	6	34220	7.4024700691793	7.3352985859463	5.51393691739106	5.43190498876221
683	القارئ	6	34112	3.12062782124541	3.00947605144586	2.78581645133884	2.69652455234756
684	طلب	3	34101	10.2666826187733	10.2954415124884	9.01760677585271	8.98380983241906
685	الرسمية	7	34089	6.10204665940132	6.12823777478984	9.17516195109609	9.13431962711394
686	مباشرة	6	34019	8.71546685807906	8.75407204474383	10.2094798307242	10.274021260009
687	المصدر	6	33992	6.89680071851931	6.83673515424483	9.07862269192291	9.03977447077306
688	الهجوم	6	33991	9.07347778527356	8.98952422663567	9.3729107595371	9.4053735746881
689	غرب	3	33976	7.09565991670215	7.17290713261466	6.45445839317014	6.55868638635314
690	مقدمة	5	33872	4.25141845385022	4.15143070433625	8.02088238601242	7.95471263374864
691	تعمل	4	33860	9.50398158474647	9.54613564186509	9.00437801216629	9.00627064266772
692	معظم	4	33854	9.71192398427048	9.69152067237151	7.8415675420231	7.85372058654622
693	تطوير	5	33819	9.81449192218096	9.7465716439955	8.21981957871263	8.22015469216158
694	الروسي	6	33801	6.59685802879955	6.5696870007384	8.04783821097214	9.40434678049055
695	اللبنانية	9	33791	7.01654088282015	7.03666770814254	10.0488565353374	10.2482516111283
696	بهدف	4	33726	9.67723970595889	9.95397050915068	7.19632248226652	7.23046885184172
697	بلا	3	33709	9.21873379531613	9.45736033685322	6.22831488481358	6.26171573590224
698	أوباما	6	33701	6.77580293370376	6.52161636942743	10.2504750685171	10.314264089759
699	وفقا	4	33651	10.1583448588806	10.2818087262052	3.95666383963786	3.95440664127101
700	وهم	3	33650	9.75454755687483	10.1563894953971	7.90518801370734	8.04510161345127
701	البحرينية	9	33615	3.05394789777686	2.94725757309421	5.13727143635592	5.01299783238463
702	بالإضافة	8	33582	10.0584874369086	10.3632187148848	6.23918354851179	6.04652347951555
703	الإسلامي	8	33565	6.53702194167728	6.4618078571831	10.0007195028853	10.0947592464292
704	سياسية	6	33500	6.75035002606643	6.82525626501799	8.83353057774917	9.03459480783323
705	يذكر	4	33489	9.70598563471969	9.67754214026666	8.19790881368336	8.28328461829626
706	المجال	6	33424	7.18259354416805	7.20941329514227	8.87301655249649	8.96923317534536
707	خمسة	4	33416	9.56425747143707	9.5581273086411	6.26153748384045	6.35102118578571
708	مرحلة	5	33410	9.81441802285072	9.80636368183705	7.95635113074301	7.99045774864581
709	يتعلق	5	33398	6.09420640379872	6.0258285452486	6.09968427273796	6.17887211581691
710	عشرة	4	33351	7.60489614578102	7.58545328299728	7.83636994467353	8.03654050715739
711	حدث	3	33263	8.3828422274664	8.30724707897252	9.86801113623736	9.89120568343233
712	وكل	3	33204	9.92695065013008	10.3369833056616	9.03909904169793	9.10163682479877
713	تونس	4	33149	9.52943571811335	9.49927661539387	10.0318845034675	10.0295076536228
714	التنظيم	7	33138	8.91730927845028	8.83177257762397	9.19375511171435	9.23823123970494
715	التنمية	7	33020	8.17196476364736	8.10072309134622	7.32724877871753	7.29183669851576
716	أنت	3	32981	6.87907096930806	6.87800519111598	6.73834439533118	6.75200449890415
717	التقرير	7	32938	8.3586123726824	8.2507123992492	9.72727557089905	9.69675850535956
718	سيارة	5	32916	8.0081860210332	8.00561419777005	6.98342252434019	8.32775781088772
719	شبكة	4	32894	7.52193683979629	7.44639373085847	5.83807550870089	7.57284035873793
720	المواطن	7	32872	8.66593281378825	8.6633000083434	9.58224992372502	9.70966060102912
721	البيت	5	32842	9.40989486408338	9.42508308971465	5.73436896599812	6.43605790025032
722	أقل	3	32812	10.0128647747291	10.0524757929423	8.56180348038489	8.5278592843667
723	تشرين	5	32812	7.0670633266535	7.48150032820511	3.28653512008911	4.2697787478864
724	السابقة	7	32791	7.23686202439367	7.31383587885922	10.2125983615675	10.3390442347154
725	وغيرها	6	32698	8.75404262577346	9.27861882044504	9.60785686372633	9.51799825581948
726	قيمة	4	32689	8.84847098424958	8.83301562743145	7.99926557981366	8.09833051473178
727	المتحدث	7	32687	6.84931191725118	7.04587258442235	4.34426665832584	4.12813564006596
728	نتائج	5	32635	9.45798606152711	9.47147258889368	7.66277521167192	7.71353659117933
729	مؤسسة	5	32630	9.82069603985143	9.99901231295972	7.40268049808297	7.63700158496847
730	بالفيديو	8	32620	8.89540270479446	9.28731996761945	7.33720903889991	7.13750077852941
731	الصحيفة	7	32584	5.56729629592349	5.4620177562674	7.71490598379554	7.5261118400209
732	أصبح	4	32574	9.79093796032918	9.8422468403915	9.38286731178328	9.42449216344354
733	الجاري	6	32574	5.64837307998079	5.50222924967709	10.269459526476	10.2020402073653
734	فلا	3	32571	9.88850403158504	10.1843793662979	7.17873185351493	7.32104266808823
735	كرة	3	32563	7.91350316243003	7.93584448962396	3.52240383419737	3.43781705379684
736	فهي	3	32540	9.78774157050643	10.0637302828616	9.55924862701382	9.56384915207985
737	الأخير	6	32540	8.38674412791676	8.38381202011667	10.6056633315455	10.6409793596969
738	الأمور	6	32534	8.34422746567934	8.35352243794648	9.67411868456305	9.68312779853639
739	وقف	3	32496	9.85573997334958	9.85489000963972	6.85676958981922	7.12421545171506
740	القاهرة	7	32457	8.68945304707509	8.60501570126031	9.8947488120906	10.0428678897348
741	الجهات	6	32379	8.90608920785199	8.83490137662885	5.3155313608115	5.23163684533534
742	علاقة	5	32339	9.08305030982028	9.07519700248348	8.23012437143684	8.28184585443026
743	الجزيرة	7	32298	8.00946484008104	7.91230949663115	8.31110629710253	8.65672977708444
744	وهذه	4	32285	10.6508114161947	10.9596378785229	8.3895116774022	8.40721963778349
745	الخدمات	7	32251	8.6013617058914	8.54429604759594	7.78559566109451	7.80052770571917
746	قرب	3	32123	9.0619484117145	9.44230104264354	7.72003602876831	7.82470736942305
747	أعلنت	5	32039	9.29915898233786	9.44201729957704	8.47076290783336	8.39326256746902
748	السياسة	7	32001	9.68339252788954	9.71715883811086	8.84426081852872	8.93095381059501
749	تعد	3	31974	8.70017795356838	8.67871209558221	9.3922157208565	9.42574302751198
750	بدأ	3	31878	9.8490132305233	9.9092223744577	9.37249802669125	9.40627751918377
751	القضاء	6	31844	9.59870856912949	9.6753823698853	9.07307364869312	9.11167685685833
752	يعرف	4	31812	8.87914048842328	8.82789546290407	9.26998430789302	9.35170559148699
753	الشرقية	7	31811	5.4000217685291	5.76500182808578	9.79964721872175	9.86208897165683
754	تماما	5	31792	8.05845148986328	8.15338175059162	10.0467083894218	10.1116324654942
755	البرنامج	8	31773	9.45398159906417	9.42929875847053	9.50261217502628	9.54107328144203
756	الإدارة	7	31742	9.31372817555937	9.29063606705166	8.41973596779908	8.43871817148627
757	احد	3	31734	9.83205227900167	10.2288639115457	8.02466800934086	8.41415303521354
758	ستكون	5	31535	9.797954833728	9.89874449014478	9.15801827233901	9.13095858657971
759	النادي	6	31529	9.11001459897656	9.13986250670769	9.26472590764158	9.6857426195601
760	وهل	3	31468	10.8878499579705	11.2726232473458	8.8876463469767	8.95028680997347
761	الهدف	5	31386	9.06711284765305	9.22610160968742	8.5523451005246	8.5417669516048
762	كي	2	31308	8.80003294117913	8.90115996471808	6.36495620526919	6.43836013193558
763	الفوز	5	31275	8.89037664752533	8.85129113453007	8.77028834336863	8.80878244114067
764	الدعم	5	31204	8.89997501666299	8.84504622863044	7.98165635812799	7.97823167508718
765	اللبناني	8	31180	7.7532453942313	7.69597080642284	9.85524069234972	9.96220440416309
766	الجوية	6	31179	3.65710828012555	3.71190965338902	9.15656606743917	9.15207705007517
767	حماية	5	31147	9.35748248042805	9.27892324453296	7.96803266861305	7.95416703418036
768	يريد	4	31133	9.22553941716279	9.22484832807509	9.32701025400247	9.46954627537724
769	ملايين	6	31114	6.23259166041265	6.22258638400766	6.47473658269652	6.56195713584397
770	قامت	4	31110	9.70234315439582	9.72151834571151	8.04707039112886	8.05155238164692
771	إحدى	4	31106	10.1982570332223	10.2986760623285	6.67272502458138	6.71236164865412
772	القوى	5	31084	8.49991036526733	8.54982405151661	7.37441619697803	7.40406653136678
773	المحافظة	8	31080	9.32103428670755	9.29199595758775	10.1384379147616	10.1343159179459
774	تطبيق	5	31072	9.94734737124473	9.92272489259964	7.59636085109303	8.25480006165423
775	يوما	4	31061	7.77189283258773	7.83978066541215	9.86889462733746	9.89374724393525
776	الصحية	6	31030	4.98611433935782	4.92984398015211	9.59622506722007	9.66530160645916
777	الجنوبية	8	30934	4.25770956245956	4.20629570245976	10.0500668074804	10.0994008458664
778	اجتماع	6	30929	8.80139855992996	8.72831806181305	7.7615087101397	7.78832455376818
779	لندن	4	30919	8.03589024686752	8.02263181960555	10.0976578131565	10.1461436133537
780	الجانب	6	30905	9.70031458074314	9.70972411019168	7.03806864535524	7.12728197720522
781	الجنوب	6	30903	8.82340153941543	8.95079196535295	9.89928182579684	10.0854782881956
782	عنوان	5	30877	6.55163344862989	6.48462951352055	6.1724599479573	6.07483767061778
783	يناير	5	30872	7.41746424951884	7.40195975751409	7.8323442799012	7.91019043907834
784	دمشق	4	30856	8.38352062320006	8.30644477010574	10.1183494660727	10.2011961592557
785	الدراسة	7	30821	8.32583238010521	8.26771549250568	10.2543147742294	10.2520691875002
786	الهلال	6	30794	9.03505050421072	9.09524237319696	8.6817591361804	9.02994665647188
787	قيادة	5	30787	9.63442268855106	9.62418411410289	7.98242702879547	8.2428613668462
788	تقول	4	30785	9.75768631106359	9.86705426628962	9.10294475164348	9.24287158994025
789	اسم	3	30753	8.63372830615898	8.65574771921158	9.12677456013932	9.49489923295363
790	تفاصيل	6	30720	6.17462629115027	6.06298670541337	6.32304758376078	6.26416376689669
791	طويلة	5	30713	5.33876843976435	5.26979143745595	9.60877294644281	9.69177870877343
792	حكم	3	30707	9.80827402217577	9.86964568154161	8.06920517165263	8.18282857736527
793	المئة	5	30687	8.05180234610325	8.01082260609452	9.91407420138256	9.87340469489118
794	شركات	5	30683	9.35862743402186	9.34714516693561	7.06873323257105	7.06709657794822
795	المنظمة	7	30677	8.6500921210419	8.61417785309901	9.68866220866916	9.70026646217525
796	أنهم	4	30619	8.87623208887589	8.88524057149885	7.03649694775846	7.1790656624777
797	وذكر	4	30592	11.8261906696714	12.3240298955069	7.95664007802524	7.96195581719266
798	يعمل	4	30573	9.69801085726596	9.74308170994208	9.24257549799766	9.25132271123745
799	حوالي	5	30545	9.85420738910783	9.86249098658059	6.40117403471639	6.39160797408526
800	لقاء	4	30491	9.99485099516594	9.99983885961965	8.58659407905513	8.71514958081841
801	كثير	4	30474	10.1077131037026	10.184914457646	8.40333035305609	8.44412597901153
802	عسكرية	6	30463	5.91954361170895	5.82664572600093	9.07698165317255	9.18181024016236
803	هجوم	4	30423	8.31682797992937	8.27264621981275	6.72535355140515	6.80310292003354
804	المستوى	7	30313	8.0173461299284	7.91826210851912	8.18833576796263	8.17077292192261
805	الموضوع	7	30279	8.66935234193724	8.65101494405906	10.2995870284088	10.3862085753778
806	بيت	3	30230	8.83443941511014	8.86460484542162	6.25639576791603	6.66952668452073
807	الشعر	5	30164	8.55428098563424	8.72527397868645	8.48038326269328	8.64130468598724
808	رأس	3	30153	9.01141303364356	8.99222337092348	6.52359850019632	6.59806446388976
809	الطائرة	7	30088	7.34952297732479	7.28444332227675	9.28614503688856	9.32724346303255
810	ولد	3	30056	7.30025782878557	7.74645978464593	6.21442962002117	7.02307508562397
811	الكبرى	6	30034	7.07099993789781	7.09968963752553	10.416360810185	10.5490377062477
812	المؤسسات	8	29984	9.78836387391027	9.75677828937851	7.90242749120594	7.87536987715582
813	يأتي	4	29953	10.2293266598208	10.2444182273703	9.78058052807165	9.76960719203797
814	قائمة	5	29898	9.73120578402764	9.78962433393418	8.8819618757362	9.06877740205197
815	وعدم	4	29859	9.49412562439893	9.70283073287931	6.78680474430214	6.85725634261616
816	حيال	4	29765	3.35421918974517	3.21982308925607	6.35443739644147	6.24800593614205
817	الروسية	7	29731	6.96937981940137	7.23194581023187	10.2019824889208	10.3790546233301
818	السنوات	7	29648	8.08531350620949	7.99949015669389	4.83152987924884	4.78240787536084
819	السيارات	8	29647	7.26761090207251	7.25524978937283	9.47374869719984	9.64936500507312
820	ألا	3	29599	9.02343510252308	9.02785567582214	7.14705196992034	7.17772649247722
821	سابق	4	29597	4.99016244147353	4.86565059419368	9.90493307577603	9.95939905566853
822	وراء	4	29545	7.70442182694913	7.79447652853824	8.75704775134633	8.83286781431502
823	صنعاء	5	29509	8.10046935812334	8.40075634289057	9.48760638227374	9.55482555586255
824	ابن	3	29459	9.45255360818239	9.5353395754744	5.57247567504565	5.97109394951643
825	يحدث	4	29458	8.40858116501978	8.32768548828242	10.0135441905771	9.99191726114667
826	ونحن	4	29455	10.2296027707992	10.4745186569566	7.07588061828965	7.10484404355375
827	العليا	6	29413	5.40898656828309	5.3232635029664	8.87931388289956	8.91639935216823
828	العراقي	7	29389	7.14750245764286	7.06408756392122	9.8999637855088	9.95049809384643
829	التركي	6	29376	7.08181965885508	7.06364010627144	9.33705114961684	9.40170400492552
830	حملة	4	29352	9.94978531515639	10.0052798752238	7.54903554148317	7.60285948550336
831	الأقل	5	29349	7.35982562756951	7.22736277622941	9.66173266204106	9.65824055768577
832	البحر	5	29338	8.22072367998259	8.23251511675897	7.4904923861255	7.73661969242371
833	مسؤول	5	29246	8.32786718382772	8.31577452520133	8.12607640725949	8.17667427699227
834	دراسة	5	29217	9.3615120994643	9.50413142421406	8.18502017231895	8.191537086905
835	أربعة	5	29203	9.75917741078151	9.74966099078592	6.62787544909344	6.58052158912877
836	أبناء	5	29121	9.6194395402299	9.60689779535434	7.43902242912457	7.45774670797588
837	نصف	3	29109	9.69762297031447	9.67942480790683	6.68921430651356	6.65837191840656
838	عقب	3	29025	10.0402683980794	10.2113171506215	7.96409792026599	7.95073377119172
839	سي	2	29024	7.59481739167094	7.46774512342165	8.61867423491755	9.15114444130861
840	المغرب	6	28962	9.59136365070431	9.60693159730762	9.88674113638413	10.154393412673
841	وحدة	4	28943	9.32218245691707	9.33519668552547	7.97054263789364	8.00845289117704
842	قانونية	7	28929	3.54432948318692	3.47536338439956	3.65980433251011	3.55471306334427
843	حسين	4	28830	7.27764111036243	7.21547469010967	8.41099101768352	9.55623102515341
844	الشعبي	6	28795	4.60093940113708	4.55361855560736	9.64287889637126	9.70950473289943
845	نادي	4	28788	9.4447492729296	9.51174871451984	6.64508272346423	7.12195723443355
846	الطفل	5	28780	8.8414600643859	8.96274641164642	9.88131799079181	10.0226610854083
847	ولو	3	28774	9.61135313955017	9.84503146785419	8.2969654446628	8.32722500942732
848	الأكثر	6	28728	9.23442809013591	9.22452984001143	4.56542488851245	4.52633645330357
849	الحصول	6	28718	9.60457124871196	9.5476260658195	7.11957967593686	7.00269762748373
850	نقاط	4	28717	6.92417011436109	6.86972231608276	9.11296396573668	9.10139132783533
851	العمر	5	28680	8.41328690179659	8.38777067901913	9.08390116556149	9.05804357115466
852	لاعب	4	28670	8.417442617939	8.88639584356394	7.85880787315196	8.02101332202916
853	الإنسانية	9	28667	6.59226068945286	6.53995329832008	10.056895236838	10.1680096262054
854	البريطانية	10	28649	6.88113954387309	7.30059281249644	10.2273310173099	10.4689515986289
855	الجمعية	7	28619	9.1582747110855	9.16097038872402	8.17846973579586	8.13260650134767
856	بينها	5	28610	9.00868733129067	8.98233769423194	9.84535652348261	9.89403899987398
857	البنك	5	28602	9.56939255879501	9.52470701248118	6.61491773979739	6.58351012977874
858	ولاية	5	28597	9.5274112208725	9.4863107409544	5.08603414914414	6.3866314737911
859	مكتب	4	28587	9.40168968760671	9.33988743410744	7.75138356637008	7.74017651538462
860	اللغة	5	28586	9.18658262907286	9.22941084227747	6.83664752907715	6.93421869798866
861	البطولة	7	28537	8.92388710286078	8.86985268507853	9.93191911951193	9.97004748774909
862	المدني	6	28503	4.29232161190831	4.19298185994275	10.3191393637907	10.4546502564029
863	بغداد	5	28499	8.7268146321131	8.66543925417644	10.220482678502	10.397165618806
864	رمضان	5	28473	7.1592196617843	7.10686522393659	9.01038551413848	9.40837714273764
865	لكرة	4	28433	6.84425422198651	6.90460285192379	1.47095380287566	1.47291877180882
866	قدم	3	28395	9.21768699136449	9.26839244175426	9.15411552281389	9.1775977326029
867	سيتم	4	28372	9.15742553619065	9.12314517355559	7.58051149941046	7.60934159800367
868	يعود	4	28344	9.32472585698997	9.5719567311186	8.80443477181273	8.90235239258966
869	تكن	3	28311	4.73849766071216	4.67164421967117	9.11602281836348	9.1380482828522
870	الشمالية	8	28299	3.74121566678792	3.71452104647008	10.0966662665974	10.1141066983901
871	يعتبر	5	28263	10.1298790622318	10.2437541331944	9.75854233755095	9.80901978328394
872	القرن	5	28263	7.26214521055827	7.2691980273041	4.61367065034734	4.52785481068337
873	كتاب	4	28172	10.0148500249595	10.0762107905505	9.34326496014249	9.51541219874209
874	الموقع	6	28137	9.6591272025199	9.59646664717488	9.51217436244737	9.87006084988499
875	الموصل	6	28132	7.59660650559814	7.43828465940872	10.1805841525893	10.2447022748486
876	تغيير	5	28130	9.85904934799358	9.8412133985279	9.22715908211965	9.2301299547616
877	الإسرائيلية	11	28102	7.02785910753846	7.02649504798341	10.5405489771381	10.57866123827
878	بان	3	28057	8.82232868386458	9.03695474719814	9.08445385063468	9.18206480267388
879	ها	2	28036	8.59499833781448	8.80052572400527	10.2682532685541	10.508478222141
880	حصل	3	28003	9.05940125571448	9.02254325407351	10.1614865124886	10.1649390547225
881	الكاتب	6	27912	8.88887942022583	8.96697348612409	9.28604960787065	9.29118813484889
882	وهناك	5	27908	9.82608192078496	9.95954031646316	9.67446379479465	9.7335545702709
883	مشكلة	5	27907	9.39275646126347	9.37880321648787	9.7520977071876	9.85927193975929
884	أعلى	4	27865	9.76001383860045	9.77011323874796	7.37530263432614	7.32758959357442
885	وأضافت	6	27854	12.1678435526957	12.4623570734175	8.47093836665085	8.45599531249975
886	ذكر	3	27841	9.30321578815475	9.25079738988775	9.23963368498754	9.27922085948296
887	التركية	7	27822	7.10771951179939	7.20336402303204	10.5802737213446	10.6433379315853
888	حجم	3	27809	9.23590296849827	9.18362680964937	7.61234693358841	7.63142527686798
889	خاص	3	27788	7.26501464841784	7.25618933985157	9.99059845581405	10.1209522065955
890	حي	2	27651	9.78215814390865	9.74905117356189	6.62095780870392	7.7846778261298
891	الفيديو	7	27647	8.10789856732773	8.06849306941674	5.66129931642922	5.58309496273674
892	المحلي	6	27640	5.26376867555119	5.18533777765351	8.83210225358365	9.08011699741391
893	سكان	4	27631	9.27518658098205	9.23903859532699	7.95112131990836	8.05173907694576
894	تحمل	4	27609	9.89736091612033	9.92680997684097	7.99295248365402	8.02789073377395
895	خطة	3	27580	9.44815904838352	9.50328160215607	8.14590522233603	8.20864332531459
896	عالم	4	27571	10.0145778828882	10.0830735405943	8.05014330200557	8.17263162162345
897	الوحدة	6	27539	9.14157535232784	9.04638241236858	7.97783079054968	7.98587476776816
898	عضو	3	27537	9.26683176670044	9.76411046725381	7.23487201363211	7.12109320886133
899	بطولة	5	27527	9.27638169751258	9.31242694051479	7.23770327729346	7.49625285190363
900	بلغت	4	27490	8.43841158893802	8.46760081137153	6.88726412985775	6.94637645012192
901	دخول	4	27471	9.3621986956756	9.28046735414132	9.11980659912589	9.14977774909912
902	سبيل	4	27448	8.4013451115988	8.36644497359428	5.53869647166206	5.49491614912096
903	النشر	5	27440	3.39199345065911	3.33734036890289	9.11902045094538	8.99435841857415
904	عدن	3	27375	8.08254798718999	7.90565515769632	9.90706438598348	10.1521963840805
905	اليمنية	7	27345	6.83912674240726	6.81503920350069	10.391285846574	10.4053345667925
906	المال	5	27326	7.84369885795307	7.8658363931214	9.4622242838832	9.57271019742881
907	وصل	3	27287	9.61472278389356	9.65820249868	9.19969662174927	9.35729039281065
908	القادمة	7	27283	6.42903180776043	6.46528454717241	10.5530147233991	10.5384740743502
909	معلومات	7	27232	9.25792131237353	9.25497732846877	8.23045445572124	8.23486229826893
910	امس	3	27219	8.87445294604437	9.04789931173781	9.39226270686334	9.85504492776901
911	يوسف	4	27204	7.58795632791157	7.773534042092	7.40653138151453	9.08069436942274
912	الصوتي	6	27181	0.802038327396891	0.765892083336933	0.645726495760887	0.619309867532305
913	القيادة	7	27145	9.19143411153027	9.15913904886776	8.51553023247087	8.47960195664203
914	يوميا	5	27060	6.4361138873221	6.41417203226961	10.5953722051147	10.5768865633858
915	موضوع	5	27009	10.2402802184962	10.277704215677	9.67592115255249	9.71312390893117
916	بلاده	5	26934	8.68069393242911	8.57851708017563	10.2362133038384	10.1987363975415
917	أصبحت	5	26929	9.93377852323743	9.99107602685895	9.65394788611857	9.69469968305773
918	الصينية	7	26920	7.67235996656583	7.82535696330431	10.3451746952853	10.510531125593
919	الديمقراطية	11	26914	8.51972499278883	8.4960282201894	9.9699399016852	10.0211310794004
920	أين	3	26869	9.74973811697681	9.82869444923391	8.39564480167569	8.45005624609818
921	فان	3	26867	9.51868180737195	9.89793701792734	9.37111658338514	10.1172973720928
922	ساعات	5	26857	7.74755851227019	7.70129034765548	9.14834671407236	9.11677458322764
923	مهما	4	26821	8.90884557922253	9.03193934527897	7.87188561329634	7.8660526382071
924	الدورة	6	26775	8.98586448439365	8.95829974662974	7.64563266036302	7.84075114349131
925	دفع	3	26769	10.2777951295083	10.2533589218022	8.55735780621406	8.60341489151541
926	كامل	4	26714	8.51184530575601	8.49735741101083	9.97529198499329	10.1596725342346
927	وذكرت	5	26713	12.4167295661882	12.8335339606178	6.72661412233977	6.57875012325488
928	تجاه	4	26705	8.74778876896615	8.83717146149719	9.82457346731286	9.85219528841833
929	والله	5	26697	9.07421136650586	10.000108089971	7.29240750533253	7.75888935427872
930	النائب	6	26642	9.20344451859512	9.27311465504159	7.41221485011965	7.55095797770093
931	معها	4	26641	7.20210639249203	7.315341622649	10.7505392814148	10.8309374577731
932	القضايا	7	26619	9.36832589644463	9.30254022164431	7.95760536685928	7.96312403726177
933	سعر	3	26614	7.82023075277105	7.74912508532099	5.57717865075527	5.57234473940728
934	وبالتالي	8	26540	10.4433870524222	10.6479271319512	9.16691123250781	9.18850954907611
935	الحق	4	26535	8.91645661102969	8.99985004404724	9.25660442265879	9.3694561523451
936	مؤخرا	5	26525	9.37543974385191	9.47559737804267	10.9856892416217	10.9677202830227
937	محمود	5	26517	8.33510103203889	8.32173372651875	6.31907085991548	6.5120414124393
938	الحقيقة	7	26514	9.77856865577833	9.80963931488508	10.2708016773742	10.3382111728409
939	بلغ	3	26504	9.28521825053936	9.27910180639705	7.06735771844384	7.08600412510663
940	أمريكا	6	26469	9.93941545422127	10.0317463831013	9.54052038175707	9.59247014222321
941	تكشف	4	26454	4.72095319736154	4.55995092633287	4.59588698196886	4.46771537978059
942	اليمني	6	26444	6.57706994803652	6.48111982501746	9.86196019971839	10.0753745511722
943	مكافحة	6	26437	8.86225296541323	8.75626512007751	4.62319629670404	4.78323247608327
944	لكنها	5	26397	10.3589136215851	10.5345692334329	8.5069899309251	8.49101267971413
945	اجل	3	26390	7.90123374061355	7.83215326206137	8.67741168207819	8.87242643216713
946	الأردن	6	26387	9.64892988123094	9.65429418255592	9.51304882111561	9.4273538459905
947	وعن	3	26350	10.3908916301954	10.6779387068569	9.70494094310892	9.76764506213902
948	مقارنة	6	26344	9.13251223497606	9.14497245900751	5.79878818275893	5.96687689138716
949	يؤكد	4	26331	8.96199841274252	9.0979412828098	8.26399912356658	9.28939148146386
950	الوصول	6	26240	9.64728394324598	9.58195433581581	7.36005996682124	7.398219395401
951	المؤسسة	7	26208	9.91906669797231	9.92261773842552	9.34062585215524	9.31549075090109
952	وقع	3	26206	9.31760447120159	9.30957637047391	9.52367458347409	9.52568188134898
953	ويقول	5	26166	10.8870906153029	11.2803000691997	8.4950359491725	8.77371627121985
954	المادة	6	26129	8.50140270082573	8.43676916492201	7.87022143632386	7.93262519188893
955	رقم	3	26125	8.67144958425128	8.6559344185792	6.75050576070556	6.77000637240781
956	الثالثة	7	26071	6.63237309072909	6.55212864345786	9.79846752023042	9.88112141504693
957	حماس	4	26069	8.49223883101934	8.38072206465893	10.4343092795736	10.3653799204527
958	قائد	4	26067	9.04090922341485	9.72096674235213	7.14292076813191	7.33874376692523
959	درجة	4	26052	9.02570004821476	9.07214679862476	7.29261766656088	7.30046220590843
960	س	1	26046	7.83908008958732	8.40619768270851	8.58653067451212	8.81898430917985
961	سبب	3	26041	9.57076563409531	9.63859464103092	8.51605153030763	8.61098358390864
962	الغرب	5	26032	10.0418328082339	10.0834909704034	10.3990670217699	10.5648360210983
963	شكل	3	26020	9.79546922098825	9.80744378445398	9.5728536721968	9.65737585034567
964	الفساد	6	26001	7.90941066123409	7.85593075846519	9.59303163128026	9.81093218656314
965	لأخبار	6	25983	0.190648968580683	0.179288225204869	1.48838251909371	1.47509528651761
966	تصل	3	25930	9.3547445636194	9.37576234845223	8.34704286029441	8.45760190108562
967	يزال	4	25909	6.05022242731126	6.00096374470437	8.99128670448078	8.98446308323401
968	سياسة	5	25809	9.58011625601926	9.57979904634275	8.37352291977575	8.97819579117413
969	العلاقة	7	25790	9.07332309241412	9.04238544804324	8.33986902246346	8.30929279375903
970	سياسي	5	25768	7.41670245831448	7.34321835582491	9.28916019297079	9.30987977943331
971	بيروت	5	25766	9.09300862021092	9.20489949199237	10.3204514167103	10.4212458525787
972	التحقيق	7	25760	8.67733488443001	8.62120808952945	9.914535340738	9.87583734727617
973	رفض	3	25733	10.6662456822771	10.7415692300461	9.72878989712215	9.75746652948679
974	التجارية	8	25711	5.30718609903377	5.2606486328326	9.86220280829835	9.93912630946263
975	الثقافي	7	25692	6.68394517342498	6.74063804857595	9.37744667034167	9.64012079881851
976	هدف	3	25662	9.09352295298358	9.23146660770701	8.80965527008525	8.92873305165142
977	الجهود	6	25657	8.210821926492	8.2580724654027	7.9836209549216	7.96066887275356
978	المختلفة	8	25603	7.87237629387006	8.16726661460635	10.435698211326	10.5142055603561
979	فهل	3	25553	9.89786306639768	10.1527258315821	8.41987196562331	8.49491353315694
980	موقف	4	25547	10.3392796110887	10.3588218271151	9.16623341304317	9.19134898028759
981	التعامل	7	25508	9.59199692516338	9.54172710470714	6.52927441638504	6.46003758617099
982	وإذا	4	25508	10.7556416292757	11.0866049010351	7.22426418736867	7.21658113603761
983	شيئا	4	25479	8.36804688112878	8.41418903503935	9.29385664105425	9.30295147561289
984	عددا	4	25474	9.24995507163298	9.31075906879286	7.53781357608345	7.4544816144144
985	يصل	3	25444	9.66585160650363	9.70903391543552	8.52479456593583	8.57733018348132
986	جهاز	4	25400	10.2859878034439	10.3102486127419	6.74450510759852	6.94264738044678
987	أزمة	4	25351	9.88227790579515	9.87048204481624	8.34292108387184	8.40638873230628
988	الكرة	5	25337	7.65737321359069	7.63811589515005	8.57221785467237	8.67685700908805
989	لكي	3	25337	10.1390632643049	10.4210198853553	7.29931717805194	7.41226628966999
990	بصورة	5	25321	9.99774561260101	10.1850063871825	6.67145014968856	6.61678629993578
991	السفير	6	25297	8.98984700667985	8.98680308853585	7.56579055178253	7.75337054968235
992	فبراير	6	25271	7.59694665610405	7.54183065814383	7.90571594348534	8.00845948010664
993	معرض	4	25251	9.54670473994947	9.59781949296507	7.3277769790266	7.73088120314349
994	تعرض	4	25245	10.2181930247104	10.3010818596331	8.59812042072556	8.61793393590389
995	الصورة	6	25240	9.42258689722497	9.43076884538175	9.429751552321	9.44073103155922
996	ولن	3	25215	10.0842217081837	10.3134232958704	6.51542425598965	6.55827542036524
997	ك	1	25210	7.81556289588584	8.4362670234869	8.63912653102264	8.65599277104089
998	جزء	3	25153	10.1703851859486	10.2416048756698	8.13014822813053	8.07414218471522
999	الخبر	5	25125	7.75627945144995	8.37511009449261	9.68810636618752	10.1826098733634
1000	التابعة	7	25113	8.41744625431271	8.78814044504171	5.3799927694456	5.47333760395533
1001	المشكلة	7	25094	8.99747379301316	8.94291042021464	10.2385118736686	10.2679459797567
1002	عشرات	5	25074	9.55648924683288	9.59665454937838	6.21862128344483	6.32526585109325
1003	السيطرة	7	25051	9.08346194740972	9.01007090438637	8.32714051854145	8.22740494766048
1004	اللاجئين	8	25048	7.5703196841299	7.56887351990137	8.56958020070516	8.62852065729276
1005	فيلم	4	25014	9.2090029031912	9.19820467134383	7.67872574143251	7.91348073526466
1006	القوة	5	25005	9.58642798619857	9.57762279071116	8.43843712940005	8.46659191919807
1007	القادم	6	24987	7.5191455385339	7.51394806134309	10.5535318663148	10.557175837456
1008	برس	3	24984	2.4122705129118	5.97049180596545	9.55822429422466	10.0990349996458
1009	تحديد	5	24977	10.1828073382665	10.1139260914815	8.50967590696248	8.47702050551703
1010	تراجع	5	24935	10.5766533852322	10.5990514362689	8.90954183637205	8.95639927072105
1011	فعل	3	24934	6.96255873854198	6.85136100545283	9.81715091019671	9.91069656811213
1012	المسؤولين	9	24931	8.74655098151463	8.66450666610534	8.62719165749383	8.74672272655006
1013	دي	2	24861	6.90696361828471	8.8595004919898	4.45645150895548	8.04247863043565
1014	فكرة	4	24839	10.0281602346538	10.1086608482889	9.86888237949958	9.9372928036093
1015	تصريح	5	24839	9.26648033730997	9.21970242362805	6.52848436130058	6.44029997387431
1016	أننا	4	24798	8.79723925022813	8.7428561464408	7.11012811361397	7.16853430875143
1017	سلمان	5	24784	5.67849053610111	5.44281747520712	8.1129945804815	8.13692611991796
1018	سبتمبر	6	24763	7.80467340271115	7.81456841340636	8.02638477981657	8.24346051050463
1019	لدينا	5	24736	9.68966856679603	9.69300254008159	10.2748305638219	10.3377939146028
1020	تصريحات	7	24725	9.86065621244691	9.84216255677752	7.31588608999753	7.30873400999013
1021	حدود	4	24704	8.92604068766217	8.8562765254764	9.96331763044323	10.0825370894363
1022	باب	3	24676	9.04757500537555	9.02329863253375	7.28054438705747	7.61133277757011
1023	نعم	3	24673	10.2514023116368	10.4081531409367	9.75136816598268	9.88004813277945
1024	المنشورة	8	24670	1.67896117062455	1.64374884676197	5.95128252948522	5.84567224400326
1025	الشخصية	7	24657	7.40184045109343	7.54737647966287	10.1475216516322	10.3215729306688
1026	بالمئة	6	24638	5.24144418248022	5.41304197595992	10.1080055291399	10.0849529022697
1027	تزال	4	24631	6.18364030636612	6.13128776081828	8.97048019583516	8.9429431715235
1028	آخرين	5	24615	7.4268262038144	7.42818762402709	9.82319588355282	9.79906838476124
1029	التربية	7	24613	7.15776297445026	7.12197423704555	7.22140389440768	7.22055310725603
1030	كم	2	24581	9.40304703520397	9.5973737078371	9.45968551738376	9.54441640851595
1031	الآخرين	7	24561	9.02070247392644	9.05728896710382	10.3753048233838	10.5200656509717
1032	بد	2	24546	5.96899061507699	5.90511852657212	8.92255622007568	8.82431495126168
1033	الثقافية	8	24458	6.99709107436218	7.24973637357002	9.58284333024183	9.82658924236954
1034	سقوط	4	24456	9.55275744136476	9.54450558733795	7.40887366336493	7.3472196055052
1035	تعتبر	5	24436	9.99609181709442	10.0924832766416	10.0489029180915	10.0832664627276
1036	قناة	4	24416	9.43630546687433	9.43042677292326	6.69894844939837	6.90525634845363
1037	مدريد	5	24367	2.95976997880688	3.26081339654805	9.64637914885205	9.97125893396014
1038	المكان	6	24346	9.69536258292951	9.89915861266001	9.63207157055062	9.66026921928827
1039	بدء	3	24342	9.16983710078654	9.08912834280412	8.34613589582003	8.30421784841668
1040	الفنية	6	24298	6.63339276174983	6.69583796010307	9.7322148855577	9.91250896536357
1041	الرسمي	6	24297	5.93861576468158	5.83484953927026	9.30889516888946	9.44773092814416
1042	رجب	3	24280	4.22198582918778	4.04083706605392	2.98222515071345	3.13778785458476
1043	الكبيرة	7	24256	7.63213215742636	7.77809010518876	10.1599608028741	10.2437271957946
1044	لتحقيق	6	24243	9.50562701149082	9.5725711703846	7.45845841321613	7.47524023624744
1045	النهائي	7	24219	6.15218197033569	6.04117894698767	10.1790938454956	10.1951208271984
1046	ظهر	3	24214	9.69579809967591	9.71271877054698	9.19341269804714	9.19103671293247
1047	اللاعبين	8	24197	9.33551854024381	9.33482189099843	9.34105612064247	9.42589177496253
1048	الفلسطينيين	11	24157	8.43849896735545	8.37192330306708	9.98802202115295	10.1297774126526
1049	الدستور	7	24154	8.81379328439002	8.845134961992	9.84425390732593	9.88058054230589
1050	رد	2	24115	10.5412053266645	10.6267082568238	8.48689145303384	8.454350270906
1051	تشكيل	5	24109	10.3098867114029	10.3037179904385	6.93682767200145	6.86031060911204
1052	الوحيد	6	24086	7.32508313927335	7.29589123052538	9.34685678204602	9.33749900393411
1053	أمن	3	24040	8.7501394793214	8.66704495369881	7.94478302101533	7.97535954410525
1054	تتحمل	5	24037	4.97643537955857	4.83044759163166	4.46779297445363	4.39712065391525
1055	المفاوضات	9	24036	9.09411717199606	9.02235335918055	9.87136315404801	9.83916881068283
1056	قوية	4	24016	7.42075970593705	7.69637609016588	9.77637691358511	9.89871020920142
1057	المشاريع	8	24006	9.52291732447715	9.50610970549349	8.56446990362135	8.59146384947627
1058	حفل	3	23982	8.7447161419338	8.71872368103215	4.95160756305256	4.90286696979232
1059	الحرمين	7	23967	0.803421754094296	0.779878540702202	2.21875630745512	2.14743597142301
1060	ستة	3	23958	9.71342070628276	9.70511521989188	6.23902406221711	6.23883550940108
1061	مطار	4	23914	9.83754767318875	9.82109399994579	5.88646116548674	6.54413491061924
1062	التجارة	7	23912	7.95683483234775	7.88011920447128	7.55987599838738	7.54072690461678
1063	عربية	5	23911	6.80454623422384	7.11053424277865	9.34090112271802	9.76295875893067
1064	السؤال	6	23904	9.14741684690194	9.10870555282057	9.1013154674112	9.08668733319751
1065	السبب	5	23903	8.43979119426267	8.36143749204461	9.24343709687483	9.21354499834292
1066	برشلونة	7	23901	9.10439569602671	8.98088963561753	9.53871760364483	9.81149429293997
1067	الإنترنت	8	23861	7.58545189632196	7.44171814363913	10.83789098594	10.9104672079084
1068	طائرة	5	23849	8.00284913629781	8.01100751786286	7.26740700112533	7.61768200983135
1069	الأراضي	7	23839	9.46346883907848	9.46142543709292	7.33545132293301	7.294286455089
1070	الحالية	7	23828	8.04034222236513	8.06774981294403	10.6271679491649	10.6376175214971
1071	مضيفا	5	23790	10.1541412354496	10.1704806489012	8.82399612484633	8.74544642657934
1072	صور	3	23774	9.63763114118938	9.71218610535952	9.16622171867637	9.38447118263993
1073	خلالها	6	23739	8.91007059644661	8.8795121036821	10.8205402656797	10.8522161818848
1074	هـ	2	23701	1.36419773958338	1.17847150844077	5.54589392289542	5.27370571372746
1075	العزيز	6	23683	3.58116466238166	3.51700179205258	8.8372553389011	10.0488306281174
1076	محكمة	5	23675	8.3972717107386	8.50282121926178	5.75769622796131	5.72423685058718
1077	انتخابات	8	23670	9.27166197432316	9.47193985076052	7.2044841387099	7.15239904048311
1078	علم	3	23650	10.0280623138359	10.0469121315605	8.570003915093	8.63026772667603
1079	توفير	5	23649	10.2842716000847	10.2211692754321	8.20642419342646	8.17536212814046
1080	مجرد	4	23628	10.113687857606	10.134661074802	8.65003427123631	8.73430657314551
1081	الرغم	5	23618	6.27494371760155	6.20745047642967	7.88722716141287	7.77512120949446
1082	المشترك	7	23610	6.52853156172471	6.50603237333663	10.2729383958007	10.2715375671387
1083	الرئاسية	8	23604	3.29960209523933	3.19953437597447	7.96631672799169	7.92369850032888
1084	استمرار	7	23579	10.14407731984	10.0845247544275	8.97806308532888	8.98778934893321
1085	مدة	3	23576	6.62510487260496	6.53234022110015	5.53464849386522	5.60064949977154
1086	نوع	3	23558	9.80100949372124	9.83604318915004	8.7718749277536	9.43422656791787
1087	هكذا	4	23556	10.8087062275382	11.0083192671779	9.39085653425227	9.45099917936792
1088	أدى	3	23546	8.16512078872633	8.09710970091525	7.61155811090827	7.52522867088929
1089	ح	1	23545	7.20048748863824	7.70921776736435	8.88496739850945	9.03761189013777
1090	جراء	4	23539	9.20826979479553	9.29156903536195	7.52779941993006	7.52993914501825
1091	لكم	3	23522	5.84708818257041	5.87164753026477	8.79885267086716	9.03810660696025
1092	تعرف	4	23514	9.72361878956453	9.79828730664084	9.93590074891891	10.0197588655341
1093	الخارج	6	23511	9.71172690967195	9.74193047493717	10.6775861313375	10.7384728531712
1094	سعيد	4	23505	8.21417133378239	8.27869616856809	8.49675106765064	9.30030130296336
1095	غدا	3	23502	8.72489778721996	9.65915610012716	9.34950766252297	9.80035508052269
1096	السمو	5	23499	1.64225160752648	1.74598613295854	3.37384161632313	3.30495472099437
1097	جلسة	4	23476	9.46805547106197	9.42963678021965	7.32224838550925	7.34492569853706
1098	السكان	6	23474	9.18109963954765	9.15090160828108	9.65734172620187	9.68629578243566
1099	إبراهيم	7	23438	8.54081408928766	8.44844631554187	7.90455117520776	8.73607349620725
1100	ألمانيا	7	23419	10.1203496060624	10.0800412040219	10.2421916656627	10.3999303537527
1101	الرأي	5	23404	7.26491806938542	7.34385398433007	8.35912370050825	8.2825742148901
1102	الفني	5	23395	5.42805007138515	5.4056685277401	8.83366574868038	9.11496933621852
1103	شرطة	4	23385	7.95765793351997	8.02626431801244	7.45945320214683	7.710689573732
1104	مقر	3	23381	9.89239742750589	9.94267652229384	7.82145677970876	7.88920636172503
1105	الصراع	6	23366	9.44723699464406	9.47067343397933	9.48783766729601	9.57163686021105
1106	يؤدي	4	23335	9.31539622598963	9.29046479121729	8.25005500518929	8.30211329864034
1107	النصر	5	23314	9.33638867001619	9.39410800634417	10.2052336473133	10.4804683348458
1108	بأنها	5	23308	9.04028628587041	9.20784029451737	9.58045761576516	9.55366675041356
1109	جرى	3	23292	9.45979449748769	9.4263200446047	9.17623539673252	9.17752001221843
1110	يرى	3	23289	10.1263000508366	10.186027001203	9.70725870969163	9.79931709882016
1111	التحرير	7	23277	6.09515966340958	5.98135354546172	8.39592221700461	8.44861946860902
1112	الأمين	6	23240	8.60745731912574	8.76503706120907	5.20812192991999	5.10314539201132
1113	دقيقة	5	23235	7.42006652636065	7.56950859416467	9.95280333916521	10.0838057271586
1114	انتهاء	6	23171	7.50768629546213	7.38441289864316	6.63950321736954	6.60522237620561
1115	الرجال	6	23148	9.66154204340913	9.77233043705784	9.31444499358438	9.45487636881536
1116	دوري	4	23140	8.51757043299009	8.42520495103921	4.65060060703943	4.9346425611091
1117	الأوروبية	9	23129	6.68315228870953	6.6275501448316	9.95347034185455	10.4827977770492
1118	لوكالة	6	23042	8.04458413702647	8.35994099794875	4.07041170076058	4.69638416516111
1119	المركزي	7	22980	5.11178215102596	5.00832478218703	9.28555686465632	9.4432691355245
1120	المدير	6	22970	8.58326205590876	9.47863461852676	5.19711083016757	5.13110434753227
1121	المقاومة	8	22931	9.19942520354504	9.18484259684611	9.22380145532022	9.37519504556517
1122	دار	3	22869	10.3467355530617	10.4083613034181	6.88275873037442	7.33323257768015
1123	كتب	3	22843	10.2839277582331	10.4165192747675	9.5828498757488	9.7059492188628
1124	العمليات	8	22822	9.45773411316452	9.39634697995866	7.97945412757503	7.96805653867254
1125	عيد	3	22820	8.56162968657044	8.56136567959099	5.13884380181788	5.35876919893549
1126	الأبيض	6	22793	4.16971139795962	3.97578636663714	9.83885983521228	10.1296577594893
1127	الأشخاص	7	22787	9.38074103492659	9.31388429847789	8.45289696966669	8.4305663794093
1128	اللي	4	22778	9.24318475037089	10.1919268852674	7.19991111734574	8.40423771502462
1129	المسؤول	7	22726	9.14057310366667	9.38583735141247	9.46434314774095	9.55947229733346
1130	سلسلة	5	22725	10.4086024986568	10.4834960253115	7.74444261376264	7.78801991920373
1131	خطوة	4	22720	9.45334265506566	9.44088391664356	7.88020510920799	7.89076914742552
1132	العودة	6	22693	10.2113271678776	10.1717851569931	8.98859419295863	9.21400083109071
1133	حقيقة	5	22691	10.3043757171431	10.3389275661033	10.0048139851193	10.073703664937
1134	شخصية	5	22650	9.74813121334992	9.85053950840797	9.6592125915709	9.85194091134799
1135	المواد	6	22646	9.56005260650753	9.58678037046286	6.24176807472104	6.26305180091577
1136	كوريا	5	22646	9.7349427013561	9.78892707624854	2.96296653419513	2.84529810669161
1137	الرابع	6	22645	7.2184538897115	7.15176649397239	9.52949774161305	9.5770931269393
1138	وإنما	5	22633	9.25705801663347	9.35058068377247	9.64493297970508	9.68892425748571
1139	لأنها	5	22601	10.210947835154	10.4232159659316	9.1581667021682	9.15679397324973
1140	الصيني	6	22600	6.97396810024684	7.01016881200776	10.2254579018528	10.3754878553788
1141	أبرز	4	22599	9.79924178864358	9.82552254825959	7.90214390002345	7.93123674302397
1142	المدارس	7	22598	9.37177305903046	9.40655301593187	9.17154050030168	9.28466528097219
1143	وغير	4	22589	8.78977512313828	8.9160777171718	7.3800814511001	7.37795434179597
1144	بهم	3	22581	6.05941362507703	6.18754670455967	10.5582251050357	10.8703453312447
1145	بتاريخ	6	22577	4.83826013980782	4.72320127848021	6.58077171193058	6.61750485472445
1146	يجري	4	22574	9.33502847021239	9.26704198978596	9.78351036581437	9.77765093155128
1147	بطريقة	6	22570	9.81837846283796	10.0565687058659	7.26254649939369	7.27490854715909
1148	فما	3	22569	10.4672791151699	10.7856954926525	7.76423554728509	7.74510766542676
1149	ديسمبر	6	22546	8.0065786956693	7.96203425387679	7.72536013846954	7.85837186171531
1150	بلدة	4	22495	9.80883307142329	9.767832912373	5.1351932588633	7.22869729596735
1151	المتوقع	7	22487	7.51305417831302	7.47872809934742	8.90086312715277	8.94997887931219
1152	المدرسة	7	22487	9.96381900267462	9.97203008259334	10.2118762050388	10.401194962327
1153	البريطاني	9	22473	7.2364143115669	7.20795363011767	8.94098682754223	9.29539980084016
1154	الرئيسية	8	22468	7.27434105834296	7.29533286900854	10.0638558536182	10.1796768158528
1155	ينبغي	5	22458	10.0542913403845	10.0209168174186	8.88884978659748	8.86267419950334
1156	جميعا	5	22452	7.18103545916617	7.44322314100152	10.6265555934212	10.7624120183816
1157	أشخاص	5	22420	7.19122039318427	7.0839778035341	8.72923101518122	8.71858307417578
1158	الدم	4	22415	6.24197362546352	6.31907556777344	9.78126824209497	9.89687384133053
1159	الفنان	6	22409	9.77748851094543	9.89206546646049	8.11935389492004	8.16790078419989
1160	القيام	6	22404	10.0646633260102	10.0039849322741	5.28944702076771	5.26692048847739
1161	مرات	4	22365	5.34923393621662	6.17595891069718	9.88602263304951	9.8633051764814
1162	رؤية	4	22365	10.3573963218749	10.3633664733632	9.01159955650853	9.06453563473573
1163	تدخل	4	22363	10.478781581485	10.6082317003651	9.91324521448571	9.93281964794768
1164	يد	2	22342	9.39022945014995	9.3910247241409	8.79703255462255	8.83794810817748
1165	طريقة	5	22340	10.037263535916	10.1076867409835	8.61301366214818	8.70931189346648
1166	فيديو	5	22340	6.55463958267396	6.47245055413203	8.46440154473325	8.47647857884561
1167	نوفمبر	6	22323	8.17181932428339	8.14535193770407	7.93821752833013	8.173319507031
1168	تحدث	4	22306	10.15219640235	10.2019700185512	10.0422555530539	10.038161808447
1169	تجربة	5	22297	10.2988259719117	10.3854835256889	9.36914732476876	9.4260224959728
1170	وبحسب	5	22295	12.3428622116315	12.6881086298338	8.19694822098977	8.20902755285156
1171	فضلا	4	22256	10.449634954583	10.7499800113225	6.12554354263832	6.00712498544441
1172	العلم	5	22231	9.24534559812308	9.26935516721326	9.34291550334883	9.44311086563355
1173	الإيراني	8	22224	6.89878305444582	6.86258511628936	10.5588855130191	10.6139050826436
1174	جماعة	5	22219	10.0436266134206	10.091172827126	6.65305934305273	7.69739282740942
1175	ولي	3	22192	6.6266263326949	6.57785288726834	2.96962603917554	2.80993008025467
1176	عباس	4	22190	7.50084768115134	7.32737023279856	9.98607720050858	10.6346644561383
1177	الحل	4	22136	10.1568964885971	10.1493749069299	8.47815907867373	8.48197974265344
1178	أهل	3	22134	10.0692368286677	10.1960021098156	7.75394060738487	7.82950267727666
1179	ترى	3	22101	9.17190967231527	9.18264356798977	10.2112526466192	10.2920628023565
1180	الدقيقة	7	22100	8.79254470572155	8.76183704775016	7.37166552207959	7.31026810319435
1181	ظهرت	4	22058	7.99972027896036	7.91792752407798	8.1393585424428	8.03880420362157
1182	منع	3	22057	10.5231624418632	10.4686708443818	8.5375344430352	9.0748987159145
1183	جانبه	5	22043	8.12672640828461	8.01758460626308	6.61596801564282	6.50176345370941
1184	الإرهابية	9	22035	4.61738528264932	4.41551853325616	10.0593894576966	10.0986397412144
1185	الشاعر	6	22033	9.64951146742719	9.7229137241981	9.17680003140237	9.36759361414561
1186	بقلم	4	22031	9.0471957363919	9.21912736372398	6.17279506097324	5.92732451013288
1187	جاءت	4	22017	10.069597447705	10.1357060564298	9.83498199203151	9.87362224924683
1188	تحرير	5	22016	9.40728075301508	9.3346377595745	8.14132651070362	8.25062853068894
1189	ذاته	4	22004	6.9024629904438	6.83334767119572	11.0250565025111	11.0477042180037
1190	جائزة	5	21997	9.34313554678974	9.38073995691448	7.20092728696596	7.44387401623065
1191	المدن	5	21995	9.83469867454021	9.83428152042737	8.66325716614248	8.67929563798345
1192	أصحاب	5	21995	10.3577633021593	10.3857644926424	7.31488636492533	7.3483591720902
1193	بحاجة	5	21969	9.10099934100575	9.13346131628046	7.46897476323519	7.46515113286422
1194	الشؤون	6	21966	7.05735233518077	7.00892545910244	5.75769748626591	5.691695758594
1195	جهود	4	21950	9.07268237596156	9.12921585218303	9.19617509736447	9.20732607709791
1196	أولا	4	21941	10.172350466995	10.3387934969126	9.91238920841799	9.93854598975737
1197	سؤال	4	21935	9.61427969566068	9.58722393497158	8.76231300982717	8.83663027630844
1198	شك	2	21924	7.23477020462373	7.20204735600281	9.80130907544106	9.71988377298832
1199	موسكو	5	21916	10.0965173896024	10.2059353027657	10.2427910660667	10.4083711394985
1200	يستطيع	6	21909	9.17693589840384	9.138296782255	9.48911605382556	9.50829168258775
1201	القول	5	21885	8.33202605147389	8.31844385676475	8.79403740515932	8.72036047359537
1202	الأساسية	8	21874	6.80518450943647	6.80336747398067	10.2277581765187	10.26838293744
1203	يونيو	5	21859	7.99425188671503	8.03138065406247	7.87514846600188	7.97944768160128
1204	الحريري	7	21852	6.68133355976002	6.47000150835955	10.5105572606806	10.6274690699775
1205	عون	3	21844	6.68196825670914	8.19726595748042	10.0231713281276	10.1796424819226
1206	الصحافة	7	21836	9.10268220962382	9.01697861386473	8.88108846858786	9.02023518053573
1207	القلب	5	21825	6.91427905844571	6.98259962114601	9.12354784618079	9.28777090070001
1208	المعنية	7	21820	5.69080364482173	5.65728361138891	8.75613200489876	8.6958973544241
1209	المشتركة	8	21819	7.04853890917192	7.05312050670095	10.0271314471855	10.0576490940613
1210	خمس	3	21803	10.0401556369507	10.0282594285038	5.69837431384909	5.62453412627751
1211	وجاء	4	21795	11.4774416788884	11.9477833416481	9.59721436427671	9.54836037037547
1212	أرض	3	21778	9.70276789188108	9.68541614880771	7.4918665136167	7.5032219317071
1213	إجراء	5	21774	10.5224566108619	10.470179765846	7.3806864568538	7.41194120836998
1214	الرئيسي	7	21772	6.0181193979802	5.94274524822023	9.70192282641776	9.93725872820064
1215	النووي	6	21753	4.38860977259849	4.32212559199679	9.28626704546958	9.76048980089058
1216	الطبية	6	21735	5.8505600705221	5.95774064193912	10.0420468332253	10.1690778268387
1217	الفيلم	6	21732	9.29302228906734	9.26737509627558	9.94177581966684	10.008256447367
1218	يحمل	4	21731	10.0822218586222	10.1488154520652	8.3117493186391	8.32497526664448
1219	أداء	4	21695	9.88577454962534	9.87619940881034	8.39985106770194	8.39087011548184
1220	الأمة	5	21694	8.56398574028733	8.56226329263359	9.66274157725394	9.84524539835504
1221	أهداف	5	21694	8.20054177925494	8.11408442263804	9.52172903333111	9.56564110511128
1222	مثلا	4	21684	9.88037928967521	10.3956800306891	11.2554449272967	11.3561824505967
1223	القمة	5	21680	9.14957367327325	9.11225614407554	9.04980639684013	9.11568665892812
1224	مؤشر	4	21677	7.24404261258751	7.11764129197093	6.02692553154322	7.3713645992563
1225	خط	2	21673	10.2682402484925	10.2767525302405	6.44975798367883	6.51634128280338
1226	المعرض	6	21657	9.1693412084061	9.16883726863028	10.3244534738873	10.3538883316646
1227	مهرجان	6	21656	9.74164094516452	9.79099818314344	7.32164912019119	7.83418479681469
1228	الماء	5	21647	8.1801243325501	8.19582092836478	9.53738165889826	9.64692985749012
1229	أجهزة	5	21637	10.382665920986	10.3957492183707	6.64840385139383	6.72563464527766
1230	اتحاد	5	21626	9.97583240885421	9.96358775117291	6.10960465493646	6.2855756082725
1231	الموت	5	21621	9.37090022285506	9.40154188016101	9.99467899212275	10.1937309878055
1232	الأجهزة	7	21610	9.49395026973314	10.0813154486278	6.35840753265578	6.31428609686019
1233	وصلت	4	21597	10.0416155036281	10.0973124361208	9.00509557982834	9.2170919738037
1234	الأطراف	7	21573	8.465190249285	8.40123567557458	9.20355735708803	9.17847777714682
1235	بالصور	6	21571	8.18603047785145	8.23479578070121	8.57611294413672	8.40346215552549
1236	الدينية	7	21515	5.99517101525265	6.00395008007839	9.02082511721156	9.26137800739422
1237	بدلا	4	21508	10.1484234764615	10.5370383645005	8.24411244525884	8.14540274860424
1238	غياب	4	21482	9.94553445855182	9.8762557193651	9.56913115421102	9.6775894257693
1239	وأنا	4	21472	9.96985965799968	10.3057457178008	7.53175000248038	7.62854597147546
1240	قمة	3	21471	10.1896310536497	10.1863169035487	7.97290285590876	8.24265051364834
1241	قضايا	5	21423	10.0301933710767	9.99764636178021	8.77481087295286	8.8243825132981
1242	الكريم	6	21420	4.33167625110356	4.29496546072455	10.1920892324682	10.6417580391072
1243	قوله	4	21402	8.68599782207649	9.28051840181545	9.45704440180056	9.34235808445786
1244	لمن	3	21386	9.26978016499023	9.52765302356675	7.62061300979026	7.76456872525682
1245	الرئاسة	7	21377	7.74154913989572	7.64597077967106	9.80940247047768	9.86133037417719
1246	أساس	4	21374	8.83439085002781	8.77161747497632	9.11444533755314	9.11613433909467
1247	الفتاة	6	21369	4.45285952709126	4.3109160778926	7.95221001060404	7.85670138010097
1248	ص	1	21323	6.85002693863002	8.14941878274336	8.75479900104073	8.80541679138829
1249	تناول	5	21315	10.8036055711145	10.7797532818337	7.24438526912503	7.29881192868834
1250	يقدم	4	21308	9.76648517663866	10.3366781966452	9.26374495318814	9.28883902679475
1251	عودة	4	21299	10.6303579606645	10.628655804054	9.92186162036973	10.1239836859037
1252	تأتي	4	21285	10.1884190764022	10.2097923486012	9.99926825723206	10.0059515775411
1253	الم	3	21276	10.8812139738146	11.1638424104707	5.68778236780816	6.92708683145396
1254	سجل	3	21253	10.0240042699498	10.0751191834845	8.76606216083394	8.90442584685294
1255	الظروف	6	21253	9.06645200827393	9.04058285424069	8.10026007581789	8.09724268578385
1256	عالية	5	21241	6.83233939168202	6.86241396733864	9.60723406097794	9.64425989817389
1257	الكهرباء	8	21234	7.34229743508803	7.35537936131095	9.6832588939676	9.73581890376538
1258	كاتبها	6	21228	0.386291170846514	0.377139261302318	1.92518979131885	1.87631430591095
1259	جمعية	5	21205	9.90927872393039	9.93565597113932	7.66751655906834	7.82349165909487
1260	المتعلقة	8	21181	7.28478164132923	7.2454271178754	6.15745603940224	6.2112439789448
1261	وفاة	4	21172	9.55715562691997	9.55226615483116	8.50056515684623	8.6296788660436
1262	خير	3	21159	9.19527215867875	9.62026506723166	8.96847154876787	9.11702847175143
1263	منتخب	5	21157	9.10323659640813	9.06837818076641	7.04468546760734	7.12956928693413
1264	طرف	3	21136	9.13079387384651	9.10860168276887	9.92439473160956	9.99820601615787
1265	واسعة	5	21118	6.70305971133314	6.68573495787648	9.4962391969873	9.50169380317336
1266	الطلاب	6	21110	9.55962935751001	9.58444788368607	9.44650995707195	9.55784685727496
1267	وخاصة	5	21103	10.2957350529525	10.444016991821	10.8855394723045	10.9399135658565
1268	الجهاز	6	21098	10.0494368873695	10.0348702700512	7.29202502298254	7.30989170754965
1269	الصور	5	21096	9.01400831000964	9.01966549376163	8.62664204179428	8.66575874261592
1270	ففي	3	21080	11.2387847725134	11.513960185649	9.78342710196401	9.78496628158737
1271	يزيد	4	21080	9.28016489687518	9.24953987701349	9.45093349635565	9.45331071695008
1272	أفراد	5	21076	9.81314486933185	9.76900175905918	7.3258041005749	7.25555810743999
1273	الشرعية	7	21047	8.0167647788225	8.02320310836254	9.9704160301136	10.042668880001
1274	حديث	4	21042	10.3894421359397	10.3816543840622	8.87454005269284	8.97056071060889
1275	خلف	3	21009	9.04534739368608	9.23986883889918	8.90961219057551	9.11101859708027
1276	الإجراءات	9	21001	8.63583226252057	8.62139358744821	7.46897294541065	7.41533130348391
1277	الموقف	6	20963	9.5213403478993	9.51188340680811	9.80163328064913	9.91246910845873
1278	المصادر	7	20963	7.25963162549849	7.25067033910049	9.55441450665425	9.52714074924559
1279	كشف	3	20957	10.7260562970451	10.8268765466465	9.032568755039	9.02178237577235
1280	إقامة	5	20949	9.88914056694647	9.81984042826258	7.91347022040492	7.85944939255556
1281	اللاعب	6	20941	10.0014122935935	10.0051889637333	9.64311644877774	9.8406809340832
1282	حساب	4	20936	9.03642414244544	8.99675581771175	9.85891107686534	10.1367253500411
1283	للمرة	5	20907	9.67092546891872	9.81850322049111	3.97779556261391	4.07659580916234
1284	مبارك	5	20893	6.91303067727557	6.79644433112978	10.1630162361045	10.6435880532845
1285	جهته	4	20873	8.00039670528457	7.93369287847605	6.60872810179708	6.45462009466007
1286	بحق	3	20866	8.35244264638751	8.47863592027933	9.30428740719788	9.39861125527386
1287	تريد	4	20857	9.53042265308783	9.56905513309327	9.96251517448206	10.0479602452417
1288	النتائج	7	20826	9.55973577015876	9.59226107661376	9.20025598088037	9.31275122889732
1289	عين	3	20817	9.50673281346562	9.62594923724379	6.601552972616	7.07709196966982
1290	طهران	5	20814	10.0867329095697	10.1693473861602	10.4723461421788	10.6424447348243
1291	الشارع	6	20789	9.96074087768419	10.0388031101659	9.97206370528331	10.1330357184626
1292	آذار	4	20786	6.30777355514515	6.64378710813717	8.84964670998278	8.79279358466632
1293	ويتحمل	6	20784	4.5128736492676	4.45165004612054	0.266357375307585	0.256489307986648
1294	صحيح	4	20780	8.6711896073822	8.65451455188137	10.032554416833	10.1256307288818
1295	حالات	5	20764	10.2187899589812	10.1995642799027	7.6570390228091	7.68960914007226
1296	ثانية	5	20764	6.8430219858474	7.04124857393018	10.7661900900278	10.8319616979014
1297	لذا	3	20736	10.7715350152533	10.9966384576334	8.29843612572326	8.36085935518204
1298	المدرب	6	20705	9.29206799115781	9.34616829612729	7.78876420785365	8.35637650976923
1299	يحتاج	5	20690	10.3402845624049	10.3883265859208	8.80465887493724	8.95828754401567
1300	وزراء	5	20666	8.05156656920408	8.0561795000088	7.7483129507242	7.74980612226432
1301	الثلاثة	7	20651	7.50925265331679	7.93293768169637	9.82863415959575	9.8995122282663
1302	بلد	3	20639	10.2183751434257	10.3120514041189	8.97646357442389	9.15759509709043
1303	لديه	4	20612	9.9598503090377	9.99682273255174	9.97636403925564	10.0227941733723
1304	الأحمر	6	20589	4.4365527391017	4.24487131522846	10.1346579500466	10.2178859928768
1305	خليفة	5	20573	6.46018811969002	6.32355081750156	8.79706479660451	9.29532897151514
1306	القديمة	7	20561	7.43680444666179	7.58263902459996	10.4399460172063	10.6077335520864
1307	يمثل	4	20526	10.5105686836276	10.5737831495852	9.70164712367312	9.7107206006265
1308	المناسبة	8	20525	6.48480420279052	6.43259131082778	9.87215097808983	9.90433085671762
1309	بعيدا	5	20508	9.7157982582475	9.92615022352119	7.75607812355088	7.65377127772736
1310	طالب	4	20507	9.71178183671089	9.84086293849966	9.46737502269067	9.55572615451998
1311	الطرق	5	20491	8.93449418217191	9.00265099885653	8.74894359917805	8.81298364019137
1312	المجالات	8	20453	7.29356844964704	7.19353981646836	9.40478392810216	9.39382089549993
1313	الرياضية	8	20436	6.60673263330203	6.64280377947402	10.3176109739729	10.6084737592508
1314	مستشفى	6	20435	10.0948911347483	10.2072910570417	7.70497075899664	8.44646635291378
1315	فهم	3	20411	10.7096882509697	10.9003901065973	9.68146514423812	9.85671356222115
1316	إثر	3	20367	9.94710487344093	10.1252375420594	7.49048038274122	7.51421431208974
1317	الاستثمار	9	20364	9.41877822202981	9.34698809852866	9.88767930588684	9.93229131180127
1318	البلدان	7	20312	10.0053299168529	9.94281560106056	8.39354744479215	8.3796413138444
1319	ى	1	20297	3.07538177037446	3.14331463398312	10.8364098956155	11.1157243120215
1320	شي	2	20294	8.41343604204563	8.8103499480246	8.61479660659345	9.72594444866346
1321	مشاريع	6	20293	10.078743073396	10.107186627863	8.40218709341828	8.46825313166154
1322	الجولة	6	20264	9.18815775534984	9.11875420186644	7.11284900057366	7.19883539921439
1323	إجراءات	7	20256	9.21160396881347	9.17944533561143	7.8716927084839	7.83422975772115
1324	كنا	3	20251	9.67745517999288	9.77668773730072	6.96180563296028	7.05766470729449
1325	قاعدة	5	20246	10.4149742266016	10.4583805003668	7.42878812119669	8.19865640349332
1326	ورغم	4	20212	11.63484756222	11.90742439097	8.99088983742685	8.93514148798209
1327	القائمة	7	20211	9.86962928950791	9.89770237490558	9.98402048958101	9.95586024754516
1328	الجزائري	8	20201	7.95749238647932	8.01048843673099	10.3577916072104	10.7186714375687
1329	منتصف	5	20197	9.74539808342143	9.68731265590039	6.20023107881008	6.2148141091014
1330	عسكري	5	20157	6.33581610804272	6.21515707767231	9.5478748693919	9.59994498460671
1331	البيئة	6	20149	8.93330947337982	8.88914069248952	9.75232537152512	9.7983617504006
1332	السلاح	6	20134	7.89995015884334	7.83303372702595	9.3197109046475	9.36095147978095
1333	إنتاج	5	20133	10.1898446785795	10.1527550789223	8.56137139180952	8.64914045502491
1334	إنشاء	5	20088	10.5406334830863	10.5035702951042	8.8026689572637	8.77699493072854
1335	تظهر	4	20079	9.1296677274963	9.09337399572928	9.37768570410534	9.34583619622731
1336	خطر	3	20074	10.1771680315505	10.1467892505786	8.67594791494819	8.75661475838731
1337	رحلة	4	20069	8.71287001379309	8.66832801110938	7.90248318676656	7.88603376287376
1338	الخدمة	6	20062	9.47555148410331	9.45876159808089	9.01896053135561	9.00712064135343
1339	خدمات	5	20044	9.62136199369233	9.59410342056474	8.59162972269968	8.71343068770097
1340	لصالح	5	20013	9.4655592889723	9.59961724098293	9.97504546977645	10.1072684922046
1341	بحيث	4	20001	10.3293318783524	10.5486418581731	8.65482681687972	8.5867000510228
1342	تحتاج	5	19997	9.84612177006643	9.91911941012298	8.57987629702936	8.69223748068949
1343	الحال	5	19985	7.19831068264818	7.18499765540133	10.8315144208871	10.873189638385
1344	أميركا	6	19981	10.2948516400617	10.3213057214074	10.0349247998164	10.0938082201239
1345	الشمال	6	19975	9.59183747787697	9.57466035842888	9.56482666432097	9.60369010769887
1346	قرية	4	19974	10.2229276162712	10.2072937194219	6.31654211947368	8.472773512198
1347	إعلان	5	19935	10.509297842471	10.5231701116958	9.47775070454061	9.52836825028998
1348	مايو	4	19932	8.28267615765631	8.30522365932605	8.14211165751439	8.49951084897945
1349	يوليو	5	19912	8.20534825246218	8.25364102197988	7.88123654008715	7.98972589229089
1350	اختيار	6	19905	10.4516270629406	10.3934684278734	9.81921943431022	9.90500823680138
1351	إلي	3	19876	9.06284200821979	9.20243224553234	10.6734575220844	10.8380821778444
1352	خادم	4	19865	8.30524994623041	8.26196592869434	0.826473139327428	0.760549931700517
1353	العهد	5	19842	4.45051810313299	4.34523310086865	9.11681088352322	9.18043805137668
1354	تعود	4	19842	10.0944260540021	10.1930987641236	8.78928891746649	8.89502146676872
1355	الجلسة	6	19833	9.23149993868423	9.21025639851664	9.01629325310422	8.97665750502103
1356	السفر	5	19830	8.74650577375364	8.6883725676826	9.6163619627427	9.6773261007567
1357	امرأة	5	19811	9.5873373938957	9.71419437929191	9.34201913972849	9.43011836489459
1358	المقرر	6	19809	7.72539881968666	7.66208713968465	8.3359855101048	8.37529562212615
1359	العدوان	7	19805	7.04866658892571	7.00187717658452	7.98422503516297	8.01932442541096
1360	أكتوبر	6	19780	8.14773946417388	8.11315158340688	8.31316502174738	8.39276455663157
1361	سعود	4	19757	5.04685711757013	4.77049244974517	8.5143447249825	8.91689073861198
1362	اللازمة	7	19752	6.31355003832382	6.39915270602653	8.89251990209937	8.92256335989802
1363	الأهلي	6	19732	8.84204539035547	8.81004680920655	9.92369708649062	10.2190160803486
1364	فرض	3	19728	11.1101333464296	11.1584949596167	7.52298733937639	7.46475876252908
1365	الحرية	6	19721	9.53003998853784	9.59050465298436	9.0374374431926	9.09518840714437
1366	صناعة	5	19711	10.4606806103046	10.4275243270136	7.88059197048787	7.9728145706148
1367	قسم	3	19697	10.0190676165213	10.0189262785541	8.64216119035411	8.67373535568971
1368	الحادث	6	19692	8.81706892120775	8.69671099801225	10.2221564353215	10.1834611816826
1369	الحب	4	19680	9.917256268159	10.0068774608578	9.81829561535463	9.97745898984899
1370	فمن	3	19662	10.6544139896017	10.9063126441778	8.17330614345853	8.19422506211533
1371	التعليق	7	19619	8.01620134832865	7.93179216048144	4.16059143931082	7.79948658544031
1372	التنفيذي	8	19576	4.80207919909871	4.6401786399635	6.84070022324729	6.959816387452
1373	العلاج	6	19567	8.95700446100299	8.91484213791891	9.20401016389657	9.28253592653174
1374	نيويورك	7	19555	9.57492438024899	9.42754935158497	9.16453027440906	10.8871980698754
1375	العمال	6	19546	7.76633217769737	7.68718388146839	7.8199899091281	7.93987938556579
1376	يبلغ	4	19545	9.84492710573819	9.89475828709039	8.01242565614124	7.9883772763804
1377	النمو	5	19544	8.98206575219342	8.91071588597803	8.37949242879926	8.44297061165815
1378	سبق	3	19529	9.84704881321124	9.83228825897115	8.77325276556423	8.86858059014978
1379	واضحة	5	19521	8.24793135251569	8.29197443002817	9.8727961895265	9.8994717236978
1380	المدنيين	8	19519	8.27577072760843	8.19495609561585	9.57189443323205	9.70248268074023
1381	تقريبا	6	19510	9.31705458788801	9.36988611847528	11.2689721382472	11.2581203961412
1382	صغيرة	5	19507	7.7451232072589	7.74092801667746	9.98586696539957	10.0667196138937
1383	التغيير	7	19506	9.75778080523265	9.74727389090561	9.75366260630941	10.0618394372417
1384	تمثل	4	19437	10.3996729800044	10.4800296616637	9.96880323074082	9.99101715977302
1385	قصة	3	19432	10.1345559000955	10.2316558474884	8.92594932937133	9.00012078636718
1386	رئاسة	5	19421	9.52266822107954	9.49289785973191	7.27914607382868	7.28098528373989
1387	الصغيرة	7	19409	6.95646828523355	7.09978956149051	8.80813692017712	8.84227850766663
1388	أسباب	5	19391	9.5930458539643	9.63580138372161	8.6291307616563	8.65555222498661
1389	معا	3	19357	7.59201052283581	8.09404535311311	10.8522716088233	10.9598332033413
1390	صوت	3	19348	9.72317632366022	9.84950554652602	9.27779491800116	9.47186311793143
1391	سموه	4	19345	7.98681524931051	7.8883547756689	10.2602322840412	10.2349044412567
1392	عليك	4	19331	8.49575326729692	8.80738388726156	9.77746364990431	10.0772796064487
1393	مدرسة	5	19327	10.3365721188958	10.3920502735081	8.86586773639828	9.44424520406879
1394	البناء	6	19321	8.66978642481325	8.62807658322332	9.55720883359951	9.82462956589063
1395	قريبا	5	19314	9.46684230721922	9.6250155335297	10.9532470060295	10.9655538444522
1396	جيدة	4	19299	7.75318005644941	7.71705031371278	10.3598726154927	10.4086235274442
1397	الزمن	5	19296	9.45193857966487	9.48903877833394	10.1307093963762	10.2893256976481
1398	ودعا	4	19290	12.0505984704543	12.3236645356591	9.37302921136643	9.62442480815731
1399	جيدا	4	19282	7.66071847857984	7.83682759525276	10.6599910903545	10.7726946749788
1400	بالمائة	7	19266	5.74836931190586	6.11424022482313	10.3317321840412	10.3481422073645
1401	اللواء	6	19222	9.65774448795488	9.63262832139167	7.0053892748075	7.11420141715588
1402	البريد	6	19218	4.7289402167163	4.72313364510694	3.57235617356328	3.60157972688462
1403	نظرا	4	19212	10.267122139357	10.373517163769	5.32629516696574	5.29243995122508
1404	وربما	5	19212	10.5788340449559	10.9015863249445	10.1115124112054	10.1832544091691
1405	الشاب	5	19210	9.91271227080981	9.94666093579497	9.68969229963888	9.90646176986936
1406	تشكل	4	19192	10.4241469112374	10.4711463031791	8.86562559369498	8.87365995726564
1407	الشريفين	8	19189	0.356979682869337	0.323412857550168	7.69619114366998	7.70856802038457
1408	الثقة	5	19155	8.72756608578862	8.73826699354358	9.54041582804316	9.57149212467263
1409	جبهة	4	19149	10.1628318525884	10.1548084665259	4.43852544423971	4.47308365549199
1410	المرة	5	19143	7.45205639093692	7.39177091142766	8.48082273633231	8.82390326528394
1411	آسيا	4	19130	7.42866245171246	7.34092317403493	9.40355328421737	9.60280141178102
1412	مئات	4	19109	9.70508405143615	9.72140606745545	6.83266793611338	6.97870420956812
1413	كبار	4	19102	9.55785621829839	9.55810939319955	6.27177254719083	6.22249578948853
1414	سعد	3	19100	9.04948120822694	9.00084335258102	6.54900810646444	6.89875425844421
1415	مجددا	5	19083	9.67859902821582	9.86911139894806	11.037122948168	11.0582288976215
1416	قادة	4	19067	10.1100888547189	10.0865662141379	8.74212240457822	8.79314204309485
1417	النقد	5	19061	6.89242245523463	6.83183942539074	7.73727024048848	7.79653293103702
1418	شباب	4	19057	9.4414700287243	9.45433921516838	8.07122186026623	8.71462512815771
1419	فرص	3	19043	8.86389686288914	8.87570526274953	7.64798761790682	7.59854966302009
1420	الاهتمام	8	19034	9.50126671489384	9.43506644798374	7.51703986905535	7.5353130516851
1421	العدل	5	19027	6.82145882514062	6.76718987542111	9.36737320355014	9.46353650970689
1422	متى	3	19020	9.71872369279066	10.0722042929273	8.20580615893677	8.45936432409258
1423	الحالة	6	19020	9.1520265950664	9.08978672335946	9.84090643735517	9.88379918511525
1424	بشار	4	19019	7.24183557989888	7.11765257363974	3.52796867960148	4.1413105533861
1425	فعلا	4	19014	10.1144223041968	10.2800968554944	11.1722549308982	11.3327296106487
1426	السيارة	7	19009	9.26098936049808	9.26085803931669	10.2497590497123	10.5500369315295
1427	ثقافة	5	18945	9.92398804840402	9.95961947719235	9.17356531534401	9.30418848503247
1428	الأسواق	7	18928	9.95497028715547	9.90974774829027	9.16051039213647	9.16745910990175
1429	تبقى	4	18924	10.0019494434457	10.0319854145839	10.4460050511942	10.462987400972
1430	القومي	6	18924	5.65696086272389	6.11208998174881	9.76332529932019	9.92289789726588
1431	المستشفى	8	18913	9.83934173683181	9.97592132273616	10.3112705226158	10.3239508361569
1432	الحاج	5	18892	9.37837990899084	9.46050055479993	4.11239888483949	3.96401115503393
1433	وصول	4	18872	9.38895067160666	9.60948378551234	9.01043981384209	8.98108179523505
1434	بقوة	4	18853	8.61568118587467	8.81814754670922	10.176216599812	10.2605527331091
1435	السوريين	8	18852	7.10207482727449	7.00710047146021	10.5645854372365	10.6260388855825
1436	احمد	4	18838	8.96218718490049	9.11229079650962	7.53685664801321	8.63785208431498
1437	الطيران	7	18831	7.94982510135405	7.81933088124912	8.70791397560046	8.68525517783876
1438	لابد	4	18821	10.0718917749483	10.1427513551184	9.1023324536279	9.03783350676022
1439	ولفت	4	18814	12.2258740025292	12.5506454227791	8.33405002866888	8.57961305557724
1440	وعندما	6	18793	10.9939629564946	11.2831482547295	8.16029352555093	8.17206838777598
1441	الأستاذ	7	18793	10.0604010276841	10.2476046648449	7.86809048551015	8.04769148366479
1442	لان	3	18778	10.2525451002902	10.7041316412094	10.6022863949884	10.9737691633286
1443	المالي	6	18774	7.14313934701903	7.11077746122518	9.7475781157569	10.0877475628463
1444	ج	1	18769	7.49832057431327	8.08781232661024	9.51871769886419	9.65364943047648
1445	اتخاذ	5	18753	10.5633211273235	10.529269778969	6.05651155324855	6.09905676511486
1446	البشرية	7	18739	6.27517976715862	6.26435975385576	10.5503997610113	10.6695617030284
1447	زمن	3	18735	9.9352316233897	9.89792886849457	8.79982914776697	8.97560122155643
1448	الأوضاع	7	18726	7.98329005817105	7.91897929494183	8.4970981756084	8.42919239445505
1449	وكيف	4	18711	10.6009943288883	10.947188074647	8.58909659460824	8.67054526916547
1450	الجمهور	7	18703	9.50335910359062	9.56035435527784	10.4514525341785	10.6139554466812
1451	جمال	4	18698	8.91734093737693	8.97393479819287	7.89165252059692	8.77639445992967
1452	مصلحة	5	18604	10.3708109227658	10.4056239940862	9.13372328794355	9.1771448604149
1453	المهرجان	8	18579	9.31075726423386	9.29199096628634	10.7379039667946	10.7825962451677
1454	تضم	3	18577	9.54665391897709	9.54373569594228	9.43347573586145	9.44933224204672
1455	الجزائرية	9	18561	7.73198894620923	7.83783681564789	10.6727041288351	10.9206684185914
1456	توجد	4	18557	8.93401922298025	8.91671892760028	9.67747449806473	9.69102855226774
1457	النهاية	7	18552	8.97158966027177	9.26775407517187	10.2996566578543	10.3101035690188
1458	حاجة	4	18532	9.71685352658807	9.78696761054748	9.07980059137788	9.1688233360288
1459	مسألة	5	18516	10.7415403403628	10.7427926764417	9.82412401314913	9.8554420912355
1460	بقيمة	5	18516	8.22730245009198	8.29268463518124	6.62296390292711	6.67892263364359
1461	لأي	3	18510	8.91084278381914	8.94601106048772	8.70077412423306	8.64341048631481
1462	الدخول	6	18500	10.1713940238879	10.182174558834	9.59525550300363	9.60497298731251
1463	شهدت	4	18457	9.88847162448943	9.89886379861506	9.45608057160899	9.48081060457524
1464	ويمكن	5	18455	10.745624522405	11.0521194228281	8.39026117780674	8.35177372198935
1465	أنحاء	5	18450	6.92557187329803	6.82136298803852	6.56768435540888	6.50632218780022
1466	الأحداث	7	18422	9.54931716791089	9.55102783196006	9.8915127761994	9.89569619341517
1467	النجاح	6	18421	9.28491745066779	9.22763974307147	9.33698516256812	9.33056680835634
1468	المدنية	7	18420	6.00985299302445	5.95677382293373	10.3296025196675	10.4134728414195
1469	وفد	3	18418	8.00898829334897	7.90762953149813	8.55166417535647	8.5335931605677
1470	السياق	6	18413	7.44873626473654	7.38471184429656	9.38774431548258	9.3132680168964
1471	تحقق	4	18409	9.6083897607609	9.58656777079262	9.37512034438818	9.45642286190861
1472	بعيد	4	18400	8.75084888107942	8.79812650951194	8.7153475341732	8.89957622766305
1473	برامج	5	18379	10.4143122440676	10.4054908786657	8.54189461510338	8.62523217449282
1474	النوع	5	18371	7.64736887704407	7.57469386216212	9.71574406108468	9.67225193861681
1475	الوسط	5	18354	7.95451013429037	7.82717833581123	8.09312157510087	8.34252215367576
1476	التقدم	6	18340	10.3339478491313	10.3705252054824	8.58940914107044	8.5940274522614
1477	الوكالة	7	18316	8.62753098255908	8.66063794854993	9.56586518777381	9.61983805184736
1478	طرح	3	18303	10.6790850811637	10.652542957398	9.17806813976606	9.24061734983974
1479	العلماء	7	18285	9.1046473872635	9.08878336326735	9.85201407739419	10.1686074219422
1480	باتجاه	6	18269	8.4141609041193	8.48939289725958	8.83445248278796	8.90484256599698
1481	كلها	4	18257	9.6694116694218	9.9629141879922	10.561975728098	10.752120484245
1482	الفن	4	18244	9.85310930449948	9.94323030249146	8.69118839596414	8.92803927785431
1483	أبوظبي	6	18234	8.07835451329152	8.38010163109825	9.16445048836625	9.17483251216317
1484	الألمانية	9	18230	6.78510178905218	7.05867039127351	9.78380286656333	10.0543658023238
1485	الصحي	5	18226	4.89333906366514	4.7752185962522	10.4394936656986	10.6486888349456
1486	الإنتاج	7	18222	8.7926013852217	8.74242898221824	9.95495698374397	9.97911542823245
1487	يشكل	4	18173	10.549797462147	10.56783608488	8.36836301752807	8.33962970843712
1488	عامة	4	18160	7.98895863982988	7.97035594479917	10.5972822024118	10.7413362186887
1489	رئيسا	5	18141	7.96053459898859	8.29911689616603	6.81342891117258	6.85564688097543
1490	الكلام	6	18125	9.76554894228503	9.83883883782117	10.4200552202197	10.5898368763023
1491	العدالة	7	18108	8.84646715988619	8.78906702004268	7.42292263176312	7.42248840810288
1492	تمت	3	18103	10.0917008918527	10.1221183517659	7.77877888651099	7.88286420427949
1493	عديدة	5	18076	7.49157228309438	7.50368182084195	10.7287630808797	10.8043652402681
1494	لمواجهة	7	18062	9.71622578281172	9.79096751243874	8.61072735937003	8.8373614583456
1495	الطلب	5	18061	9.33812429671619	9.25420387451733	10.0746516668412	10.0356700310902
1496	الأكبر	6	18059	7.38951781120921	7.38731132656059	10.5466495990713	10.5577631427521
1497	والعمل	6	18042	9.76384317726662	9.86904598093038	9.40188413048878	9.43457319971218
1498	المهمة	6	18034	9.18795633473769	9.17858290299591	10.5611327752645	10.6055783513181
1499	العلمية	7	18033	6.98918237446031	7.10688449022288	9.65117568815837	9.9453908993708
1500	ونقلت	5	18032	11.8058749619207	12.0769095304937	5.66020766936755	5.51919773191873
1501	الزيارة	7	18029	8.96559927710475	8.87054297855296	10.2560938578317	10.2740412093332
1502	ممن	3	18012	9.51050988809082	9.67807628331748	7.34439452228006	7.52397896105113
1503	ولكنه	5	18002	10.5651747552453	10.7952708010168	9.54849065185391	9.54293537107252
1504	بس	2	17998	8.67251822694589	9.82172032955889	8.88546795525603	9.88375620213435
1505	الاتصالات	9	17965	8.78431757044303	8.68913088636864	9.46866724964595	9.51904160000518
1506	صدر	3	17940	9.67769050516669	9.70867882082901	9.58527928999052	9.56581415434838
1507	ثورة	4	17928	10.3238420751313	10.3984925149899	8.42719626171073	8.54709367106092
1508	نتنياهو	7	17901	8.27154286576284	8.02998035663496	10.8253848812293	10.9531438047213
1509	استقبال	7	17898	9.3602960012211	9.27117424261514	5.81502279462654	5.70900268744627
1510	المبادرة	8	17887	9.45437008826842	9.3808750608844	9.71797891277407	9.71165149247289
1511	البداية	7	17880	9.46253301211391	9.41735651014563	10.8284131510407	10.8446868228151
1512	صلب	3	17878	9.02342612974905	8.93597115625568	2.95575546707314	2.88289937681967
1513	شاهد	4	17868	9.64205838623771	9.86958139540647	9.67350629706864	9.63089060512986
1514	مرور	4	17861	7.92281301199422	7.85247667565896	8.45414856537158	8.46978419779958
1515	ذكرت	4	17858	9.12377032052531	9.1084797249272	8.76120567367794	8.66902508083319
1516	قراءة	5	17854	10.1737662720705	10.3628607657593	9.09125012839297	9.45544931293134
1517	يحصل	4	17851	9.67561589032707	9.63106854338886	10.6078610964063	10.5880917890766
1518	للغاية	6	17823	6.70480452274468	6.61188306812695	10.7458372074732	10.7348855247967
1519	أخبار	5	17804	8.5524240752651	8.47912577644703	7.77041685831385	9.37451414356731
1520	الأعلى	6	17800	6.47322697818645	6.36855252681515	8.5115482981002	8.50330100372035
1521	الخير	5	17799	8.32120132557361	8.53111530764084	9.49694408671447	9.73539118106364
1522	العرض	5	17796	9.85079235897444	9.80221308528641	9.38481576049328	9.41630444333018
1523	يبقى	4	17779	10.4102776406981	10.4598533445811	10.3378911379562	10.3807805731209
1524	قيام	4	17764	10.5148597159493	10.4978631526871	9.61903013095032	9.59553762615508
1525	وأشارت	6	17752	12.4292773516117	12.7944761983526	8.1818098009342	8.1384986826982
1526	مطلع	4	17742	10.1716820915808	10.1782908735701	7.43455014681073	7.53282229539808
1527	تأثير	5	17714	9.26099571086292	9.2151718316531	9.15701519572892	9.20129384295516
1528	الحد	4	17712	10.5281081700504	10.4992536583448	7.80709902182684	8.1283399410695
1529	لديها	5	17711	10.1344444560398	10.1620962898758	10.3072794042063	10.337980276063
1530	بالفعل	6	17710	10.2211537898972	10.3061911197252	11.5853045174364	11.596819824343
1531	معهم	4	17671	7.78660429693694	8.03900026678705	10.8905160366763	11.0820166267071
1532	الشخص	5	17659	10.2161455113549	10.2017438319036	9.81605667176887	9.81283446493178
1533	شبه	3	17657	10.6359153453477	10.6843462163237	6.07601383984039	6.02193977269231
1534	أمنية	5	17656	6.56987872396106	6.56848789961868	9.45814063279182	9.48278863803433
1535	بات	3	17654	10.3734492931028	10.6931976768596	9.49991669287153	9.59547403455247
1536	النقل	5	17653	8.20553673574497	8.13660420778372	9.00977874150744	9.06777023634986
1537	افتتاح	6	17652	9.81034814231595	9.76109563688843	7.86849354864581	7.85053278287726
1538	فإنه	4	17648	10.3561364401545	10.5491025871346	9.61636875205887	9.60694715823668
1539	دائرة	5	17648	10.0376159636084	10.0380054078051	8.77197788975895	8.95153013353521
1540	لحظة	4	17624	10.1735225485006	10.2994631760165	9.12013976033179	9.17098830951119
1541	العقوبات	8	17598	8.6909862966805	8.60628762477626	9.68016951766985	9.70439692629856
1542	موعد	4	17592	9.2917950349164	9.21192186344381	8.35540020988261	8.39134582484215
1543	السجن	5	17589	9.82790691011518	9.85485202484474	10.2580060866671	10.3214775856651
1544	الإخوان	7	17588	8.03463042934874	7.85160050991404	7.8405573119745	7.82691880038807
1545	العلمي	6	17580	5.66556602645298	5.65291901761161	10.2159454827093	10.4424838513654
1546	هجمات	5	17574	8.95688035834589	8.88216299401893	8.15831989787532	8.21046957302972
1547	أربع	4	17570	10.5349689252695	10.5300344440004	6.31445744373208	6.2628610709739
1548	بوتين	5	17561	7.04755543917175	10.3835734861942	10.6868402020669	10.9484289238843
1549	سابقا	5	17557	9.55132190260821	9.72688606627516	11.2846539160143	11.3323487900767
1550	عهد	3	17550	9.27068036037475	9.2414284389981	8.12115824373979	8.27687128613965
1551	دعا	3	17547	9.86047454165421	9.95543794034718	9.70979502389001	9.80162364450407
1552	قلب	3	17528	10.5216782293909	10.6048375896306	9.45690369893098	9.57983543486301
1553	المهم	5	17519	9.92227179863583	9.9568443993414	10.0705123167112	10.1435205221509
1554	بأي	3	17493	8.78676114979946	8.89784645858825	7.91942098156628	7.85311891698583
1555	سن	2	17492	10.0371521362346	9.99444768461513	6.88684623937477	6.9622032034393
1556	محطة	4	17473	10.598096643252	10.6458871452536	7.21352753446427	7.63978775225113
1557	للعمل	5	17454	9.48391944488663	9.65972931264631	10.1495207146478	10.1857457849207
1558	واضح	4	17445	8.5594648082069	8.55029841527949	10.3844383417404	10.4149512408814
1559	مياه	4	17440	8.44453868959839	8.40724659175252	5.73463243972386	5.73931436321804
1560	تسجيل	5	17428	10.6692611286317	10.6373794869188	8.7740300548426	8.77695260396221
1561	المواقع	7	17426	9.9600647192617	9.909599546843	8.86656300755341	9.1714335612078
1562	هادي	4	17422	6.41484871725574	6.22244037770883	10.4192703036216	10.6600860879142
1563	الاتصال	7	17417	9.5258141666	9.45458389158626	8.8444188955865	8.96251171115385
1564	طوال	4	17416	9.94695822677584	10.1881822180296	8.05201190591181	7.99995143061634
1565	تبدأ	4	17407	10.4435266885413	10.549463751221	10.071039873135	10.1337524029902
1566	الحر	4	17402	7.05002190099985	6.99432932851945	10.8351313601173	10.9708214264093
1567	الطفلة	6	17397	3.95369952940829	3.82972856083886	9.38204551565198	9.3551551470816
1568	ثاني	4	17397	8.58256422999232	8.64647247803709	8.47157269366049	8.48702157287421
1569	مباريات	7	17394	8.19473394281308	8.12443499041191	8.82296680755626	8.8434074568337
1570	الملكي	6	17391	4.36832968043715	4.27164997089525	7.66939940200648	7.79230600049322
1571	متر	3	17384	5.77670095897381	5.80161686668638	6.7662688701483	6.66817949191003
1572	الرابعة	7	17383	7.15416223763545	7.07165092824864	9.79418252998068	9.82575340984159
1573	دوت	3	17363	7.40998943214051	7.27960845645131	0.404481195469775	0.816982450427306
1574	النوم	5	17352	8.79317995549316	8.83250615936339	10.3743558804117	10.4705237165471
1575	لدعم	4	17345	10.020955425353	10.0916071964081	9.52565507400544	9.54857542488844
1576	شارك	4	17303	10.2795938528509	10.345813538945	9.54126926397501	9.48743707826514
1577	الضفة	5	17301	9.75258951798361	9.68743170152669	4.06368810826794	3.98429577005997
1578	بيع	3	17290	10.1293791997848	10.100359210458	8.14750988600254	8.66977659634815
1579	المرصد	6	17284	6.70887438176928	6.89528425447713	7.6246610271405	7.36415238240805
1580	الطعام	6	17281	8.24268824299308	8.24066823733321	10.2559356170641	10.3345970365489
1581	مستقبل	6	17275	10.0508777055976	10.0107316907147	9.32691234861286	9.36076667837687
1582	أشار	4	17253	9.44541981788905	9.44913317590326	9.23004926404449	9.29625454220814
1583	مراكز	5	17249	10.5622754570149	10.620236350199	7.78026667526454	7.82009884761777
1584	القبض	5	17244	6.4918464242936	6.58577232996821	7.82729559270125	7.72121370648093
1585	جعل	3	17203	10.4092053884388	10.4020616146162	10.9111328464807	10.9890496174253
1586	المكتب	6	17196	9.25272070842096	9.18963913224044	7.27426469345246	7.34747807484951
1587	جوية	4	17183	3.18959950381405	3.12497772723927	9.48299461604169	9.47272530772453
1588	اسمه	4	17178	8.96711558555492	8.93791552946	10.7473883238101	11.0486529156761
1589	بحث	3	17175	9.89115464152925	9.92668810476859	9.38512060813713	9.43371467949971
1590	دخل	3	17171	10.4354563211596	10.4947213625247	10.2946622224302	10.3551405875321
1591	نجاح	4	17142	10.3735382259106	10.3496652624906	10.2053283942601	10.3062693357448
1592	نجد	3	17139	9.97925989557369	9.99604335151146	9.55773008830869	9.57916220789783
1593	بمدينة	6	17132	9.52467962652079	10.0383778147258	6.33876267918436	7.05288026093143
1594	الجسم	5	17132	8.79629324058485	8.83235488002456	10.3162927311049	10.4256705187747
1595	علاقات	6	17130	9.21332507792889	9.30100528039662	7.42818005982194	7.37772941729767
1596	صحفي	4	17127	4.45887817127215	4.30674092478278	9.45849532525703	9.36853359779199
1597	واقع	4	17126	10.721104314266	10.7380284004456	9.66169998869768	9.71093831447281
1598	عبارة	5	17098	9.98578770783267	10.0900583426169	8.34507256784232	8.25529907259198
1599	التوصل	6	17090	9.36092772533495	9.26242856084618	7.00363882446035	7.02039125970876
1600	حمد	3	17084	7.48214170539649	7.25309935720853	7.44762979563886	7.61454553663927
1601	البلدية	7	17071	8.3916997169352	8.35580042428394	10.3578529599786	11.0691690822586
1602	الغاز	5	17071	7.92357136191567	8.04437170267077	7.67982855930173	7.67191515136719
1603	الصحف	5	17048	9.35063730869583	9.56408739275741	9.04054059377416	9.11096413419298
1604	البحرية	7	17042	7.25631524272571	7.29558235510777	10.0777538883825	10.2440882125677
1605	لديهم	5	17013	9.77368470818448	9.79840279053237	10.2219106712694	10.2816924163164
1606	الاستقرار	9	17007	8.62211577279513	8.57940672475287	9.48162517806595	9.53160020832078
1607	النفس	5	16999	7.22346271322354	7.23102561944186	10.2069049983991	10.4254694977987
1608	الواحد	6	16993	7.80602309424906	7.83518211193975	10.407333791137	10.5461054203193
1609	التاريخية	9	16969	7.5381979142652	7.70595770292311	10.3180974718269	10.5331672406054
1610	سلام	4	16958	8.17444934011079	8.26751943228396	10.1748765466013	10.3158669717728
1611	المدى	5	16953	7.78173878908474	7.67202817307848	7.14396137030565	6.93773148868332
1612	فرق	3	16952	10.1658275198943	10.1984737555291	8.78619152645345	8.96815048742598
1613	مشاكل	5	16949	9.95901540766555	9.96929044127305	9.85778113907441	9.90950891629736
1614	سنويا	5	16921	8.38823317475084	8.42225087376926	11.0691662864146	11.0516386116214
1615	صحة	3	16916	10.337450686695	10.2969945188215	8.83480686028921	8.94649049261858
1616	أمير	4	16901	8.59682590359048	8.78707943543943	6.39093732169899	6.40314239442447
1617	صندوق	5	16889	10.4562929150897	10.5147782248878	5.90596200813564	5.86913564084046
1618	الفرق	5	16876	10.3475535620185	10.3930480656136	9.15898372356291	9.16374424106993
1619	أعتقد	5	16873	9.70966805411632	9.67272150348883	8.1376744876893	7.97426606421161
1620	بنك	3	16869	9.52796820412128	10.0085082529187	7.40115505290873	7.80959819282667
1621	السياحة	7	16863	8.7307960300066	8.68771037964449	9.67498341876896	9.82047673099886
1622	رسميا	5	16858	9.32477378341377	9.47559605100032	11.2550760936053	11.2732255983935
1623	وسلم	4	16853	3.70661503050008	3.62241657194554	10.3061425814139	10.4157862705652
1624	ظاهرة	5	16853	10.4095847783753	10.4484503502209	8.44249423910058	8.67203030113199
1625	منصور	5	16848	5.57862249352026	6.60269345390652	6.69772632999599	6.74394706663678
1626	الأنباء	7	16843	4.05375969193494	3.44765694303323	6.94778378951978	6.8406641741463
1627	الزواج	6	16830	10.2557681561736	10.2605861489792	10.2590268217919	10.4153007881647
1628	يعاني	5	16827	9.83881034239271	9.85609500228749	9.21907576504276	9.16782230263242
1629	تؤكد	4	16821	10.2455376178562	10.4021940517669	9.60803446209155	9.5675017963925
1630	بعدها	5	16821	9.67879044463922	9.86352755780241	10.5700154284686	10.682252540158
1631	وخلال	5	16815	11.8923018686068	12.1729476191054	8.32237847975594	8.30433129511452
1632	المنزل	6	16794	9.67434703015523	9.61965351914312	10.6502778729921	10.7793955326037
1633	الخامس	6	16787	7.96830132857513	7.92888345119694	9.47776843319944	9.518107537024
1634	كاملة	5	16786	7.89157203852012	7.89158678005584	9.63609132282404	11.1609571716514
1635	يورو	4	16777	5.81890690865703	5.74759021151517	10.2006279682684	10.164373613329
1636	كله	3	16776	8.66026024140481	8.68458916167118	10.9593197190972	11.1189033975178
1637	اليابان	7	16767	10.3001078570515	10.3353523197445	10.6695876308419	10.7687775514289
1638	الأم	4	16748	9.26581366935156	9.29032707346771	9.91740099664615	10.1737086993593
1639	المقابل	7	16743	8.73578781237346	8.65751067688626	9.945808353232	9.91616046918071
1640	بعنوان	6	16736	8.66416136998873	8.83509019307704	9.62165182355232	9.67833505324893
1641	المائة	6	16716	8.86998392557495	9.08963721875975	10.7248104020932	10.6823657987257
1642	الألماني	8	16714	7.25754182506238	8.1680897803797	9.49684662194409	10.3506227755175
1643	تواجه	5	16707	9.54822083335756	9.57237718015505	9.65638466292882	9.65891202545335
1644	الإثنين	7	16705	7.22850587167004	7.11557611086311	8.58030860278719	8.47602480895618
1645	التصويت	7	16681	9.97527499797827	10.1106793964957	10.6362760929036	10.6298373706992
1646	النص	4	16676	9.68742923620043	9.68996621705503	9.28231417149453	9.42993294525324
1647	الحفاظ	6	16674	10.4737067135744	10.4006466953067	7.87725337259351	7.76419022709143
1648	الفرصة	6	16670	7.38670828617391	7.62162161422127	8.63833030632995	8.79843353875676
1649	عما	3	16664	8.63046707777611	8.79182300178534	7.53456682608541	7.63884076061841
1650	جديدا	5	16640	6.07811342320749	6.07396645323496	10.5428704715588	10.7606168444018
1651	بلدية	5	16638	8.60734181483159	8.61994632274216	7.08574351199877	7.8980941233684
1652	نريد	4	16633	9.41785773887429	9.43092254323603	9.97883663005391	10.1337726244531
1653	الأسلحة	7	16623	8.72154520545169	8.6556415975562	7.92286291633577	7.8914425388449
1654	الرواية	7	16616	10.1701408584265	10.1784032634061	10.6273824163872	10.7361255124466
1655	الشوط	5	16599	8.8866880248344	8.83020256241983	5.09337369251683	5.0436416447127
1656	علما	4	16592	10.7292316409009	11.1180184158427	7.71391310591185	7.51870739575539
1657	صفوف	4	16583	9.68478836112795	9.60449392236261	8.3492907389493	8.48316035103572
1658	قطع	3	16577	11.2796309173559	11.3452406348044	7.65003400084869	7.74371286359766
1659	ناحية	5	16577	9.08057981831341	9.0025167160992	7.69601728581878	8.13427587740857
1660	حوار	4	16575	10.4716331361271	10.5387629661549	8.64404091933165	8.75500589892038
1661	جون	3	16569	8.44474291527711	8.79990895421017	3.63320524120694	4.3132161453797
1662	الجنسية	7	16560	7.45299964264297	7.5383165649978	10.2254735536294	10.3831551302751
1663	دولية	5	16556	7.61087917899811	7.58295057363768	10.3128836764845	10.5464162418371
1664	منح	3	16554	10.4010830129133	10.5865939882401	8.61543506204437	8.62609178294254
1665	فهد	3	16520	7.02315523149988	6.83042370475281	8.05225458314987	8.96511949866386
1666	الخروج	6	16518	10.5855770828604	10.5669315049128	9.85073258930893	9.7921177387646
1667	جزءا	4	16513	9.53633580421915	9.5772177799066	8.24542564150671	8.17697862785093
1668	نهائي	5	16513	8.30328775118454	8.19255245933022	7.56315811030231	7.52491415276333
1669	الداخلي	7	16506	6.82790637083464	7.00834606785774	10.4502873315644	10.5946092966272
1670	يجعل	4	16498	9.52820304326781	9.4793586261268	10.6854292792854	10.7311583479281
1671	الواقعة	7	16492	8.8810117941601	9.56375801236017	9.99881701634351	9.88773098586625
1672	سمو	3	16486	9.07994836042622	9.05802595588473	4.55149155132018	4.52839612190354
1673	معركة	5	16484	10.5822808171009	10.5604629462243	8.58284580164218	8.88980793671525
1674	مسيرة	5	16479	10.387778852478	10.3886060250067	8.94664120611974	8.98132321330199
1675	دقائق	5	16466	6.06864200707365	5.99004749473978	9.02629452194467	9.04126982887836
1676	الحديثة	7	16462	7.69077292265955	7.70788986655853	10.9237444758021	11.0328656247764
1677	للرئيس	6	16455	8.43566808193035	8.37898384987214	8.15765539756135	8.32917174675224
1678	مدرب	4	16436	8.84485893368371	9.90072064583301	7.89481136786685	8.09966661956984
1679	مؤسسات	6	16422	10.7154122902762	10.7003132080266	8.09818182562868	8.05687226162334
1680	يظهر	4	16415	10.1545740369068	10.1969670897761	10.6268047932185	10.6441740003698
1681	الطبيعي	7	16412	7.05808371232023	7.04256108712929	10.2251489236271	10.3099844155813
1682	المرض	5	16406	8.95458238986423	8.96628296142155	10.6761454025044	10.7195079163404
1683	تسعى	4	16406	10.448021730184	10.5167269835503	9.0180185656957	9.01897464967105
1684	بفضل	4	16386	10.0666539165871	10.5680223573854	9.15429334284241	9.22816500254061
1685	برميل	5	16369	4.95637533816836	4.861096340895	5.93495897105629	5.84665722769447
1686	المشاركين	9	16365	9.60001447057123	9.57407106232222	10.4532784040131	10.401520009779
1687	تقع	3	16345	10.057331721733	10.1361202978468	10.1767892554758	10.1582892614387
1688	اكبر	4	16345	10.2248536143975	10.430041791007	9.65639882096261	9.77566668133563
1689	حياته	5	16341	9.67921654482114	9.6884965815668	10.2926342811746	10.365193482614
1690	بقيادة	6	16338	9.74571380649029	9.90985968239976	8.39802334031278	8.53824067007373
1691	إمكانية	7	16330	10.3754563575355	10.3570246625949	8.90043390466609	8.86752996128694
1692	مالية	5	16301	5.96275171653886	5.92166408361219	9.69558381803204	9.81691223897604
1693	خطوات	5	16300	7.74195574678216	7.64732682650356	6.72655276942078	6.63262500992942
1694	القانونية	9	16295	6.31117930516895	6.40517342926726	9.96439054106789	10.1611681832965
1695	المساعدات	9	16279	8.68962118735661	8.72480447640467	8.25900480798498	8.50662789231581
1696	صلى	3	16268	5.85864428683531	5.73650783905378	4.67708042037811	4.55840864393642
1697	فوز	3	16265	10.4832551454585	10.5257092853966	8.76685696658573	9.27627212745458
1698	الشعوب	6	16264	9.60451506449634	9.66005443037478	9.46503035746015	9.6267183825553
1699	مراجعة	6	16216	9.45174457412443	9.36879088156643	6.32196747744746	6.24103221120298
1700	بالتعاون	8	16185	10.208664788882	10.449389136422	6.6981675755648	6.58500768854111
1701	لحقوق	5	16180	6.610421570176	6.56164647969754	3.34759085545054	3.93121360407493
1702	حرية	4	16179	10.5555439257722	10.5607777254455	6.98094346829431	6.93157084876747
1703	سيما	4	16177	6.99360896998946	6.91606159749947	10.8590350684573	10.8540968914943
1704	أكدت	4	16165	9.9281025921771	10.0050855331596	9.79461785373581	9.75925116464651
1705	أديب	4	16165	2.88077369070924	2.73603390635807	5.68611638604599	5.60907527794279
1706	لله	3	16157	4.27131372416431	4.03145332976741	8.73945701489525	9.06028850312873
1707	بحضور	5	16154	9.58466303691085	9.8490044427399	8.44882065453161	8.46101591447046
1708	الإلكترونية	11	16132	6.25263497463965	6.22007883571805	10.6460689689351	10.7032526577024
1709	دينار	5	16120	5.4678277024536	5.53424404708958	9.61646852975013	9.68919178274999
1710	الحفل	5	16116	7.9153385417708	7.86608220511048	9.38679653134157	9.38561100555818
1711	توزيع	5	16099	9.90192478348402	9.8207091032728	7.62570911182813	7.65213629678216
1712	الرياضة	7	16087	9.059529197764	9.05463581859941	10.519015558891	10.6128522321354
1713	وأكدت	5	16066	12.3016754971281	12.5566271917622	9.05635099731018	9.08958488371905
1714	الساحة	6	16064	10.1737179600875	10.1494203581331	8.64134340054257	8.64481662872395
1715	وقعت	4	16063	9.64833743644182	9.68414061285482	10.3740320081051	10.3487093427884
1716	أفريقيا	7	16060	7.01095025891238	6.86263551632693	10.6382249712455	10.757924536575
1717	الحاجة	6	16041	8.94591946967848	8.88476635418879	8.93310424489709	9.00845448993896
1718	مليارات	7	16036	6.20079972825226	6.17206914122236	5.28165731758643	5.25959933738798
1719	جيد	3	16029	7.95084684511128	7.9116786443869	10.3546454120433	10.4905830946415
1720	الغربي	6	16029	6.98572913688859	6.95004746245707	10.3588719188244	10.667940153696
1721	منا	3	16014	8.17888857418911	8.25171830875524	10.7838198949699	10.9126865467227
1722	واكد	4	16012	11.9674745829805	12.3836641335111	9.12493606546327	9.51630517577171
1723	بسرعة	5	16010	9.210041448859	9.3593695162086	9.69768406547059	9.71859611209667
1724	الهاتف	6	16010	8.87297041432167	8.82432586960729	8.20838181001602	8.26783234214525
1725	البشر	5	16009	9.4867505665154	9.51527290766503	10.8174585922737	11.0025459784766
1726	المرشحون	8	16008	6.5380320728969	6.3823576270741	8.93280622055374	8.81376096496385
1727	المسؤولية	9	16006	9.3122944211029	9.27154426653479	9.67023958557033	9.66884010568693
1728	نمو	3	15996	9.49544402118175	9.41215096178301	8.32341905139338	8.32492031540657
1729	ممارسة	6	15991	11.1732955473326	11.1541649537835	7.44744377209512	7.43736302387482
1730	تجمع	4	15974	10.8963774332968	10.9565715320498	9.56332666548123	9.67758257139093
1731	وأوضحت	6	15967	12.3400865862019	12.7215959346127	8.49599259923751	8.46715487806225
1732	ملعب	4	15967	9.61180689068288	9.56001813560169	7.56804023875815	8.88879491140107
1733	بمناسبة	7	15955	9.62606705628873	9.92867189127203	6.48780457871079	6.43673514692447
1734	جنيف	4	15952	8.89189950873309	8.77296233887403	10.628560008726	10.6005016726832
1735	ولذلك	5	15949	10.7188831893488	10.9792092870896	8.78534611600922	8.81936630761544
1736	وشدد	4	15944	12.6450830942786	12.9261887872391	9.18811619592605	9.41904974689472
1737	المركزية	8	15928	6.88279504268286	6.81956189398555	9.64828361667173	9.76134858914643
1738	منزل	4	15916	9.84507225533205	9.85813984139268	9.25800048209648	9.42085599482995
1739	عادة	4	15888	10.593979414148	10.7287391019095	10.5468232059703	10.595828397149
1740	الحقيقي	7	15876	8.0796913171685	8.10070184959061	10.474191532744	10.6415585917994
1741	التدخل	6	15873	10.6589782668038	10.6142045367384	8.66852561452737	8.68132692347427
1742	حضور	4	15864	10.9952329837799	11.0065759966624	9.48338818691309	9.53345359087474
1743	دعوة	4	15854	10.6770828423309	10.7560383478055	9.90721686068111	9.98338871956246
1744	وعدد	4	15832	9.81151187375431	10.4877152911219	8.97279054967115	8.90847799183577
1745	بينهما	6	15829	8.58039842496495	8.61088274028816	11.2960171301588	11.3236299546535
1746	الضوء	5	15825	6.30265426428513	6.29860017029517	9.00795668873033	9.06389177299006
1747	الأمني	6	15824	6.43959871277867	6.39085639013164	10.4560605040565	10.4975230994332
1748	يعيش	4	15820	10.4319843322599	10.4884631655155	10.0808947782963	10.0873521474079
1749	فعاليات	7	15812	9.08080724678494	9.14708251472211	7.94695708106714	7.92618409519637
1750	وإلى	4	15810	11.0866478454234	11.3206004398182	9.6750706565185	9.6503999804364
1751	الرحمن	6	15804	4.21875475564188	4.16733552058446	8.55929982729791	9.22060729188102
1752	المشاكل	7	15802	9.7235146159998	9.69658016082727	9.62975315648829	9.67834339520674
1753	والدة	5	15800	2.52350696166379	2.42441069998101	2.45200592977355	2.29909587724396
1754	القرآن	6	15795	8.49092655323628	8.58216723288016	7.14877946324952	7.18860644454219
1755	غرفة	4	15787	10.6439780258386	10.6886463193385	7.3670907304682	7.34591420389441
1756	قر	2	15779	10.3399962301109	10.7409929628539	1.70124716433775	6.70782864621626
1757	سليمان	6	15748	8.44440983011331	9.06208999732228	9.05162255018749	10.6397430053149
1758	طرابلس	6	15738	9.77120910759411	9.68799513251258	10.9119192487365	11.1528185039584
1759	أنواع	5	15725	9.11849906109147	9.0994816275741	8.48971652496444	8.6248010053551
1760	تبلغ	4	15724	9.75019604137369	9.83980934054333	8.10121373094345	8.10253080426154
1761	الغذائية	8	15723	4.25983288585202	4.22289288084513	10.000429949481	10.2156613696167
1762	لافتا	5	15710	10.7025307122373	10.7856594922423	8.28855175564226	8.48797352050233
1763	ورئيس	5	15702	9.29162530788024	9.99254307297148	7.56238045358865	7.53038910874365
1764	يسمح	4	15698	9.92509393117868	9.88798096586513	7.82560068700943	7.908714916629
1765	طيب	3	15691	6.21732410536964	5.92246400468511	5.88362847369684	7.99273166112596
1766	البنوك	6	15682	10.025819938874	10.0651191464693	9.67039702415374	9.73112886528898
1767	رسمية	5	15681	7.02309856097833	6.98084986568408	10.7502751719102	10.8106542173497
1768	قوى	3	15680	10.7236463116149	10.7781616663729	7.45099991506899	7.65439080613664
1769	مجالات	6	15633	9.88924508549372	9.88769125585457	8.55797434092324	8.53268841996404
1770	عائلة	5	15631	10.2241699086836	10.2763338609051	8.66751899232748	9.18637339021251
1771	أبدا	4	15627	9.22648932703769	9.39979687797379	11.2461233596642	11.2735591810211
1772	تعالى	5	15610	5.59494241068008	5.46899340549864	10.4290226727941	10.4817914289641
1773	مهم	3	15603	9.2648160905804	9.29941742526807	9.63640655294782	9.70944285131667
1774	الخليجية	8	15601	6.97460643886043	6.95250415518326	10.2190817704939	10.8501387219512
1775	يبدأ	4	15592	10.5389095791046	10.6828704304794	10.1096513947085	10.1915415731587
1776	طائرات	6	15592	8.98115154779929	8.93058189375025	7.01541625659799	7.38206221165508
1777	نفسي	4	15565	7.60326107111782	7.72954220217343	9.7802891094747	10.6609647651115
1778	واحدا	5	15560	7.87545942975713	7.93678286823592	10.5748772770796	10.58503619644
1779	ومنها	5	15552	10.5647413568955	10.7816873939889	11.0187291191265	11.1400690700939
1780	تقارير	6	15552	9.12715300104689	9.14139596101485	8.02031914210448	8.04194214161491
1781	الإصابة	7	15537	8.21482154877878	8.12925824030687	6.065677235397	6.10370901150874
1782	يصبح	4	15536	9.85289764080795	9.89350578211576	9.98722558696031	10.0503815899827
1783	الأسعار	7	15512	8.62875136309028	8.65935253472959	10.7450780601496	10.7868358848522
1784	الطريقة	7	15508	8.32998456684338	8.25414549095851	9.49461497840014	9.6686132851675
1785	بعدم	4	15504	9.4658591778364	9.71312247556472	7.99938505187878	8.01574608313468
1786	سبعة	4	15503	10.3256961568112	10.3555805447613	7.41760536485278	7.52359746925868
1787	حضر	3	15494	10.6628163964513	10.7050481713864	7.41819649806395	7.33866435686123
1788	وطنية	5	15469	7.68072398033854	7.65733477247296	9.96770456821613	10.1008542343635
1789	وخصوصا	6	15438	10.8315314686161	11.0244808645342	11.1322565747605	11.1568422413289
1790	ناصر	4	15432	8.98750772226857	8.91457682594238	7.78502637983284	8.84312103443669
1791	المسجد	6	15400	9.40776197567082	9.41413313071413	6.65575349089112	7.01836111918033
1792	أنني	4	15394	8.63523344714624	8.59269579618622	8.01496643617258	8.09867562422905
1793	حب	2	15381	10.2280018979871	10.2802634995513	9.4449553467983	9.59758072757587
1794	مديرية	6	15379	10.4060019623782	10.4711876010803	5.84721425476731	6.78904636748256
1795	الدراسات	8	15376	9.30131546890976	9.26190336190335	8.7225899362077	8.7112843067597
1796	القدرة	6	15364	9.27931098561563	9.23618047485085	8.38921536445167	8.35734810511366
1797	بعضهم	5	15360	10.141201759763	10.2738302311132	9.87678898090428	9.92578127911718
1798	السفارة	7	15360	9.45733775077894	9.44912260260966	8.3395135541223	8.55165644649924
1799	مر	2	15359	10.5609088768907	10.6613356414201	7.89180867102991	7.95719885428847
1800	الحالات	7	15351	9.49767941120845	9.42709456831848	9.72237788638537	9.73049322945407
1801	جنيه	4	15325	5.01578113800859	4.96175672599238	7.07827449289232	7.70547857640658
1802	مبادرة	6	15319	10.9614517565292	11.044835907262	9.66056629572145	9.75246877534762
1803	تستطيع	6	15306	9.48778962833555	9.45758995788211	10.0376640335631	10.0542016538124
1804	اليومية	7	15296	6.833797422568	6.8764116214003	10.0079826915348	10.3060784131514
1805	إصابة	5	15283	10.3485791657274	10.335101472893	8.96189856954781	9.02724413998542
1806	تشهد	4	15280	10.3133527686592	10.3381102798488	9.14283056431588	9.21774903070276
1807	الإيرانية	9	15269	8.12396764355843	8.13293594484576	11.1532027043686	11.2263447953193
1808	اتفاقية	7	15257	9.80697087440842	9.79077598787872	7.90282904459103	8.24373062266591
1809	الإعلان	7	15248	10.1705614912083	10.127753295042	8.9529620275349	8.87292668958635
1810	الطائرات	8	15218	8.9612670891782	8.93366783998367	9.13934637542352	9.22899525777351
1811	ملف	3	15210	10.4145167519822	10.4292480535808	9.50964536492894	9.68630992940082
1812	الكتب	5	15203	9.75473474360074	9.78622419100074	9.51335651916279	9.60308882547413
1813	الحكومي	7	15200	6.79569435780999	6.91295304795712	10.9489043966891	11.0595340476179
1814	عاد	3	15194	10.3381043688718	10.4965995899164	10.0991441277315	10.3722018043343
1815	خارجية	6	15179	6.07865902370412	6.07929315364649	9.88685263237499	9.9438353756866
1816	ممكن	4	15175	8.14586386017428	8.09735102673979	10.8954507731879	11.0037627135908
1817	البرامج	7	15173	10.3402083778684	10.3216155067084	8.74459833800205	8.8162339397562
1818	فاز	3	15168	9.95291077383535	10.0815924098205	9.06340415892897	9.22982853775132
1819	النووية	7	15151	5.45277368884357	5.58177020792936	10.471852402136	10.8193386171316
1820	التوالي	7	15139	7.78805412316153	7.70229569992229	10.873883386684	10.9555284963139
1821	ذي	2	15120	9.57474520313957	10.1146581832429	6.02793401437812	6.50424263627358
1822	أية	3	15119	10.6929000977193	10.6915433081561	8.33523594902957	8.29191095991273
1823	كيفية	5	15085	9.92645263285451	9.88799387001643	8.30557306294933	8.29189153151045
1824	التجربة	7	15083	10.0820593264251	10.069591087716	10.1192276942735	10.1918901751247
1825	مساعدة	6	15076	10.6640984371211	10.6789008494872	10.1295828869379	10.2087160450438
1826	لغة	3	15058	10.5462866649145	10.7352709630495	8.92652262775204	9.19704127700875
1827	قدر	3	15058	10.0348683345141	10.1290089924098	7.96728044379942	8.15573654883692
1828	قدرة	4	15045	10.3190400973921	10.3040260113897	10.3426203316448	10.3885868074961
1829	عمرو	4	15044	9.00884941518655	8.85360726479337	3.78287383451466	3.71100343625185
1830	مجلة	4	15038	9.8800926416216	9.91653249543194	7.57602490092037	8.6932902468079
1831	السادس	6	15023	7.71140556877711	8.09923945720011	9.42901369404983	9.43819675515344
1832	الفكر	5	15020	10.0250425906416	10.1450460227425	7.78131497928623	8.0577982085439
1833	مدن	3	15019	9.39097887842713	9.33797661556813	8.54088109693061	8.61881836571171
1834	ست	2	15018	10.8550856958183	10.9348930983231	7.29117616356461	7.31970197467142
1835	عقود	4	15013	8.56060168323666	8.51608744039716	10.2847894868664	10.3532530278177
1836	الأعضاء	7	15012	7.93849512724684	7.92276110182968	10.3828473610632	10.4380899059057
1837	صعيد	4	15005	7.89761135193725	7.80645172109816	8.70687019862201	8.74992202269332
1838	أوضح	4	15003	9.80991034041594	9.83975679692688	9.77729580203535	9.88844193152459
1839	معرفة	5	15003	10.7570545879412	10.7440774995942	10.014579158209	10.0722731097124
1840	التلفزيون	9	14999	8.52856590294178	8.49815660214317	9.33197859850973	9.38200864948913
1841	العاملين	8	14991	9.61118024849797	9.60007894238138	9.8089529458487	9.79586811153963
1842	أسبوع	5	14989	8.94817470807988	8.89633947628617	9.50201284175959	9.53995868604351
1843	عمان	4	14987	7.47050245032159	8.1834172021421	10.944234868266	11.0371121326661
1844	قلت	3	14987	10.0693077854821	10.16068921619	9.47545263599636	9.4917067100247
1845	مادة	4	14974	10.688440480494	10.8053259264356	7.60362468267549	8.53552315411072
1846	طيران	5	14971	8.03764482748758	7.87243604513341	6.21749074642815	6.1617262878489
1847	السوداني	8	14953	7.95912833329127	7.93297520716728	10.9371455610327	11.0454858575193
1848	زالت	4	14953	7.0378126821337	6.97363422096574	9.05783077645646	9.03196729409289
1849	شعب	3	14939	10.3024892065455	10.4237421444147	8.71888657375375	8.88266430026987
1850	الهجمات	7	14939	10.2446480664557	10.2082055112756	9.36974852603396	9.40824171657531
1851	إفريقيا	7	14934	7.70260178444653	7.57993515843463	10.2200732446015	10.3330793370374
1852	مستويات	7	14920	9.98237026906927	9.96531008908758	8.05652677824808	8.27495596580637
1853	مساحة	5	14920	10.0812101405267	10.1001577469604	9.18138500576232	9.24270584295069
1854	الهند	5	14919	10.1969212101737	10.1753509431353	10.736553602007	10.8563418386277
1855	تتعلق	5	14915	9.26905580435603	9.28778411355182	6.85085634974977	6.99694017956295
1856	نظر	3	14908	6.65416435862646	6.54953202927755	10.4869744954075	10.7531102755498
1857	الوعي	5	14887	9.10390339546221	9.09479445319464	9.11961998392181	9.19103617830763
1858	بدعم	4	14874	9.71774484027097	9.77982678136725	10.0134680879379	10.0733590728034
1859	للأمم	5	14871	6.55272063959419	6.44039559222009	4.19596189493772	4.05342022755084
1860	واعتبر	6	14869	12.2467174656532	12.5293667922613	9.65983370440051	10.0569362542921
1861	حظر	3	14869	9.51483805835451	9.39183594961713	6.34353043273304	7.1153214567853
1862	السودانية	9	14854	8.19381077361619	8.20306694657913	11.1664150503271	11.3390815278013
1863	مصالح	5	14852	9.5929658978385	9.67132233425341	8.92293564041527	8.93094728192966
1864	الطرفين	7	14849	8.53664930662326	8.41897692485677	10.9961964964615	11.0980371782187
1865	شراء	4	14842	10.6605511198201	10.6352670769959	8.85963657758838	8.97061527002167
1866	جندي	4	14840	7.92874360532423	8.04395631257747	6.65707510815357	6.6142495107008
1867	الرياضي	7	14835	7.86960307135225	7.9050497358435	10.9139497181087	11.1698611575128
1868	نشرت	4	14806	10.0523299917963	10.1226154185194	9.72857999672268	9.67827021795929
1869	الضغط	5	14791	9.93738730415884	9.90855586161689	9.8216015086711	9.80560379277062
1870	المشهد	6	14765	10.4838379592267	10.5150888943263	9.14954480666479	9.1994450832285
1871	كليب	4	14752	1.87625733282878	1.81708498100986	5.8409901733321	5.78915398321346
1872	يتحدث	5	14748	10.5454722245497	10.7553646614274	9.59964290574603	9.5844009306098
1873	تابعة	5	14747	8.13041333411808	8.09532258614325	5.86316509396001	5.92485646914318
1874	أحيانا	6	14743	9.6738302837294	9.98936777266949	10.9873189611373	11.140062364711
1875	الوفد	5	14737	9.24144813774171	9.21756913318159	9.16903321375373	9.21044662202256
1876	النزاع	6	14735	8.40534131316916	8.48212491867654	10.0958227742902	10.1165355906735
1877	معدل	4	14731	9.4763732241069	9.40651160709845	7.01524242696013	7.01186100630711
1878	طفل	3	14731	8.70361543739396	8.91985678698195	9.42659780679118	9.47223036067612
1879	تصدر	4	14730	9.54861109394762	9.53154018693401	9.97548862948696	9.94630484828565
1880	رحل	3	14708	2.45782855777113	2.31837273020459	3.29245071658973	3.08938571974367
1881	كبرى	4	14707	8.67788125238795	8.81212029815228	10.0757297117502	10.102549869864
1882	الأسرة	6	14703	9.50805091685838	9.51823837246489	10.122217947839	10.1917137947662
1883	أمين	4	14701	9.69001067357165	9.96951079509995	7.56301317369338	7.68874612187937
1884	المنافسة	8	14667	10.5057007971104	10.5031700343348	10.7709135397406	10.7925510754255
1885	التجاري	7	14667	6.03195571670561	5.98609655448066	10.2711971349581	10.4782016497888
1886	الداخل	6	14654	10.2353862927683	10.329201782448	9.18403866631502	9.2124457345809
1887	معينة	5	14648	8.20505791034351	8.21157907065712	11.0902811152623	11.1855037708858
1888	سيطرة	5	14645	8.58788672836979	8.46172964964043	8.2385434942173	8.31827402116246
1889	أنفسهم	6	14639	8.07189971793014	8.2458781354903	10.5675792848363	10.7711352001437
1890	مواطن	5	14638	9.36289296498567	9.44307759075679	9.43149139721118	9.49693396567663
1891	تسبب	4	14624	10.1767803812902	10.1888684212207	8.89461155965723	8.97532231713468
1892	فشل	3	14604	10.9115662392524	10.9295536424048	10.4452923605396	10.5041572992609
1893	الراحل	6	14596	8.46995789716377	8.39970992586989	8.77226598449908	9.17554045200145
1894	خطاب	4	14586	11.0665287158973	11.1260898191472	8.95577319607477	9.17013943661119
1895	قرارات	6	14581	9.9391624778671	9.93785041259481	9.27474631330034	9.37619687408548
1896	الأهداف	7	14557	9.05724857236988	8.99528854390864	9.52106853040348	9.53750614345239
1897	انخفاض	6	14553	10.6991442101582	10.6794961295243	7.76623070496857	7.80853426760381
1898	انهم	4	14552	9.70182909790527	10.0109272573394	7.67525498153785	8.02349184007051
1899	فيصل	4	14549	7.75083765207604	7.73535779254258	7.42119799579488	7.86418689531751
1900	تشير	4	14542	10.0796494334432	10.1604543933428	8.38375581864755	8.39971621670121
1901	وجهة	4	14538	10.5062131858022	10.5190345460214	3.93978702172432	3.87666861600975
1902	الحلقة	6	14533	9.33332771607551	9.34641274127278	9.69001776523729	9.90877685785492
1903	التحديات	8	14533	9.15623587668122	9.07049399605183	9.11719017456857	9.11904315794582
1904	سياق	4	14527	8.80694975212958	8.7356024430448	7.59856380488316	7.55598747608019
1905	برئاسة	6	14519	9.92465738153632	10.0434595994475	8.3373565446541	8.3330904372638
1906	توقف	4	14513	10.9303056862615	10.9574136135847	9.96461032915698	9.99101840169659
1907	التقنية	7	14501	8.404647754606	8.38968168821195	9.86918333931706	9.93160698981903
1908	الليل	5	14500	7.98035439014583	7.98205020043548	10.2027169561074	10.3738632108631
1909	فقال	4	14499	10.1882413541396	10.8138060038644	9.06336858238081	8.95231648792836
1910	التعبير	7	14493	8.1202005575681	8.02688365764182	9.87413313700082	9.88296673876296
1911	حادث	4	14491	10.0461937711519	10.0285767301779	6.60987266908617	6.58276706106202
1912	عربي	4	14478	8.82953984502546	8.84382099698341	10.1098301126275	10.4108979079094
1913	المسرح	6	14465	9.96593286530594	9.96828375083126	9.90530600243969	10.0619051941881
1914	جرائم	5	14464	9.30211356808591	9.26877772525017	7.58599042746551	7.56827214357693
1915	دورا	4	14460	6.96716407679123	6.86914783325848	5.97013323836841	5.99420054905275
1916	زوجته	5	14459	9.2960911162227	9.24481794918922	9.46838294003525	9.84017624242594
1917	ورد	3	14447	9.55056810971973	9.57922852651888	10.0676088001576	10.1177968582099
1918	ظروف	4	14440	10.2338160645393	10.2212414835169	8.41620931909072	8.39831213182311
1919	التونسي	7	14434	8.33812584070167	8.36688589591028	9.90876146905774	10.1761039144674
1920	جمع	3	14430	11.1428174391009	11.1823309341137	9.17935006636198	9.2439585642157
1921	النتيجة	7	14426	9.07331840730539	9.07233169542591	10.5064889865444	10.5187728053751
1922	ضحايا	5	14424	9.16516406054891	9.16567815090966	9.04833191923294	9.11048146570423
1923	قليلة	5	14418	7.17588709375503	7.22667803955419	10.6453569094265	10.6668271912011
1924	الثلاث	6	14391	6.86566136762139	6.88137551169325	10.4719121654183	10.5505924638687
1925	بعضها	5	14374	10.6463946446474	10.7130383596154	9.83948173888706	9.87791224323583
1926	سيارات	6	14366	9.41863794858508	9.47257407973641	7.55584664625856	8.39315868343442
1927	باراك	5	14362	6.25478395114654	6.72900133901385	3.18353227636124	3.62604959355912
1928	الصناعية	8	14356	6.47578763633559	6.74500659090763	10.5352715611528	10.7246744715705
1929	تحسين	5	14340	10.7860737412645	10.7288912752048	8.10770074584713	8.13053741373524
1930	فهذا	4	14340	10.7317250634161	11.0994836515214	9.34592362542148	9.38835721487687
1931	تجد	3	14326	9.94291207582974	9.91580056227601	10.0318640995088	10.0555159071359
1932	القوانين	8	14313	9.61949129924527	9.6272735776948	9.09176665539822	9.18594552102322
1933	والتنمية	8	14312	6.04156835710395	5.96642674353187	9.7844339437015	9.84428591324512
1934	مرض	3	14312	10.3716623090495	10.3869165410902	6.22507957223797	6.59842999943144
1935	الملف	5	14291	10.0546000776787	10.0460894668969	9.31553482450319	9.36149840687946
1936	الجزء	5	14281	10.9779192525519	11.064113509179	7.06685927065509	7.15451644271514
1937	الديمقراطي	10	14277	6.75857342223724	6.71091369480993	10.3942490686285	10.5593483644501
1938	كلينتون	7	14273	6.0074535859013	5.80331827359765	10.9752087144435	11.2682087155915
1939	شباط	4	14248	7.13071153998428	7.78208600275907	8.39145729557392	8.27477456923436
1940	يدعو	4	14244	9.72293458876537	10.8429671449745	8.96129113083493	8.96248501792112
1941	أمل	3	14243	8.91495510297605	8.88410156170166	10.2028026165391	10.562154707745
1942	جيش	3	14234	10.6348274993811	10.6595096955202	7.04577910466174	7.02822869380673
1943	بيد	3	14225	9.41941490761838	9.58733918521922	10.0140236488586	10.1061228388656
1944	حلول	4	14223	9.16895575533884	9.33998087548694	8.52691564275189	8.53437374864013
1945	الباب	5	14215	8.5743024982016	8.53108617854764	9.3837207600213	9.52936262867439
1946	الدعوة	6	14213	10.452774345883	10.4585674535602	9.9804915934219	10.1511551488211
1947	الخامسة	7	14211	7.36912185333284	7.25164946557105	9.42193441789132	9.43273737177713
1948	انطلاق	6	14193	9.68044518418689	9.72602458104311	8.26140319688508	8.20909168276936
1949	للمشاركة	8	14191	9.72592396010407	9.8641627313374	9.68313116693471	9.59246101882454
1950	تشمل	4	14176	10.5242392977285	10.5424061104436	10.6122347757634	10.7016892466098
1951	الدنيا	6	14172	9.39406043449639	9.60895669066452	9.38288980261013	9.89656570064673
1952	ولكنها	6	14155	10.6748640966805	10.8811673694096	9.7179653717215	9.73069973801479
1953	كلام	4	14137	10.875209022799	11.1094612083316	9.41091541503769	9.63386929122527
1954	عمله	4	14130	10.1197169918248	10.099240020019	10.9171947185138	11.0099962011278
1955	دليل	4	14099	9.80222893316678	9.83134850361744	9.4246520073287	9.43174762060595
1956	الأموال	7	14095	8.09119441284861	8.06752240246952	10.120249967246	10.1288345363753
1957	زال	3	14088	6.99230455978481	6.9219933447058	9.5841837775271	9.62355701198243
1958	التيار	6	14087	10.1354662226847	10.1234292676423	7.04283408797484	7.04426522794845
1959	جمهورية	7	14082	9.48635135568322	9.41410287358679	6.5622750624229	6.70632585132255
1960	وقوع	4	14079	9.59378934657667	9.5032022555787	7.1891916489262	7.25003492128294
1961	جريمة	5	14079	10.1137418598808	10.139128893748	8.17911344113427	8.18656443901641
1962	خلق	3	14066	11.0837460588344	11.1117826786972	9.22412926030634	9.22900316827996
1963	العالي	6	14064	4.58065730168504	4.48503562096846	10.3093931816683	10.4184183830935
1964	إجمالي	6	14059	9.35127774867559	9.27173001722171	7.4116008495094	7.38635024892793
1965	الأحزاب	7	14055	10.4242030929786	10.4368528107	8.92625243248315	8.93930147200173
1966	تهدف	4	14046	10.1676908727488	10.2044848872617	8.66931779941389	8.74191073353061
1967	مرسي	4	14039	7.90010959310663	7.75606625271713	10.9383048871984	10.9957344484438
1968	كلية	4	14038	9.8281099059536	9.81826739203971	6.47164103740722	6.59460998750428
1969	الشأن	5	14038	8.11048824968785	8.03462858343842	10.663170828563	10.6461537862231
1970	الذهب	5	14032	8.39339563527692	8.47197915011651	10.0033533446613	10.1100274693546
1971	ضبط	3	14017	10.8439263456535	10.8799497442203	8.75598691429185	8.80057792201182
1972	شأن	3	14017	9.94799991668989	9.9259884986817	10.817287588051	10.8739216223019
1973	قدمت	4	14003	10.5266353822797	10.6067220762287	10.1542255462476	10.2126529289314
1974	بيانات	6	14003	8.88501810532026	8.82297359268584	9.73264351143052	9.78120127502322
1975	البالغ	6	13992	8.85441313263861	9.30563782532776	8.04737865090136	8.01579201819715
1976	مقابلة	6	13979	10.1159631947912	10.0922452922058	7.92387488505447	7.92710917949625
1977	جميل	4	13968	8.62045875076847	8.92528460534632	9.54749054775839	9.87886796131439
1978	مالي	4	13965	9.12546049422721	9.0499906570637	10.9205875914697	11.0753049399939
1979	الطبيعية	8	13962	5.95425956449732	5.9949478969896	10.8131816461022	10.9195718835804
1980	وحسب	4	13961	11.5541844023161	11.8564590971076	9.23502030013857	9.28981506666161
1981	والتعليم	8	13953	4.94106980584319	4.83316227017034	9.6594436170809	9.77160649888871
1982	البيانات	8	13952	9.32920661754243	9.28811160673719	10.092176938229	10.1055845622177
1983	دورة	4	13950	10.585782389179	10.6343344048302	7.96881685153384	8.3389952438213
1984	اعلن	4	13948	10.0521277046846	10.3936627217105	9.38880183748534	9.33740168001664
1985	المقال	6	13944	9.0649078186855	9.0877987781604	10.7715076653206	10.9874546754463
1986	للحكومة	7	13938	8.29715704168914	8.25459588783804	10.3007905887734	10.4051675766279
1987	التحتية	7	13925	0.771454937532348	0.701925007302226	10.0540673102751	10.151788365338
1988	لأول	4	13909	10.0519305346745	10.2085731760832	3.22137010074544	3.11931810657907
1989	شاء	3	13898	7.65245326724253	7.64061013274013	5.82081672919158	5.74466025374899
1990	الخطوة	6	13889	8.59960208197128	8.49125802489487	10.171223342591	10.2001454211027
1991	راشد	4	13869	7.05858787623533	6.74242900557135	7.354010455938	7.85710241293195
1992	يضم	3	13869	9.69093646540553	9.72681325076451	9.80985442194582	9.83725029762265
1993	وقبل	4	13864	11.0792682448983	11.3911837973893	9.54441800477785	9.53095456543922
1994	ومنذ	4	13853	11.8751698187081	12.1262129716491	8.91186540105645	8.85691656524845
1995	الجنود	6	13852	10.1535744899752	10.1411157833276	8.54471114600847	8.81071018000826
1996	محادثات	7	13847	9.43763699758139	9.65843125400304	8.07539599746399	8.24291589095963
1997	أبريل	5	13840	8.18192327777932	8.18953145204186	8.28956444178137	8.31689166063427
1998	النهائية	8	13834	5.53691875556291	5.47424489225456	10.3510033934377	10.3809517843685
1999	طويل	4	13832	7.17483444898049	7.12108289403001	10.0200778546566	10.2220778271454
[truncated: 8,001 more rows]
