# Supplementary material for: Frequency, Informativity and Word Length: Insights from Typologically Diverse Corpora
Source: Entropy (Basel). 2022 Feb 16;24(2):280. doi: 10.3390/e24020280 (PMC8870940; doi:10.3390/e24020280)
Supplement: Supplementary file 1 [file entropy-24-00280-s001.zip › Datasets/Finnish.csv]

	Word	Length	Frequency	Info_given_previous_all_bigrams	Info_given_previous_cleaned_bigrams	Info_given_next_all_bigrams	Info_given_next_cleaned_bigrams
1	ja	2	3954491	3.52161641489558	3.87524250610648	3.47976611858398	3.79204281876982
2	on	2	3124948	3.25093679083491	3.43775767625214	3.02616504318192	2.94642788181401
3	ei	2	960902	4.92110692634997	5.18173537293741	2.88709554930067	2.8063922255031
4	että	4	874765	3.61378014707384	3.43877641660262	5.12445159435076	5.32906493671477
5	myös	4	619875	6.04691153671842	5.96447537685916	5.57028143603137	6.10311130649251
6	oli	3	584853	5.02410106468075	5.34705139817584	5.35777426181889	5.41709894958824
7	ovat	4	512723	3.86487570956982	4.20558042649189	4.37273872299067	4.38908370993826
8	se	2	482852	6.24941911709728	6.17879254665049	5.72181210679354	5.53324714941907
9	mutta	5	447844	4.44599282545022	4.29034537271355	5.96685053127289	6.0658265832134
10	kun	3	420992	5.5595893706675	5.4380356290222	5.81661622236303	5.97061611516898
11	tai	3	403505	5.65051576745673	6.37270437721006	5.48715889946557	6.09866814852069
12	ole	3	386779	3.49153790951502	3.42687678405081	5.18887867078231	5.22161058027015
13	mukaan	6	350174	3.27167010922324	3.74608592984583	6.76314208136887	7.09116488398077
14	kuin	4	314066	5.18128023158992	5.25048548498059	5.73160560123027	6.32544687339568
15	voi	3	304582	6.05135159167089	6.45289556489783	4.22829178636667	4.16012764078469
16	joka	4	299680	5.50276720216708	5.39705363858504	5.3443759256477	5.1043661046509
17	sekä	4	299345	5.93111262843777	7.02858163297519	5.85831313727633	6.67762711892426
18	hän	3	293602	6.8381070683711	6.83188398777029	5.12227096036835	4.72656373670374
19	sen	3	290722	7.27899692705355	7.24380457602395	5.45842403948273	5.41145847719659
20	niin	4	289841	7.16134748914141	7.22700811548341	6.02321515630015	6.0860341659174
21	jos	3	269747	6.82690208336354	6.70355621448991	5.86186428891569	5.94155236284062
22	jo	2	262773	6.85953271458446	6.97886162536938	5.5916935513223	5.69626843318704
23	n	1	249154	2.08846981245867	1.63464082105394	5.77493520155443	6.15054288009419
24	nyt	3	229442	7.4961777785747	7.47218617267233	7.28139655061111	7.43232599341673
25	vain	4	201957	7.46363609388846	7.51905128796743	6.53226627666363	6.77547964076416
26	ollut	5	200904	5.76291791463676	5.7130540038928	6.71630266849275	6.87702738667933
27	kanssa	6	199901	4.30063470949452	4.75160049719084	7.46730963092713	7.4598703089831
28	olla	4	192981	4.51953164320696	4.46546512606339	6.56675522959956	6.74743003437503
29	vuonna	6	190450	4.6730239848322	4.61722646265943	4.41322456413472	4.27375644993851
30	vuoden	6	174175	5.48914138587361	5.39777661825616	3.99341586574792	4.01108394675119
31	sitä	4	171859	7.41184120723084	7.39167040591369	6.95058033981576	6.94158889735153
32	jälkeen	7	170590	3.60949220807157	3.76425782976268	7.84189412040156	7.99460140956112
33	suomen	6	169339	7.93930973793409	8.02112521350907	4.33506674078087	5.09864244534425
34	vielä	5	169192	7.45204608311278	7.49749072324709	6.83615062675149	7.08198905050249
35	olisi	5	162568	6.98764224996128	7.36808683218044	6.16247691785222	6.19828384817362
36	kaikki	6	154749	7.65305671794103	7.63662249732798	6.29050809939717	6.55362430844819
37	vaatii	6	151003	1.17693410167779	3.1613996240035	1.20822856841212	6.26643295107014
38	sitten	6	150566	5.97761659095081	5.91988095732471	7.833271054936	8.1027981636315
39	siitä	5	145711	6.76780558347374	6.72710895299318	7.06450046350008	6.92053677871746
40	viime	5	144397	7.51489898854444	7.62652044723034	2.76438354062909	2.66517557106835
41	lisäksi	7	143658	6.37843787816439	7.21771666761477	7.22886710354311	7.70978163244162
42	kuitenkin	9	143212	7.40527261946376	7.39563527255109	7.6658299059058	7.74334656429838
43	tulee	5	142441	6.845651386165	7.43695121068481	6.71694872827118	6.81729836342411
44	noin	4	135308	7.3470970743318	7.44609015396441	4.11694301803102	4.07021851192723
45	mitä	4	132730	7.61037242806947	7.51803684583818	6.49684187037137	6.62260561417649
46	koko	4	132723	8.02644812179622	8.17481540471867	5.03487232132788	5.12027286682274
47	jotka	5	130434	5.9408808996377	5.82145229997836	5.25072352924623	5.04796595188254
48	saa	3	129179	6.8129310888226	7.21699082064921	6.59957640787395	6.76468855717888
49	tämä	4	129097	8.11070310728016	8.16393200847678	6.70163606351996	6.71054166365884
50	vaikka	6	128438	7.53167247171034	7.46747109082863	7.06281719199438	7.50901636005821
51	paljon	6	127358	6.98553522425467	6.92202323657766	6.8456584320865	7.00886803736411
52	eivät	5	123691	5.25870849637006	5.60006870395432	4.96883194050458	4.9596034661852
53	sillä	5	123399	6.88754195377565	6.77256633503885	7.49173882138336	7.76770580579151
54	jossa	5	122312	5.90967879658014	5.7900875203642	7.11604284349323	7.25269055390309
55	ne	2	122250	7.66511613472107	7.69053519288548	6.57744997321054	6.56409649054268
56	hyvin	5	121594	7.31190253073925	7.30674292572256	7.08911317785331	7.23248184184193
57	ennen	5	118471	7.30439554773077	7.4393617720393	5.11247526804372	5.29340990941208
58	esimerkiksi	11	115889	8.49921963037092	8.53721530020124	6.49260257240476	7.6779510915007
59	pitää	5	115112	7.62377545144135	8.02370439273682	6.22461743741229	6.31927094906699
60	aina	4	113485	7.88838365530984	8.00297069507919	7.5405838124429	7.8368203166099
61	aikana	6	111106	3.76116999695079	3.78582864238644	8.30516798759992	8.42178720064948
62	eikä	4	110406	7.36158738026124	7.59809501310485	6.67470651000945	7.04999128919075
63	hänen	5	108586	8.73505201977271	8.68593752066387	3.24803608028283	3.49030987975042
64	kertoo	6	107717	6.06180464023232	7.07056216746686	7.08292257873263	7.31770389681938
65	yli	3	107136	7.54361559958709	7.68920474892612	4.55574293007247	4.67476836097171
66	eri	3	106768	7.51875386045619	7.68329538596732	3.83232628535438	3.99162416851701
67	vaan	4	105861	7.31480043337511	7.42442128341824	7.90768582554987	8.15314178085832
68	eli	3	105192	6.64758455993676	7.96592486398952	6.96320685670778	8.05020836730339
69	jonka	5	104171	6.14934399571442	6.01439643857146	6.48448447769586	6.44195085625628
70	kaksi	5	98560	8.00988222898989	8.02391929092607	5.01198770721601	5.31211125767493
71	hyväksymistä	12	98297	0.0758948644594064	9.72371561936854	6.65908715470426	6.34369742424898
72	koska	5	97622	6.8091117404466	6.67372119490153	7.20974249671368	7.51026048948491
73	yksi	4	94942	8.1489894334622	8.10914035123457	6.10090414045654	6.39739414122868
74	vuotta	6	92642	4.12434172931477	4.00513360995395	6.39934317217532	6.33843776933247
75	itse	4	91880	8.39911912230578	8.48784229561761	7.33912959195814	7.51496209920523
76	tämän	5	90221	8.85114156515523	8.99748038921331	5.55683468287491	5.57105502912901
77	miten	5	86546	7.80240231327195	7.66154226236191	7.39849839366576	7.64792177282307
78	olen	4	86098	7.7727804642268	7.87463094181685	5.93603052370735	5.96466299556997
79	suomessa	8	86059	8.18276614827522	8.41323189704331	8.61404934670172	8.71329027178692
80	en	2	84092	7.69354461859267	7.86673466070497	5.08879710173211	5.10850309699859
81	sanoo	5	83412	5.63786472130957	7.05665344769737	7.66779002758526	7.70476102085366
82	hyvä	4	83017	7.84092776168804	7.79714016124516	6.82328533435751	6.93197812957504
83	siihen	6	82781	7.74033213563756	7.69463342078601	7.7035263503172	7.61162679297006
84	olivat	6	81387	5.79525772608864	6.33030157926331	6.9425533055536	7.18604078760052
85	muun	4	80896	8.08726543323568	8.09777351909458	1.09852535636493	1.02113346025215
86	osa	3	79021	6.19020080190873	6.06903537574192	6.4937149374767	7.02344176021195
87	tällä	5	77536	8.88991527278592	8.95932259358379	2.10156691706027	2.03543773010828
88	euroa	5	77237	2.83334077998967	2.7398029840582	7.63121765590557	7.51291751129265
89	kuten	5	77179	7.37314648869217	7.558382691063	6.55206568894609	7.50179851376733
90	sai	3	76965	6.6793215475405	7.41063526846748	6.48534248369903	6.709304088879
91	voidaan	7	76093	6.74543779903805	7.70695288572864	5.40279549106347	5.35144784980656
92	enemmän	7	75138	7.10179008859812	7.11664680867987	7.33779587200295	7.48892285870312
93	näin	4	74714	9.37541320267878	9.34566963790983	7.61998379163432	7.68772200821833
94	siis	4	74566	8.42596275109637	8.46403972880197	8.38991748011095	8.72252478791513
95	mukana	6	73654	7.40891829976749	7.61533225006801	7.91023222144995	8.18071722703861
96	mikä	4	73361	7.88175982659677	7.75155634132624	7.18510426765763	7.05619654991203
97	mitään	6	72104	6.93371082869346	6.93317335401712	6.75273723219062	6.94537196848027
98	tuli	4	71957	6.98531383873921	7.78717486543918	7.51316978631207	7.81473601925371
99	tässä	5	71952	8.90519240204101	9.07184759988755	6.34997637843788	6.41353858217147
100	tehdä	5	71729	6.85089003595663	6.82214533060818	7.65744347458857	7.97184894972821
101	ettei	5	70855	6.9975685020288	6.85846246390189	7.31635437331333	7.65245122490355
102	kautta	6	70756	5.26490829979344	6.01565180695516	8.46743916760928	8.65325964698564
103	prosenttia	10	70533	3.62580205078681	3.53091758006583	7.62882384185439	7.63213951877172
104	muassa	6	70334	0.329856309877215	0.288276323423737	6.71585843560294	7.92698897309655
105	vastaan	7	69837	4.74887723283586	5.75158123882797	8.65222184199652	8.67396352201222
106	siinä	5	68409	8.92422330718604	9.01403281938003	7.6348469432744	7.62448289717536
107	he	2	67889	8.12051920736507	8.08903628023057	5.39465520095559	5.20501950333378
108	ajan	4	67232	5.17957078283371	5.08719901532386	8.14946941962655	8.31071470290848
109	joten	5	66190	6.88818841385365	6.76568403572148	7.61856189404913	8.04806690380358
110	oy	2	65357	2.52451762983872	4.65004780505628	6.59290466924057	6.1016893385631
111	juuri	5	65306	8.83298350457965	8.9754762936417	7.06226130554512	7.27744570477098
112	ihan	4	64209	8.83579392685033	8.98871449599875	6.29174611443996	6.55391451867426
113	ilman	5	63810	8.4407971810334	8.76725985349627	5.69309815451373	6.18541320090104
114	jopa	4	63504	8.58663187550023	8.67635366259814	7.03085365655226	7.51113412196974
115	niitä	5	62620	8.60781519370037	8.66798309796075	8.3021043966222	8.46262348995156
116	enää	4	62596	7.38335078709868	7.43737855805741	7.52125018659451	7.70147263191768
117	kyllä	5	61990	8.72080959974011	8.77814427129319	8.39974147840219	8.63553244780322
118	lisää	5	61679	7.62165023410735	7.74785358565424	7.37270606319366	7.80573029339591
119	uusi	4	61550	8.57586517389638	8.81061061349858	5.52571074103044	6.20357307470363
120	taas	4	61484	8.29190057158249	8.58664531140728	8.46783380352983	8.80764865976957
121	ensi	4	60735	8.26914795253346	8.47917653402801	3.95896292083692	3.88447169453455
122	kertaa	6	59256	3.80907477756898	3.67566570324371	7.99027569721084	8.23142356811957
123	samalla	7	58508	9.13900224380592	9.20247659178008	7.33235299337353	7.53686174679214
124	lähes	5	57930	8.75004542984012	8.9401214224238	5.66635822289956	5.73185806941783
125	aika	4	57822	8.32312302127699	8.46231664563354	7.30727452772773	7.38708033875023
126	kolme	5	56094	8.49340062201508	8.53378406301788	5.68653556737355	5.95328404847088
127	voit	4	56084	7.48230998775931	8.1650763351142	5.38205502201849	5.31745052465585
128	silloin	7	55819	9.24665440970257	9.28544611464042	8.36218489152933	8.47501135596623
129	toinen	6	55771	8.992880337058	9.1195444461363	6.87439554164283	7.11612128868016
130	oman	4	55372	8.83547883010311	8.95312315842419	4.40799185116306	4.85228947371807
131	mm	2	54918	8.24445458051576	8.38129514884582	7.74782542142253	7.54861164483937
132	niiden	6	54820	9.00696943390338	8.89818414401488	6.8259451394748	7.04972304354587
133	saada	5	54078	7.05601978798755	7.02955360870021	7.68257284439433	8.02403380366324
134	usein	5	53266	8.48612239487584	8.51645808871218	8.22039755817786	8.73744360652544
135	uuden	5	53255	8.71611587782601	8.86647482625558	5.21953117879385	5.64668135877784
136	aikaa	5	52879	6.39910555054613	6.32342162471165	8.96929939720735	9.07372024923033
137	pitäisi	7	52591	8.17801547098105	8.68590025631673	6.38809449167379	6.36843127690331
138	ainakin	7	51533	9.11255059635957	9.23821207740759	7.73453265684063	8.07524081385401
139	vähän	5	51049	8.56075522595947	8.64399235176458	7.3000693363085	7.78704083011714
140	olevan	6	50332	6.2084191361896	6.34059168826356	7.86425660074874	8.34701339462002
141	klo	3	49597	5.65345749267024	5.67598818881358	2.44546715867942	2.40438475232387
142	alkaa	5	49357	7.277679728151	7.88983196858792	7.25696008050488	7.45946723398835
143	edelleen	8	49178	8.42810594085434	8.43553406671018	8.63232867525454	8.99978426643796
144	antaa	5	48674	8.06948281738352	8.42871069372168	7.18604866986592	7.46137609715862
145	löytyy	6	48317	5.97649805571506	6.87458118000768	8.04534953412825	8.47233022272577
146	aivan	5	48268	9.13093064990014	9.30511155239585	6.31123869654031	6.41413822289227
147	ottaa	5	48184	7.73709710360306	7.84205737264272	6.72529883052286	6.84312299842499
148	tänä	4	48106	8.95327058726171	9.04970403855049	2.59462394877451	2.50428359436851
149	pois	4	47581	6.93694363231496	7.18851325050025	8.09805132918495	8.39840326457191
150	kerran	6	47371	5.79937221060886	5.70881224306946	7.96792069877789	8.182787805706
151	siellä	6	46990	9.36759011414544	9.48672128180947	8.86257074500233	8.9955770888997
152	yhdessä	7	46900	8.35622476208522	8.71826324613982	7.87683504733509	8.40514397138968
153	onko	4	46571	8.50344559353558	8.34887401556591	7.35536615319001	7.67153434677294
154	päälle	6	45965	2.96297888294538	2.96827751248526	8.70296811602144	8.60747738140942
155	saanut	6	45755	7.68296011053005	7.69906830270677	7.55586734462716	7.949078838872
156	tästä	5	45177	8.71412274523978	8.87929176955109	7.40641251193286	7.5335273042565
157	kaupungin	9	45147	7.82857096125409	9.2283534076131	6.25089828612658	6.94678378176689
158	aikaan	6	44920	4.47899566081329	4.44731983670273	9.14362917281435	9.39655516571239
159	tullut	6	44826	7.75563959286837	7.76333209980931	7.95825289549661	8.3124971961135
160	vuoksi	6	44770	4.38929464836886	4.95352746476541	9.295111641567	9.484308473866
161	voisi	5	44677	8.13116478852916	8.80344631586697	6.48457378473405	6.458820943771
162	voivat	6	44363	5.99916494004304	6.51492704661823	6.343345945209	6.30221979484499
163	hallituksen	11	44219	8.23369641385317	8.66493275892746	5.83630972822275	6.03675397520514
164	käyttö	6	44200	1.64075464360852	6.87335496897097	4.37598762381606	3.13796117773929
165	kuinka	6	43502	8.56720234791802	8.44189836886357	7.0827859657175	7.25411495262512
166	mies	4	43448	7.41894000805744	7.81389724448611	8.12566519445925	7.84639023351507
167	uusia	5	43416	8.48275986905851	8.47815050242443	5.13992477763756	5.47643672818526
168	olemme	6	43128	8.60769931505383	8.74600839364951	6.10852213289382	6.16517724098348
169	välillä	7	42984	7.93337135426306	8.53622896740026	9.18657749851712	9.43410316858355
170	heidän	6	42861	9.48925726202448	9.45485328632121	4.45545976196604	5.0159270897627
171	kuuluu	6	42800	6.04123287137502	6.83409567241849	8.08632057374199	8.64294943543582
172	asti	4	42797	4.40196648627088	4.56147005949165	9.28498198135131	9.25183572730377
173	edes	4	42593	8.47409007018597	8.54645636241052	7.64153118432587	8.00853498086278
174	hieman	6	42564	8.97187362306576	9.16198370659121	6.32598928982412	6.82399373874523
175	kello	5	42554	6.65389192625112	6.68550152360592	3.5979806860102	3.5008344324428
176	heti	4	42521	8.68818804120715	8.93151985421469	7.94940458768358	8.16982907926132
177	jolloin	7	42229	7.37958125345145	7.25265998835335	8.04335217310454	8.55468722065484
178	oma	3	42109	9.09895465515329	9.25949276907645	5.20395040672949	5.84024822169251
179	määrä	5	42056	5.78540737686316	6.28555519867972	7.8528597456058	7.7738729231038
180	toimii	6	41988	6.76111261681933	7.59310566100119	7.83206943640091	8.53669965295996
181	tähän	5	41661	9.10966112015216	9.23760642975126	6.31764736408066	6.38244059797448
182	käyttää	7	41635	7.29387925676018	7.36454116085239	7.54106520253038	8.35359559510989
183	kuitenkaan	10	41572	6.23098736115212	6.18569116817566	7.17662943947841	7.21752343502377
184	tätä	4	41540	9.0382502821326	9.12878438967	7.09873443740042	7.34192067627091
185	jota	4	41477	7.57220565299649	7.48071540023816	7.98575286142286	8.00903480456461
186	vasta	5	41432	8.78573321717443	8.9769672213312	7.52590798621225	7.80691107774009
187	jotta	5	41279	7.71327538553086	7.6007117785484	7.52359867721222	7.81375454428384
188	meillä	6	41049	9.46043738641611	9.56230776358474	8.19183749151867	8.09644821567044
189	asia	4	40844	7.26873663580312	7.20709164573667	9.30090093430626	9.13872983979353
190	tuo	3	40842	8.53074353843899	9.13553192936962	7.8236137450584	8.37952527294177
191	erityisesti	11	40560	9.00666834259351	9.05945154155282	7.19138840779109	8.2817499868735
192	kirkon	6	40413	8.29993361994828	8.81082541608193	6.31471124913372	6.8743527928171
193	suomi	5	40316	8.74154156732139	9.05744284515395	8.09163748207436	8.03518298869236
194	miksi	5	40290	9.07225860377422	8.92386432447317	8.05772546181059	8.40290382348683
195	kertoi	6	40071	6.91635654208952	7.82925023290625	7.4238588884392	7.75430484525281
196	avulla	6	39368	4.55191752269995	5.71014829556034	8.68465775536112	8.76862024306191
197	miljoonaa	9	39350	4.66784364804881	4.57362342115616	4.0320573548335	4.00443479131976
198	tänään	6	39341	8.67833693802822	8.79960720969589	8.64321157365019	8.9116440043208
199	ehkä	4	39279	9.84924102022521	9.91898590406931	8.31425957088435	8.6619478651369
200	erittäin	8	39234	9.03636758859336	9.15249242673149	5.64549409282217	5.71445021177167
201	uutta	5	39201	8.20353321443006	8.22425201715222	6.37522946240982	6.95129085641857
202	ensimmäinen	11	39113	8.67154588702658	9.11694169448489	6.10380546938407	6.8364481323851
203	alle	4	39090	8.07605201667311	8.36995049999651	6.33965801090716	8.00712979171147
204	suurin	6	38917	8.40552560409164	8.58695122464327	4.45559208517349	4.58425903353474
205	muuta	5	38541	7.95687378020804	7.84817216073111	7.68176340417134	7.92206141646359
206	kannattaa	9	38027	8.24670292652799	8.923579303051	6.67308467462123	6.66286704081456
207	tekee	5	37626	7.92994209361775	8.55197591640453	7.74203515183095	8.16493494954731
208	sanoi	5	37571	6.56631721602533	7.91236883853843	8.43206025817746	8.71358945901727
209	yhden	5	37489	9.05004814477632	9.18404398754894	6.18684427216118	6.52963202429483
210	todella	7	37418	9.26206099706449	9.36378938230211	7.1256148705924	7.16806588417148
211	muut	4	37222	8.56415524809951	8.35182090940728	6.6891143755997	7.24010896118701
212	yhtä	4	37042	8.96753813010503	9.05709801692295	6.42869876541189	6.55159010213686
213	aiemmin	7	37029	8.32722724126022	8.2877868303508	8.43180470631364	8.7336480746973
214	kahden	6	37012	9.11637899655281	9.30858006139176	5.72013671675287	5.8381296471919
215	meidän	6	36869	9.84464080873079	9.88892154861639	6.34258236915537	6.94684348954145
216	puheenjohtaja	13	36740	4.89314590156147	5.34609686874337	7.35624424197908	8.94289582590851
217	lauantaina	10	36394	7.82629512090857	8.23777563565915	7.86693529468102	8.09612162809814
218	muita	5	36281	8.72894538493711	8.63219470073774	6.43129281096163	6.97394468100527
219	me	2	36169	8.93526983447183	9.066864927467	5.70492027651307	5.86695164521423
220	joita	5	36098	7.69072755316216	7.60540039484924	8.37370616201946	8.45998424283447
221	maailman	8	36073	8.89760132033126	8.94693777705345	5.57032494596914	5.99827830879444
222	poliisi	7	35862	9.09113310715555	9.90298146391589	6.61748980790678	6.26655826059914
223	mielestä	8	35559	5.19964311356209	6.36604506512998	8.74335950241793	9.32023381280088
224	tavalla	7	35506	3.53752312190498	3.49665325769335	9.39224987016865	9.42760467486923
225	tietoa	6	35316	6.95675797684415	6.9002253456477	8.65148466408608	9.23994700071331
226	olleet	6	35311	6.27287372764528	6.20805484418827	7.90722641138526	8.26723609387154
227	hetkellä	8	35278	1.7286510769132	1.68335281351052	8.82560474499532	9.33721721490869
228	yleensä	7	35246	9.38303207652868	9.50402216148041	8.80396049144229	9.32384541198348
229	yhä	3	35191	8.95817766246859	9.06694045452743	6.25975839427355	6.47721796094565
230	missä	5	35138	8.59540156298687	8.53640580993871	8.20119965365458	8.41155873179468
231	täysin	6	34819	9.15031846653786	9.28708452596678	6.5723570400321	6.85475712026572
232	joku	4	34814	8.54094433585677	8.52343940815139	7.71922550191399	7.98266238020053
233	suuri	5	34734	8.97600585916169	9.03432315520853	6.41377899921762	6.59835034987241
234	muiden	6	34729	8.74517776360643	8.77228333765791	5.97935008367725	6.41537939425813
235	takia	5	34441	4.85301543524147	5.61032649302101	9.67303839324723	9.76491595460887
236	ihmiset	7	34274	7.98796648266543	8.02746522344514	7.4416482700489	7.36218791102932
237	liian	5	34231	8.99784910501332	9.09819384974536	5.13637284886461	5.19018072622623
238	siksi	5	34229	9.75759048848692	9.654035273461	8.90711667645794	9.24415933701447
239	maan	4	34126	9.00566934859133	9.08896433414379	6.31525152697671	6.51574605302873
240	yhteydessä	10	34111	5.34298192597688	6.14847129769581	9.26287873631051	9.50173820314281
241	nämä	4	33953	9.38499447178544	9.47224447698741	6.70962806312563	7.11110260539375
242	toisen	6	33947	9.23134885057574	9.41900240245746	5.38653699072526	5.52056466416857
243	täällä	6	33879	9.45910504989813	9.63665175566749	9.10777018425806	9.42116921839776
244	alussa	6	33829	4.74507340368271	5.05713197754392	9.43541798627431	9.72200775205127
245	kaikille	8	33819	7.94519070578485	8.06067701067099	7.09824132343968	7.56264824726192
246	varten	6	33734	4.8608741568223	5.63989849585308	9.39111453650677	9.40784586084576
247	mahdollista	11	33694	8.20514522965453	8.13745297961951	8.61315812167025	8.62732719153655
248	jotain	6	33606	8.90956077898821	9.02573426766671	7.67130724404899	7.91254825805748
249	tehdään	7	33499	7.44271338891836	8.31999505747912	8.46505304699602	9.07628344971997
250	joiden	6	33451	7.77423051367586	7.65810766625468	7.14080958906262	7.18859580068417
251	tehty	5	33439	8.14973856054529	8.30054712888564	8.38918210074052	9.01374939060313
252	ry	2	33364	3.05111659846792	4.34766483741479	7.53351260187943	6.89015006430673
253	vai	3	33229	8.48322614146761	9.23420340022623	6.16853434046049	6.68019351837075
254	lasten	6	33075	8.97861638804422	9.16706947506137	6.85290973470185	7.3873973833647
255	joissa	6	33011	7.71451829332302	7.6131862824105	8.38642928376273	8.63220041870936
256	minä	4	32975	9.04516325966262	9.03477488573282	6.26012520945843	6.31268311889379
257	saattaa	7	32906	8.16873946988084	8.92545555665497	6.46559910504483	6.49819169728506
258	josta	5	32712	7.82239140061082	7.7365030062483	8.46384504838058	8.5407669009135
259	oikein	6	32632	9.05909034943319	9.28349300035014	8.39663484363047	8.57935316477728
260	päivän	6	32435	7.18921311466055	7.16439397047035	6.70624247859124	7.05180892179778
261	teki	4	32194	7.41645416186394	8.41706460667084	7.65557811805103	8.09727538948222
262	mikäli	6	32169	9.67714907562375	9.61143601363669	7.32221298916282	7.6289950532884
263	viikon	6	32135	6.47006586804298	6.4110208480988	5.77450994532036	5.86426789761831
264	joskus	6	32114	9.8351680285802	9.9599225735475	8.63771404500549	9.10870078009431
265	joista	6	32109	7.76743859723	7.64166594999018	8.07113139214017	8.14899787172668
266	hallitus	8	32093	7.92421029031467	8.37699788368692	8.27940555041482	7.99869015938054
267	alkoi	5	32040	7.48740127492993	8.23734548302091	7.61115235016858	7.87498165337845
268	kiinni	6	31913	7.0971303341948	7.30056413433426	8.94058536629635	9.30864695122447
269	jumalan	7	31817	9.2667049819395	9.37843527530391	5.11652901277126	5.13898088289847
270	haluaa	6	31551	7.8462921127667	8.23381862760879	8.20820369481645	8.27032229625088
271	alueella	8	31536	6.72638786640748	7.66944467426602	9.50070458347679	9.53987024659668
272	neljä	5	31496	9.04498299165766	9.11705317587064	6.33774884227961	6.63551860104965
273	perjantaina	11	31307	8.05627937358059	8.31555183204002	8.43737533672802	8.62316176130871
274	sijaan	6	30839	4.60443689830486	4.66916883871116	9.50672575627284	10.0003514791864
275	jää	3	30508	8.1172243227685	8.74198530236743	7.83036014731867	8.08424489791069
276	myöhemmin	9	30484	8.20560156802693	8.18266839235894	9.1925452463152	9.63781487363159
277	jäi	3	30402	7.59171850233119	8.44180932927678	7.35263182494961	7.60923012153494
278	turun	5	30345	8.29822474115081	8.0290233860721	3.59254382822392	4.81515269731963
279	kauden	6	30210	7.64427501756708	7.7085606185536	6.42254700210882	6.8092011386319
280	ensimmäisen	11	30175	8.73332070720994	8.93266842321034	4.72217066760911	5.19278024838681
281	ihmisten	8	30080	8.23387416515416	8.32089661557245	6.97801657535009	7.1620723143993
282	tulla	5	30044	7.33824801834558	7.35497675642288	8.02317146965757	8.31970859377519
283	yhteensä	8	30022	8.70584525850836	8.92273835312184	6.48222939766112	6.40664740433538
284	kaikkien	8	30005	9.71586254964938	9.82608568667493	5.83737340542441	6.12901043372691
285	jolla	5	29933	7.93372936502762	7.86906559186817	8.33154854748273	8.34808875937156
286	nuorten	7	29820	9.41003706971916	9.56940090404093	6.23461483179282	6.96228263590082
287	nopeasti	8	29809	8.15709153784576	8.22094004449206	9.34477448501752	9.51021000015524
288	suoraan	7	29700	8.66518274149855	8.97954077503035	7.19533850627574	7.97005380525644
289	koskaan	7	29543	7.88904676609256	7.86576749825729	8.29855815333865	8.3827165762533
290	tulisi	6	29541	8.3960716995002	9.14981289545256	7.91690141286293	7.99280919051926
291	ihmisiä	7	29502	7.16145371022623	7.2406469503009	9.58233423433808	9.59962807698115
292	useita	6	29454	9.05088781959673	9.07862121029389	5.61261571772618	5.990638528021
293	perusteella	11	29430	4.80770350392668	5.45494045864842	9.70229706325671	9.95581065459137
294	näyttää	7	29385	8.24304354720294	8.83150820695202	7.18755220262543	7.4376287469814
295	silti	5	29148	9.54051637592869	9.53592040954728	9.40985019145854	9.68223579146694
296	jatkaa	6	29011	8.17449768565867	8.69138383174491	7.89514577384571	8.46433895249526
297	kaiken	6	28843	9.34732882639454	9.45716697619678	6.67189850325424	6.72467109032586
298	alla	4	28797	5.50188958219248	5.81793979944464	8.65669035592621	8.70584774406604
299	euron	5	28779	3.75536549620063	3.65225649475823	4.27505337105339	4.7923180942173
300	hyvää	5	28561	9.08433577580522	9.08748298248187	7.29759298559765	7.53538563220443
301	tehnyt	6	28553	8.28961888934016	8.35197589552544	8.23921780692273	8.79072345619524
302	niistä	6	28535	9.35637221807968	9.2909239205924	9.09022563350156	9.22081300385979
303	käy	3	28522	8.36357550349589	8.95065597345995	7.89044147921485	8.07948260890989
304	läpi	4	28457	6.67178782737036	6.94423250260936	9.08395684419971	9.44302195425596
305	viikolla	8	28200	4.22561846380522	4.17833361035589	9.23778329105714	9.65762802869897
306	piti	4	28187	8.37525915409597	9.22443470741839	7.69118088434383	8.00993710935236
307	asioita	7	27835	6.78834052264845	6.8479103146205	9.89872485053714	9.83440600397342
308	varmasti	8	27788	9.38487751975663	9.44725158901063	9.33067774699461	9.51963035931221
309	päästä	6	27750	7.13736459313512	7.21562521352107	8.63529049261762	8.90079526044143
310	mennessä	8	27654	3.63587654277994	3.56968343029566	9.64413218877396	9.72380698009415
311	tarvitse	8	27551	6.89769177224554	6.91021346149678	7.05693795616067	7.13401607217269
312	lahden	6	27545	9.4246025926579	10.1552259521249	5.30417261173419	5.80367439743843
313	olet	4	27540	8.07529490668366	8.02151760094753	7.23417748961977	7.39290109894149
314	meille	6	27506	9.04978868323051	9.09845924981944	8.90836659551227	9.16888412350466
315	vaikuttaa	9	27488	8.08267436518548	8.42137529012189	8.19133132940737	8.60277880454303
316	omaa	4	27439	9.05996141327096	9.14798837532075	4.65606486148761	5.35268849141158
317	saadaan	7	27277	7.85931540467919	8.75183007345708	7.70113591361551	7.97432237843136
318	ihmisen	7	27192	8.80912208834576	8.82437524010692	7.59381670769629	7.8442631472742
319	sunnuntaina	11	26991	8.35419859325086	8.69733675517075	8.36680308403777	8.61175378850687
320	takaisin	8	26984	7.82653998138336	8.09409573412098	8.28223045420549	8.8840498355666
321	kymmenen	8	26975	8.5618655407709	8.58235222379979	6.40552216841611	6.5043193867215
322	ensin	5	26878	9.39314856851625	9.57941938782597	8.73373509143163	9.46624720528049
323	kunnan	6	26852	8.61486066043333	10.0422416589961	6.90321778757413	7.58288076111419
324	koulun	6	26837	7.17140039345353	9.34139966361916	6.51189916830124	6.92405147892263
325	vuosi	5	26807	7.36476756424369	7.32234516188874	7.30193001378888	7.2234309834013
326	käyttöön	8	26746	6.38757623172474	6.67590893113062	9.35898441096547	9.62127626126547
327	maanantaina	11	26698	8.00599049608381	8.22660355563573	8.72702328463694	8.91950580426034
328	vuosina	7	26674	5.37880932529633	5.42969463132509	7.39200755957168	7.41901623533823
329	johon	5	26626	8.10476452585333	8.02930457604729	8.07790143474686	8.07171030635853
330	vuodesta	8	26612	7.83443491330921	8.26816943230917	5.12907808763696	5.03174135536912
331	tavoitteena	11	26528	7.43687550753795	8.13625761446784	7.80317371910952	7.52128345653147
332	asiasta	7	26329	8.05058830028008	8.07339767077805	9.20334752195976	9.19419278599519
333	jokainen	8	26289	9.68802608579471	9.7257136897366	7.5966986461799	7.83890745292684
334	alueen	6	26210	8.38023084716369	9.26777430529915	6.79144855841934	7.6215841317683
335	saavat	6	26086	6.7738373718951	7.28453048628532	8.08486176596215	8.46173888394447
336	moni	4	26059	9.18175665000343	9.16172683061339	7.52948903770946	7.70141778206626
337	verran	6	25950	4.22411756892076	4.18025249782963	9.32801094407347	9.63000629364604
338	tilanne	7	25896	8.78721237590349	8.94326737386884	9.15129298740466	8.98036293876239
339	pieni	5	25837	9.58016492447328	9.61213066958635	7.12263862003504	7.7056362174463
340	onkin	5	25836	8.26682468863741	9.0469064202279	8.9653181047449	9.15323409510022
341	tule	4	25759	8.2743096237194	8.34418571212249	7.89486853890804	8.04455366783298
342	jälleen	7	25726	9.02740232205442	9.1375541224461	8.37866393261048	8.75540916840844
343	kyse	4	25716	9.17495759809552	9.14280987221637	8.86585082018654	8.87748533023258
344	torstaina	9	25683	8.06980994008305	8.36270579679796	8.5467894969715	8.72920741151222
345	pari	4	25676	9.51898488176114	9.73487946381221	5.76616191899239	5.97963777068684
346	keskiviikkona	13	25576	8.08151997950539	8.40277057108014	8.64682431000997	8.85428605089782
347	ihminen	7	25539	8.62482282694502	8.63633442604464	9.37330089400622	9.22781837387145
348	tarvitaan	9	25504	7.85008108265249	8.4532036320641	9.05164951012412	9.39976191823429
349	mistä	5	25501	9.44290485156241	9.36183769418195	8.33256366806504	8.46059349650318
350	mahdollisuus	12	25432	8.74698399530752	8.76492565170635	7.63777866928462	7.73733727724301
351	pitkään	7	25391	8.41408019859839	8.46169951563511	8.71869601942991	8.98675765012981
352	tiistaina	9	25310	8.09756363270251	8.36859492137424	8.65981893827299	8.86389560589748
353	helposti	8	25233	8.82974666131662	8.98727903519927	8.22460563310142	8.91180443480281
354	alkaen	6	25232	5.44302871765478	5.522555334335	9.48194879245879	9.80982190127135
355	lopulta	7	25209	9.27541494375595	9.42513789315183	8.9254643310454	9.3699132102566
356	huolimatta	10	25088	3.9208884506765	4.52911715863778	9.72855437629691	10.2097088362827
357	viisi	5	25004	9.10207957209869	9.18955318751314	6.64789322205398	6.89223086724102
358	tarjoaa	7	25002	6.62948666396436	8.12762683128756	7.08910434196671	7.57324374970051
359	muuten	6	24972	9.80376076485902	9.88281413315538	9.32540781690685	9.65473095846208
360	toimintaa	9	24751	7.35145269314726	7.72870227924844	9.8257553651745	9.84347620698055
361	monet	5	24643	9.96458420162342	9.93334023723111	6.68790852397244	7.0339591822087
362	erilaisia	9	24611	8.9831274860549	8.95474482167401	5.6999222465692	6.71372881727158
363	oleva	5	24607	5.59222944929209	5.71467158426622	6.99669763393483	8.01227091220267
364	tarkoitus	9	24590	8.51266183519717	8.62331856428574	8.16384590554816	8.0127009257472
365	toki	4	24465	9.93206910630381	10.1436800042111	9.33845278408457	9.71347556140873
366	myötä	5	24405	5.57127938733963	6.24732388481836	9.56971707394977	10.1168659228403
367	kytkettynä	10	24290	0.158058037020452	11.8816439608526	1.09577060294683	0.994300776895385
368	kolmen	6	24218	9.43310116145914	9.68868964704747	5.82321714538197	5.91592195723163
369	saat	4	24203	7.86352175825075	8.64274660761899	7.39084215558286	7.90605414466575
370	puolestaan	10	24140	8.51937637292202	9.5414797043641	9.28933871135153	9.38540848030826
371	kohti	5	23953	6.73073056585129	7.10367336655745	7.1109997722662	8.38608773366664
372	sama	4	23896	9.5482513023221	9.53172447580438	7.73988978476173	7.83510460179295
373	naisten	7	23856	9.37389858480972	9.71394375895909	6.45084582830454	7.23128548416817
374	kukaan	6	23762	8.65888351629186	8.62690539459715	7.66154237080696	7.6150890069111
375	venäjän	7	23731	9.91843747910163	10.0491363609172	6.66820339055707	7.12006414581548
376	saakka	6	23662	5.09633498802321	5.3880677442758	9.85164308218979	9.78702250049909
377	menee	5	23556	8.30462812483183	8.87726202226179	8.69334841630414	8.9744041832607
378	päivänä	7	23517	3.57172582203937	3.45756822295288	9.70265696509435	9.98892947853575
379	maksaa	6	23499	8.13197574937471	8.52278138369721	8.39469281318505	8.85521814707973
380	asiaa	5	23352	8.14962818964855	8.17947597892729	9.60658314942238	9.71086297518063
381	yhdistyksen	11	23255	9.14979584134557	9.63743243811096	5.91255403802557	6.00417315011747
382	pääsee	6	23192	7.88727016175216	8.72095582225149	7.58058904869851	7.78486422110449
383	työtä	5	23123	7.7632962718334	7.86173595421324	9.7612344180064	9.82573608230796
384	joilla	6	23018	8.32077084908999	8.23413792250716	8.6326806529899	8.62448778822641
385	kannalta	8	22997	5.9275911646368	6.21513618462023	8.94798005961931	9.02588532980101
386	paremmin	8	22858	8.15399635629299	8.32029296740584	9.3059845159376	9.49927020932195
387	järjestetään	12	22811	6.24652111345887	7.55554516678048	8.01228477183934	8.61177847914064
388	samaan	6	22759	9.71988912193327	9.9484971581637	3.54826225821626	3.48910448935786
389	emme	4	22755	8.72241082645922	8.89044792533982	6.91902153911087	6.88974373833445
390	kaupunki	8	22743	7.80919402500523	9.2765194996725	9.30965273569112	9.12234719405481
391	lähtien	7	22653	4.33883632413578	4.59055327429945	9.91354482679253	10.0993541411806
392	vastaa	6	22562	7.78824791550016	8.43244474132747	8.2670291048041	9.00464727066849
393	minun	5	22554	10.1851006365024	10.214132321715	5.61295625626879	6.18739883173215
394	iso	3	22520	9.74803780390852	9.90506972788409	6.20431785589239	6.42443554465185
395	tulevat	7	22490	7.60511538824372	8.27470739158161	7.83827049226462	8.23237539263843
396	loppuun	7	22428	6.48800540838483	6.4906057674548	6.32642103624989	6.18768218616154
397	pian	4	22406	8.84384147971658	8.89624362765663	9.44500639146496	9.82286128566249
398	joko	4	22402	9.43722946534771	9.76152441503326	7.60510587091324	8.60079931035219
399	vuodessa	8	22383	5.87905862461286	5.8980803833667	9.91751467140458	9.93413794805852
400	ihmistä	7	22377	6.51320321608404	6.4546472338385	9.91917482765059	9.78839241810995
401	toteaa	6	22333	7.13965929323345	8.62836527303587	9.35654478067673	9.52740612133839
402	tärkeää	7	22184	8.04070099628182	8.01036482612902	9.78129978041127	9.73500849301719
403	päivä	5	22117	7.30704473267183	7.29902481038847	9.89019904617482	9.95830466121531
404	eniten	6	22085	8.61757917367643	8.73228791122471	7.70954827209701	8.22174895863402
405	poliisin	8	22061	9.67544849361487	10.0714523064571	6.16259691859731	6.31439444153636
406	sinne	5	22046	9.4661383182862	9.73514922096514	9.34586440659267	9.58050683800222
407	suomeen	7	21977	8.0426559033954	8.28017109357379	9.65558585742436	9.77575220767303
408	miehen	6	21886	7.703889739984	8.06025705252838	8.12610842723746	8.35109122390899
409	mieltä	6	21734	5.09110173509113	4.99190727855161	9.66083119231036	9.66517052022954
410	mahdollisimman	14	21539	8.91702486258626	9.19681045729133	5.76371072128485	5.75966947013669
411	tarkoittaa	10	21486	7.32286908361037	7.81358411492923	8.76282269208973	9.07808244893937
412	tietää	6	21482	8.62486674127538	8.8751219223003	9.48163840330687	9.54666480932085
413	tapahtuu	8	21445	7.4401172652384	7.84506483197989	9.36838237549419	9.8294295870597
414	työn	4	21383	9.08861493654189	9.2533014171833	7.29850396371818	7.36151665181063
415	järjestää	9	21376	7.56799018121879	8.3392575930126	7.87313501187106	8.84229933902557
416	paras	5	21357	8.98449207056218	9.15829779655064	6.6613066513625	7.05607135827497
417	presidentti	11	21341	7.26521079969155	7.87797887001086	5.18386850142613	9.80047299671172
418	paikka	6	21317	7.7673500834307	7.91045266453551	9.92750508391568	10.0614311320761
419	kaikkea	7	21303	7.41663357477599	7.29040883075425	8.80904389883065	9.18158779474167
420	samaa	5	21300	9.3210515000222	9.34736787591363	5.04362233311814	5.08976630933778
421	kuka	4	21244	10.200499586502	10.1331581848269	7.9741384795536	7.90209929044538
422	puolesta	8	21231	6.64570046618097	7.06470921854828	10.0711842084038	10.1051405443559
423	vähintään	9	21213	9.25383348915833	9.49026162191079	6.99456230142689	7.12696599494984
424	yrityksen	9	21210	9.58753508040728	9.68145954388909	7.46039350101613	7.86713991568825
425	osaa	4	21168	8.63902268927694	8.77910882925032	8.24800975078699	8.40367798372313
426	täytyy	6	21124	8.90566835424128	9.37357484752449	7.50716882856459	7.48973260384416
427	valtion	7	21093	9.96067575510878	10.1183593982077	6.20048285446591	6.94509823025814
428	tosin	5	21041	10.1837883951924	10.4881905672005	9.58171053215846	9.96102823189712
429	asiat	5	20969	7.62158020705746	7.64345123203562	9.26230610680711	9.16577687825591
430	näitä	5	20931	9.76972002671855	9.87764193849953	7.25483713656532	7.87264142153065
431	voitti	6	20895	7.00146193898393	8.24154724430682	7.58631560845255	8.20576687275926
432	lapset	6	20894	8.69770124244454	9.04341967928255	8.45852246921663	8.37520276207094
433	rahaa	5	20848	8.5017126467061	8.52772154750574	9.93587862363769	10.1330581407142
434	mukaisesti	10	20809	4.13462274329675	4.59498152906893	9.94777830223961	10.1421719291154
435	osalta	6	20747	6.56661005674654	7.69770935029122	10.1255817108191	10.4225194241072
436	yhteyttä	8	20698	4.70028769428175	4.60394719976015	8.14643810005718	8.89848829222142
437	kokonaan	8	20597	8.72491021256977	8.89372226737495	8.75003262883116	9.06483964248857
438	omat	4	20548	9.74177614884238	9.90910835121986	4.70165932779423	5.42273361943732
439	tuntuu	6	20443	8.34417714735766	8.78007204766175	7.59041000342694	7.74928049414984
440	keskustan	9	20329	9.78999878014681	10.4322667192214	6.85550772392224	7.31526142113347
441	siten	5	20284	9.38405093859103	9.70588983928193	9.55886692179793	9.62468420147102
442	muutaman	8	20262	9.62883415552041	9.89882249185771	5.49889695734792	5.63730048134665
443	kovin	5	20212	9.3866657232835	9.53346328717384	6.66845357261529	6.86986251555261
444	nousi	5	20179	7.42398354346184	8.22102219490886	7.95318533773214	8.24152800473202
445	uudet	5	20114	9.7401865936826	9.9824549547811	5.48638622673626	6.07324520325218
446	et	2	20089	8.32238795784072	8.53664396290754	7.54258065391213	7.7969194459839
447	tahansa	7	20026	5.09141149156162	5.02426445506507	9.61105372073655	9.98571079885906
448	käytetään	9	20001	6.54118925670104	7.7986070417578	7.99002142140954	8.92189458058556
449	käytössä	8	19987	8.4901690497322	8.80190363936613	9.66943065104451	9.89394499849682
450	kesken	6	19968	7.53651253798709	7.88680431432554	9.20973908783186	9.3547316176992
451	vuosien	7	19964	8.09828277282672	8.20578161514285	4.80853806145395	4.77482908079741
452	toisaalta	9	19936	10.6976282092315	10.5449478120387	9.36770862407107	9.97771631990667
453	riittää	7	19837	7.77632497915393	8.59013325799331	9.68455168511653	9.88179771306283
454	edessä	6	19758	7.74542533161617	8.06047593937642	10.1883680858095	10.2852251212699
455	syytä	5	19721	8.54477088402989	8.53803724049096	7.71723809179405	7.71350335904513
456	toiminta	8	19655	8.14950334380615	8.79469978912532	8.88416479650145	8.74500234377619
457	häntä	5	19414	8.87557482944504	9.04640839223281	8.91838586509908	9.03719868975824
458	etenkin	7	19413	10.110136171904	10.2276927163482	7.55316513775166	8.63507681247246
459	ottelun	7	19392	7.77270828526948	7.74830960304897	6.59784628416049	6.88986665680582
460	paikalla	8	19381	8.89976767229146	9.06323356605437	9.64230773114028	9.6966982926922
461	toimi	5	19369	7.97041147911046	8.6733714379178	8.97723043201988	9.7298640028642
462	kävi	4	19344	8.26963394912143	9.01817738644572	7.9373464936167	8.19830462637994
463	meni	4	19271	8.34003944365443	9.00747403016211	8.382576407809	8.72003270443015
464	takana	6	19271	7.04061872390295	7.54643845098137	10.0813090275467	10.0970018931474
465	minulle	7	19260	9.64917323990664	9.67896272823469	9.83046958879094	9.95316708430021
466	eteenpäin	9	19230	7.63813026516645	7.85683926398278	9.89400535864749	10.0090532891227
467	tarjolla	8	19230	9.47683713679388	9.56226984514492	9.45895895934884	9.74702864323368
468	arvioi	6	19226	7.52046993425186	8.67169506820646	9.41352465203742	9.72662522203409
469	tukea	5	19205	8.8990671527857	8.99225501357243	9.24814805881305	9.73700334794071
470	vaiheessa	9	19199	3.85503507309943	3.75443316520375	10.1726042467814	10.4377342728235
471	muista	6	19183	9.47265155165059	9.45535940363876	7.6207678215974	8.22792527189561
472	kaudella	8	19094	4.93082650309097	4.97907989911804	8.85308935517075	9.41403425848232
473	vähemmän	8	19070	8.94740306365953	8.95535119936076	8.44284274466581	8.72048887163629
474	tekemään	8	19051	7.7213786961153	7.81235705446756	8.39883808264524	8.93130755933609
475	otti	4	19018	7.79866683081052	8.68787218204677	7.64918334912192	7.94134431371922
476	lähellä	7	18939	8.84489830886753	9.31963768306265	8.37915159628454	9.10475695056107
477	ympäri	6	18928	7.77707769219989	8.51640848123133	5.4881167537144	5.59354442962061
478	auttaa	6	18900	8.626816179731	9.17964804146992	7.91766380721013	8.18041179256877
479	kyseessä	8	18865	9.41863674062337	9.29691803392043	8.90601898183592	8.75604439417131
480	alusta	6	18850	7.75684377055645	7.9547213939755	6.81730072117665	6.67406203145664
481	pidetään	8	18829	7.23370690317459	8.33269836968817	8.11421964323699	8.65120913438079
482	helppo	6	18800	9.16239129065771	9.11272031407064	7.44740848543127	7.45832518902797
483	toiminnan	9	18798	8.40561142623729	8.88558778124695	7.28897314608019	7.39981178035979
484	ollaan	6	18687	8.82394926727378	9.38635528358194	7.98934809884614	8.19284865696526
485	jatkuu	6	18671	6.55909683640172	7.15726534617446	9.09258712069421	9.3778088163257
486	lapsen	6	18646	9.27975011805852	9.38278441908503	7.26319510010794	7.45139687153241
487	mukaansa	8	18643	3.68885934812585	3.4687866108124	9.3802237567452	10.0196814312429
488	ainoastaan	10	18596	9.985794773264	10.0727955100205	8.17602043088334	9.15346827877145
489	yhtiön	6	18545	10.2266531379582	10.3093379746629	6.76924160942077	6.97701676271869
490	varsinkin	9	18532	10.418887159148	10.5237548470289	7.8028806818863	8.7267564151056
491	kaikkia	7	18500	8.54588875968638	8.53712024006473	7.71345623266655	8.30076481736618
492	hoitaa	6	18493	8.73226379177947	9.08423912564542	8.63585581252667	9.37898894389524
493	yritys	6	18477	8.10206754825051	8.35797472102166	9.7581001434868	9.70959403210526
494	hyvän	5	18473	9.65432292926422	9.81001284071524	5.70354135250479	6.05871667055546
495	sanoa	5	18472	7.22637479760675	7.2220010820015	9.57036426530601	9.666047363433
496	hänet	5	18463	8.84579152118629	8.85581606795991	7.80581431152439	7.79353606642717
497	hinta	5	18407	7.2705027645618	7.91560057403115	9.09109664637086	9.03816831504149
498	syksyllä	8	18372	9.37695800755933	9.70528977754006	8.60752704883142	8.73088641896599
499	sisältää	8	18372	6.79468293121633	7.72843269815201	7.73532150984722	8.53015349840777
500	käytännössä	11	18339	10.2919228978522	10.4244685902744	9.31732502843781	9.66860499505971
501	mihin	5	18289	9.84516589333288	9.78257185545968	8.32530642863558	8.47551261371544
502	vaikea	6	18284	9.05420171640737	9.0156042961956	7.12485652922951	7.07582018237874
503	muutama	7	18214	9.84928591432822	9.94781867216208	5.87198255525458	6.17555586207622
504	nykyään	7	18186	10.3674211082329	10.4249917725378	9.4256332432106	10.1124003739229
505	ruotsin	7	18182	10.2933267835148	10.5144350710572	6.89980644415946	7.70790597644749
506	jumala	6	18096	9.57579369477492	9.56909743277676	9.21352637643913	9.0785518261638
507	näkyy	5	18020	7.44580541237477	8.07579102256444	8.8296312439014	9.41338842246389
508	saman	5	17995	9.90685600796284	10.0850348277711	5.70685391328327	5.73682110451
509	asian	5	17980	8.75760661640163	8.82576696411634	7.79688157135687	7.84475498605603
510	tapauksessa	11	17955	5.10783090153418	4.9997899668784	10.1012934673711	10.5159480009804
511	tiedot	6	17953	7.06997231918836	7.20485973703258	8.92383786817721	9.23932243045718
512	puolet	6	17952	7.40605679053568	7.34594166164105	8.34769936779949	8.82449472995546
513	uudelleen	9	17932	8.71611327218499	8.98483557994615	9.33441401988468	9.6350369533271
514	selvästi	8	17853	9.51119496619723	9.68503147678694	8.58692708078522	8.95023556411151
515	sijaitsee	9	17806	5.92615217818934	6.88846641174481	7.1531809705496	8.45456042563148
516	varsin	6	17787	9.74288243629631	9.96887854203616	6.73391417647214	6.9694042987405
517	kasvaa	6	17780	7.49324110158974	8.03967709738381	9.62338312258129	9.80172920966216
518	toiminut	8	17770	8.41983790396889	8.6114987808607	8.21144638657396	9.0073994905888
519	samoin	6	17765	9.96333059665252	10.1635981806706	8.50288774013136	9.05016102394804
520	ainoa	5	17748	9.76820585919144	9.93209224790881	7.25207302727456	7.64677075699734
521	alan	4	17681	9.61019520476119	9.68674340182989	6.61081445050755	6.95486382686513
522	sisällä	7	17666	7.95578844995661	8.16323399928175	10.0256598172429	10.3119188192769
523	kesän	5	17662	9.01572447501551	9.13929142560325	6.80084995110488	7.4179118867145
524	paikalle	8	17638	7.66623696274655	7.8093054888915	9.46568258727567	9.56385425090059
525	kuuluvat	8	17620	5.66904594842008	6.80172322889602	7.96355278315112	8.77828665453504
526	muistuttaa	10	17597	7.76470617479476	9.11032550851738	9.53509898475269	9.67694169049751
527	auton	5	17597	9.05173219966643	9.29572745087128	6.87401404913727	7.27353232306898
528	saatu	5	17592	8.97857631873318	9.09855896064909	7.79428852590683	8.05544532658409
529	esiin	5	17586	6.88504792943971	6.96290330132896	9.44781433805492	9.84599770471617
530	sopii	5	17585	7.53208151118461	8.63604479391423	7.7459081843389	8.09069866493364
531	ota	3	17559	9.85412483508377	9.87491250620054	5.14181824395644	5.29177959719941
532	nimi	4	17557	7.93387571564385	8.3038547755975	9.70672613627866	9.78104715422401
533	kuukauden	9	17555	7.22412045455288	7.15662206913742	5.96985039737192	6.1525389464633
534	entistä	7	17531	9.56700203368023	9.8139015070049	4.21213606971314	4.55535687502407
535	puolella	8	17519	6.2832101295981	6.3191575333264	9.99861853689163	10.2440803906457
536	monta	5	17502	8.98892873053346	8.9989850632971	6.59608015033816	6.87731442280161
537	kuusi	5	17465	9.54390006828929	9.68597601870119	7.41921579301078	7.70997108855075
538	yhteen	6	17450	7.5846589039271	7.75455833010693	8.57680048775322	9.09001985693493
539	tärkeä	6	17443	8.96941915889145	9.05681762973915	7.75904839383867	7.88220201870024
540	joukkue	7	17438	8.96307381301664	9.22538416185371	9.1593875448601	8.89483491658072
541	no	2	17394	10.3345404948434	10.9047374058582	8.85375598415419	9.21825687690924
542	keväällä	8	17375	9.37805541079454	9.72775828888422	8.59808688044832	8.72641639322794
543	aloittaa	8	17368	8.5150710063909	9.10007898975543	7.81003472866427	8.61369519044151
544	olin	4	17340	9.63141470010305	9.75734431816175	8.30872389264796	8.5659746924763
545	minkä	5	17337	9.51343063847697	9.45484207912246	7.04422698468892	6.94192970250569
546	olemassa	8	17335	9.24822993256222	9.23576795804705	9.10329180929848	9.14780076458475
547	kysymys	7	17304	8.99378805492378	9.0151876668198	10.0543780339301	10.0512067027752
548	suomalainen	11	17295	9.7313868305029	9.75515986615104	7.21555979531985	8.16149591981925
549	oikeus	6	17295	8.80674867226167	8.79147043829126	7.7763676403614	7.78944985933669
550	mennä	5	17258	8.46346957768728	8.52748227050713	8.67968186373345	9.05605995014226
551	toimia	6	17244	8.5184925792281	8.54543007847514	9.3355292079203	9.92865557669957
552	tilaa	5	17217	9.32312227099975	9.48333274773391	9.59281464397245	10.0825952146846
553	suuntaan	8	17184	5.64318651824744	5.72565208033689	10.3851767961572	10.3435059477385
554	kirjoittaa	10	17180	9.08883444440983	9.8053495021052	8.90022964738866	9.67387595239076
555	näiden	6	17146	10.5987309072858	10.739436637384	6.54458548501547	6.91208400166694
556	tarvittaessa	12	17140	9.79427139703381	9.78472961072162	8.85607678489048	9.4297625363951
557	miesten	7	17130	9.36636599474007	9.78848079481991	6.80114413696425	7.72276349200951
558	lopussa	7	17120	5.85769882221757	5.84218785189112	10.0343862612358	10.277087572055
559	nainen	6	17097	8.65320452706628	8.8694655322143	9.77776996475103	9.58437535554785
560	seuran	6	16907	9.76889037788024	10.2027997718236	7.12418208552619	7.55009818587962
561	tietysti	8	16853	10.3000254587813	10.3443353189548	9.6638013331737	10.0924430449673
562	toimitusjohtaja	15	16838	6.95648814042827	8.07771141741132	7.46632767482668	9.30259271823959
563	paitsi	6	16836	9.83516933606093	9.92257236108516	8.67966218107878	9.57315412534451
564	itsensä	7	16821	7.86470688801569	8.111766210679	8.30543508469615	8.80561825586741
565	elämän	6	16706	8.83303311005817	8.93950629879673	8.02304040250024	8.33194918163938
566	kesällä	7	16672	9.86506788687705	10.2790816765724	8.89341259388996	9.10148286345023
567	runsaasti	9	16651	9.44247774729364	9.46329742343764	8.06654259419351	8.58545114275045
568	halua	5	16651	7.9687283603112	7.92457910379908	8.44682788763358	8.51398544062107
569	kirkko	6	16650	8.36082389768213	8.93735504351429	9.98988511187011	9.8408728919789
570	melko	5	16575	9.93726703589714	10.1444729701046	6.81013798995729	6.99804650491388
571	maassa	6	16571	7.3534402228503	7.38488439522896	10.3814850419249	10.4224132684572
572	sieltä	6	16534	10.1503274001585	10.2769181886487	9.17746728301893	9.47968329256916
573	asiakkaan	9	16481	9.41981000527037	9.63001854810192	7.03098470328386	7.16435281482733
574	kuva	4	16457	8.90068216211477	9.1143593183193	9.64672303880612	10.0806928707335
575	töitä	5	16436	8.2547736403876	8.43298438217622	10.346759960826	10.5105766079341
576	myöskään	8	16420	8.48380343237149	8.43518334061421	8.54650600497667	9.05595751473637
577	jatkossa	8	16405	9.92162936157799	9.97427954161132	9.66613847986332	10.2363286941968
578	vuoteen	7	16404	7.53656530192851	7.72875936233441	6.89991464316342	6.76082943145768
579	mikään	6	16403	9.04004405636769	9.02234025543305	7.40189492397939	7.81715163788604
580	kiitos	6	16351	9.85468541784909	9.83452141058176	8.16212698591597	8.51322794422791
581	sinun	5	16332	10.1700384434141	10.265502360345	6.13630338273044	6.82977180087972
582	tulossa	7	16309	9.20283186863522	9.37127903899186	9.80351269835847	10.1813873397099
583	jättää	6	16299	8.93306586494893	9.17174167293639	7.80631057162479	8.22670973774555
584	tehtiin	7	16276	7.64809910230956	8.66328779683242	8.8751992428366	9.58240701299472
585	yksin	5	16235	9.76555168936411	9.91564034955782	9.54000674543424	9.6693402343133
586	seitsemän	9	16230	9.6457521958796	9.81738927065854	7.54172284317054	7.81099438397122
587	nuoret	6	16221	9.51925341287641	9.85852603501104	7.86926606845483	7.92111892565469
588	valmis	6	16165	8.93025069099193	8.86927997354777	7.95526146673797	8.11265337299282
589	molemmat	8	16165	10.2715007056283	10.4372490526801	7.52580428949139	7.73495024023266
590	perheen	7	16153	8.89348486367418	9.28660799434299	7.40632503522072	7.76114662035884
591	ensimmäistä	11	16140	9.26525242212215	9.4414344915119	3.90946786909122	4.01826452648259
592	hänelle	7	16108	9.8407507154769	9.87052324627866	9.55945264846427	9.6698729803638
593	kaikkiaan	9	16102	8.20900592077504	8.18507576357225	8.14287622082314	8.33763663627155
594	tuntia	6	15996	6.07437748146027	5.97976097827105	9.08759035387999	9.09318344113808
595	saivat	6	15982	7.1463532548578	7.89009397106642	8.2975733606035	8.70194708742426
596	vanha	5	15971	10.0667924669374	10.3513453219679	6.78342814417276	7.67226034552551
597	pääsi	5	15957	8.11958300344559	9.24803414200644	7.32621976850111	7.55440183716469
598	kohtaan	7	15939	6.3664255062509	7.07696069173906	10.6803383063173	10.567626358456
599	omia	4	15866	9.45880320181754	9.6088065427646	4.75675690518358	5.60453433333569
600	yritysten	9	15821	8.52474197913567	8.88541828585777	7.61562744108085	8.41060766236066
601	käydä	5	15792	8.6368131113698	8.65960224407756	7.49512416352528	7.78179436313477
602	seurakunnan	11	15783	8.94850194505036	10.28594040514	6.92241327284455	7.47178095086272
603	toimivat	8	15721	6.95485940589269	8.14697730188035	8.38828051617571	9.34326207743525
604	sellainen	9	15711	10.271453882846	10.2993942805407	9.34004992137884	9.62203967781167
605	hyviä	5	15709	9.80871535561444	9.82781060820773	6.54380079964528	6.89216987216753
606	apua	4	15707	8.54429182381906	8.64110167084881	9.59156130206742	10.0288695419759
607	erityisen	9	15703	10.1288448650069	10.2698063812103	6.43419572087051	6.5813836642397
608	minulla	7	15699	10.5289475846366	10.6179245268414	9.16560798812084	8.93691179967194
609	kantaa	6	15641	7.81060925887061	7.87017368767788	8.77830943124842	9.20185029929156
610	päivää	6	15638	6.86945353954953	6.8206871086465	9.50484183634012	9.55427381890713
611	tiedä	5	15633	6.87388768439375	6.81499256131741	9.18749419621239	9.19571031292374
612	kevään	6	15628	9.34260343966438	9.54468717997317	6.30884152385019	6.9536893249679
613	kotiin	6	15627	8.2801355330636	8.49587522182526	9.70952744842796	9.86644528879602
614	sille	5	15597	9.54090427234109	9.66813320036093	9.38422710016072	9.57127602691204
615	vuosittain	10	15591	8.63228463766761	8.79622427136087	9.03440977420925	9.43028634493739
616	nähdä	5	15574	8.22983049636545	8.22087984048477	9.71338353311747	10.0713667244698
617	verrattuna	10	15507	5.80767039904347	6.69853505424508	9.53119245808296	9.93233364854421
618	suomea	6	15496	6.10981036852185	6.04114303753355	10.1106802250288	10.211911430857
619	lähinnä	7	15484	9.83326561316854	10.0100738120708	7.50495544197853	8.77220589975204
620	muuttaa	7	15483	8.94610462203883	9.21445662937938	8.68816156362111	9.46950998400077
621	otetaan	7	15482	8.13871883461694	9.09153951183199	7.63926442863155	7.72695542100004
622	lähtee	6	15481	8.53391785524153	9.38170478496847	8.40843059862437	8.88442236762777
623	hänellä	7	15328	10.0633771715306	10.1925596714585	8.95294160974364	8.69468539697526
624	työ	3	15320	9.01920731552826	9.35182743326462	10.0768440221937	9.9988484159399
625	saatiin	7	15297	8.285371889732	9.26541485096883	8.11702440944453	8.35846130388486
626	heitä	5	15271	9.56064042842963	9.70030670653629	9.68894531766288	9.7885584078987
627	päässä	6	15242	4.37625980564155	4.33369663685651	8.81572176424143	9.73606728397969
628	löytää	6	15224	8.86464497249997	9.02756165673815	9.01260758936596	9.39137980885483
629	kohdalla	8	15172	6.66341808758621	7.62272613072698	10.5411420916173	10.782878875648
630	onneksi	7	15145	10.7708943912324	10.8751343491266	9.46564373006	9.82638590879165
631	vaikkapa	8	15102	9.61572847141288	9.70804309144715	7.42803067414949	8.89010798404351
632	kahdeksan	9	15093	9.72131820540733	9.88306976833143	7.71599661120274	7.99317143710661
633	niihin	6	15029	10.033565725684	10.0023643461249	8.84459383263439	9.05296969351852
634	minuuttia	9	15029	5.98916516588026	5.89043877927196	9.41488110171942	9.35769981661762
635	toistaiseksi	12	15027	9.51965585506518	9.57686367524262	9.10232070228082	9.38055732941265
636	syntyi	6	15024	7.55093140632432	8.57246500233569	8.9411332196142	9.56520877893518
637	tänne	5	15022	9.05322095208208	9.38029355024939	9.68583167169914	10.2081967776184
638	katso	5	14977	9.95318473712044	10.0018928672833	6.76302587358256	7.03035401398066
639	olevat	6	14972	6.4042493722772	6.67713409294316	6.88568485749977	7.54490964857067
640	suomalaiset	11	14930	9.62267376930177	9.73215545557811	7.45751091383033	7.82320654397229
641	sinä	4	14893	9.20607064302481	9.33941486182455	7.29398922538586	7.45827881987728
642	tehtävä	7	14885	8.84618799968922	9.03047796879108	10.0092833780769	10.1608064682877
643	johtaa	6	14879	8.52858682695161	9.07662736979018	8.08170966395876	8.74023671263862
644	esille	6	14860	7.43050832896814	7.51043074124846	9.7840353211428	10.1239357313258
645	tunnin	6	14850	7.05874367286472	6.99576739414525	6.53674683707709	6.86247628498849
646	nykyisin	8	14814	10.6521028537461	10.7205591962488	9.23877262502825	10.1181737164472
647	parempi	7	14798	9.3937494015103	9.56073108929632	9.40947979807688	9.4992149895073
648	syntynyt	8	14790	8.73240652970264	8.89847228708216	8.69074693324985	9.47540684195651
649	päätti	6	14755	6.76528041107221	7.01178386428075	8.40535234948924	8.51095874194093
650	puoli	5	14732	8.7855939678189	8.82424721735833	6.80702002746241	6.79887002084207
651	suomalaisten	12	14731	10.0690168067673	10.1729162083372	6.77982024522131	7.78732375696446
652	esittää	7	14706	8.41642163727378	9.05328489262602	8.62118375104983	9.27996876809116
653	jonkin	6	14703	9.98076924290878	10.1393450568012	4.30362760473746	4.30758685164541
654	aloitti	7	14688	7.74741681779451	9.01436726059225	6.80762358595353	7.44696614999924
655	pitkä	5	14662	9.25006186246555	9.40755192527691	7.64791917443081	7.92911062618382
656	varmaan	7	14655	10.1247237067576	10.3875229569803	9.61306661400601	10.010537536303
657	nostaa	6	14623	9.2797881664631	9.7243067370713	7.76747156038232	8.2533309160103
658	lähti	5	14620	8.38592828562413	9.23396088877415	7.94997980286136	8.30475388167761
659	jatkuvasti	10	14591	9.15805710829839	9.34165165908449	9.35794226422659	9.73807877158586
660	usko	4	14559	8.80768915348621	8.80788885219421	9.88442399562278	10.0192005579922
661	lähteä	6	14527	8.43628957797304	8.43559719590579	8.151640536411	8.45708052523659
662	kuvia	5	14527	8.44298332299337	8.77786283680592	9.70564507526059	10.3895605853424
663	talon	5	14513	8.69839696804459	9.25262980325277	7.52260916588511	7.85970561088691
664	ongelmia	8	14472	8.29837034467796	8.32547292924941	10.6464767114943	10.7463134756754
665	pidä	4	14452	8.17297139160939	8.19001013916839	7.51025444095122	7.71516362842007
666	ansiosta	8	14437	5.25039425719507	6.9551412975748	9.54913529105623	10.2914642824216
667	odottaa	7	14402	8.59275231117631	9.02666272280003	9.48399255719968	9.90288283368453
668	sinulle	7	14375	8.78255192111735	8.81518533032373	9.58027695306603	9.73507419191096
669	totesi	6	14373	7.84336990433692	9.03695819135473	9.8450440530349	10.1827798663832
670	huomioon	8	14366	5.32326216022069	5.29392952443956	9.17189792580942	9.48617929395798
671	ostaa	5	14357	8.57463965177068	8.69426990215778	8.5716809195186	9.47980622675678
672	hyvät	5	14337	10.1579984313783	10.2620055351131	6.15906262737441	6.50011701902337
673	asiassa	7	14336	6.86809964172591	6.84218591992023	10.5131283686641	10.7409803718344
674	joukkueen	9	14322	9.81307792085172	10.0031015397878	7.47336745858276	7.96117991138799
675	mielestäni	10	14275	10.0410012480523	9.97552045003158	9.73310829836097	10.0487699351192
676	kaikissa	8	14270	9.66290205246457	9.91830082348975	5.32788307771768	5.94593425137187
677	vanhan	6	14250	10.0999555450194	10.5869786607576	5.72269471256468	6.26056394144562
678	henkilöä	8	14217	6.9596634985137	6.90614209661182	10.5422294209795	10.4157482380958
679	saaneet	7	14179	7.31553017939975	7.30456274385417	8.74527183977766	9.21619480482244
680	päällä	6	14168	5.33559058522955	5.60009971560627	10.5724855755094	10.7267020034288
681	kotona	6	14133	9.90883538286102	10.2515340314545	10.1000594326535	10.3288168832784
682	suomalaisen	11	14111	10.2296273150218	10.3183338955342	5.62644672017465	6.4512062228209
683	tavoin	6	14096	5.468248745541	5.4618798001504	10.0115414486171	10.4543180361553
684	laittaa	7	14087	9.13653144938724	9.27477867957286	8.59556695089355	9.25794795003851
685	minua	5	14077	8.72495281746364	8.90562289914416	9.34401790358583	9.51286377721207
686	elää	4	14068	9.11332536342102	9.5555077093207	9.27297323971219	9.56817126897012
687	ulos	4	14039	8.06324773780657	8.34051256337148	9.02560710569484	9.42709236407853
688	matti	5	14036	8.97501519122972	9.17890378206148	4.81190871371415	8.39657322390744
689	takaa	5	14028	7.21788082178634	7.82124357218642	9.76685675507784	10.0555890303233
690	meitä	5	14027	8.85016784681537	8.92449655342813	8.88247558909625	9.11926914633423
691	liiton	6	14023	7.88866024047424	8.99075326562878	7.3886301762581	7.96312906587317
692	osuus	5	13980	7.07292207077561	7.76175203053352	8.81063057892048	9.11640757381428
693	omalla	6	13949	9.88617215534934	10.308365658694	3.17606553534625	3.46745656074695
694	nuori	5	13929	9.88045799979273	10.0752857565389	7.75582535760153	8.05476066744298
695	omaan	5	13918	9.16484036738878	9.41977388845897	4.42658168985204	5.14685041527266
696	näistä	6	13911	10.086230831412	10.1255467342159	7.48425864296476	7.94229907992634
697	toiseen	7	13882	6.91161844249836	7.07482138863461	8.69038797320573	8.972603784204
698	asioista	8	13879	6.05090554697237	6.10859298032529	10.7683944978681	10.6573093479531
699	tällöin	7	13851	8.1272135559636	8.03466585678281	9.67811701244058	10.2860478588785
700	tuotteita	9	13809	7.03157093770135	7.52918861537671	10.4935638256218	10.5913161906402
701	muu	3	13778	7.86483868436276	7.68126423942366	8.57308294441751	8.96100285765749
702	anna	4	13760	10.0069203025182	10.1007961878567	6.84937703893101	8.01736802654986
703	jokaisen	8	13754	10.4378187645817	10.5620173715311	7.57952188755893	8.10263170165318
704	olemaan	7	13735	6.66586967325211	6.59485107386103	9.25515865517131	9.6770468270184
705	tekevät	7	13713	7.76491439982365	8.49202258379382	8.71439748584719	9.27934411387022
706	keskellä	8	13700	7.52307391685595	8.21595025084879	8.99597343507687	9.30248705930223
707	päättää	7	13689	8.69473750357854	8.96600897619149	9.37035851328159	9.73851351717495
708	jäänyt	6	13685	9.11847567842492	9.2256948735146	8.15098834590894	8.54986730495995
709	viikkoa	7	13676	5.98026365799127	5.84052235318254	8.55183660418171	8.52139572685882
710	antoi	5	13649	8.29017895330083	9.10003262969357	7.90890541078615	8.35787964024228
711	yliopiston	10	13648	5.61939490172777	7.82956940830715	5.85912864719597	6.8580060804927
712	yhtään	6	13636	9.13285933062655	9.25632903740346	7.7506161372021	8.22361289215926
713	kuntien	7	13600	9.95104304885004	10.2649055990343	7.50554891979983	8.40503108271018
714	valita	6	13597	8.30911970181475	8.2648000378145	8.74866112448008	9.45271472479022
715	johtaja	7	13546	6.05128534593115	6.91100111564329	8.93593909969558	10.6227618198422
716	nousee	6	13534	7.53426472128395	8.27568710310897	9.33334304743734	9.7254720772513
717	voinut	6	13529	8.20455822531294	8.19287335558947	7.95094320747477	7.96633921627009
718	olisivat	8	13474	7.66957181195099	8.31464071916554	7.90553739661315	8.14128776967733
719	voimme	6	13469	9.29368096849108	9.46774942263244	7.95293024595963	7.91237464092441
720	löydät	6	13463	5.89314864172601	6.89447210590489	7.22407613518557	7.83376645167447
721	uskon	5	13461	10.1981765847977	10.2464525027136	9.45717149541366	9.48243672083013
722	ohi	3	13435	8.76796317870144	9.22117889269729	10.0505323220879	10.4628098441404
723	uusien	6	13433	10.395940994205	10.5468826464021	5.1317892153394	5.68641623296499
724	uskoo	5	13426	7.98615966300593	9.0989900111278	9.56347025862184	9.7054624566594
725	toiseksi	8	13411	9.17766147910983	9.52165819708415	6.97715563913414	7.01681258472824
726	omasta	6	13391	9.77511652189861	9.92025734134886	4.18460684415566	4.76777272904229
727	ainakaan	8	13321	9.59167518383589	9.66533922339668	8.68973887037372	9.02612884933814
728	sosiaali-	9	13317	10.021227557671	10.1966568100119	8.36887293504774	7.95733741367054
729	joutuu	6	13271	8.88509516506939	9.55036189904057	6.98970485179986	7.123994130979
730	aiheuttaa	9	13269	8.15085166795502	8.53308272220613	7.46434916314712	8.01195408922238
731	välttämättä	11	13267	8.27564412749225	8.29662517954034	8.18509343962609	8.24413529233877
732	jeesus	6	13242	10.099501043181	10.1628591312133	8.51717242971474	8.29473734299965
733	viiden	6	13240	9.72769647321882	10.0041756867337	6.42293908399175	6.46146583263961
734	puolueen	8	13234	9.39584921476743	9.47403349102933	7.39410125757668	7.75197198472017
735	osallistua	10	13216	8.03136760289027	7.99218982332931	8.47697011256333	9.27053258746827
736	s	1	13206	6.87887332962777	7.69785570213098	9.19584856486365	10.0249300084741
737	tuolloin	8	13205	10.1474586326046	10.149519105197	9.75572960196626	10.3542225383343
738	pitänyt	7	13185	8.26568173388503	8.3104590462495	8.59137812071831	8.8608657157628
739	liittyy	7	13184	7.52999966939772	8.43687686435758	8.62793749109163	9.25026869752989
740	joutui	6	13153	8.29198727262891	9.2775084492712	6.5180466702877	6.63565935229527
741	tietoja	7	13152	7.5022613966126	7.66860181903013	9.8367745811273	10.2833197112776
742	kunnossa	8	13146	6.49626110900723	6.62212515388001	10.8641851602736	10.6850238049721
743	haluat	6	13107	7.57276592188738	7.4883030451684	8.83456084425162	9.03291192329515
744	toisin	6	13082	10.2309906977108	10.269428549003	7.20155169563087	7.05623464403275
745	päin	4	13081	6.33647218242446	6.56501040153563	9.4046145543642	9.55430167091674
746	paikan	6	13074	9.22103018687943	9.49725642165208	7.05387867838875	7.09422757876477
747	sellaista	9	13073	10.031075220896	10.0595382965423	9.33735263839451	9.71745420966521
748	ongelma	7	13071	8.8838478451599	8.95180323605554	10.7697212964371	10.657117029634
749	rakentaa	8	13060	9.19033623284616	9.36035664793016	8.94591437572215	9.71142094968471
750	aikaisemmin	11	13033	9.34168240449315	9.33012437496013	9.89341771561867	10.3380338395471
751	kaikilla	8	13012	10.3594836399214	10.5014501635424	7.04703185006661	7.69943393329537
752	pelin	5	13005	8.77483913006605	8.83055401025029	8.06075574063657	8.19548943076516
753	kilometrin	10	12995	6.57805997189184	6.53178088916904	4.11350023096444	4.23750346167708
754	neljän	6	12992	9.98800088409276	10.314787001546	6.67176732959297	6.77900529558466
755	oikea	5	12986	10.184633213041	10.2954429082742	7.62764856739197	7.99500913891026
756	prosentin	9	12979	6.41162341285914	6.32520685192354	5.11294566039556	5.57383482402793
757	käynyt	6	12964	9.42328494293161	9.48104032578147	8.83500027254465	9.30054144946768
758	miljoonan	9	12923	6.68792838054222	6.59799396408351	3.35189580123527	3.33544647120162
759	syntyy	6	12908	8.31779086118751	9.04469417870494	9.62858627146064	10.0979088686204
760	näkee	5	12899	8.71777723825418	9.64046966194477	9.81751207814548	10.2659167744631
761	tosi	4	12893	10.2072093996655	10.3575753839532	7.27601735649097	7.41541197584658
762	suhteen	7	12887	6.92059847302716	7.77354778067453	10.8811034909638	10.9223980830356
763	vuosia	6	12885	7.18148393003302	7.12672196151765	9.3016760686202	9.43978338436485
764	kestää	6	12861	8.04422953181846	8.68247532329584	9.10185567916216	9.23556549595537
765	kuvaa	5	12851	8.45686429782526	9.10361080350707	9.70443855697109	10.346779767665
766	toivottavasti	13	12843	11.6802840411145	11.6431673079413	9.10283556726073	9.39805446655044
767	yhtiö	5	12830	10.1175591619783	10.2775696564058	9.05369690650632	8.73759495103085
768	pelkästään	10	12798	10.0092788760772	10.0917804286047	7.98485355201791	9.11979146407398
769	isä	3	12794	9.24369725094353	10.0315201717812	9.9330648040817	10.4036811275142
770	juttu	5	12782	7.71352347291754	7.74556957151242	10.8190643069311	10.9338502815119
771	toisella	8	12768	9.56309393394016	9.76755895317674	5.33797058494005	5.40376676319218
772	toista	6	12750	10.0076951223547	10.1526337327165	7.40072834650858	7.66497645296417
773	auto	4	12749	9.55391327689412	9.92117065291638	9.19727538594119	9.11605451671551
774	kesänä	6	12722	4.55598782176613	4.53665317337667	10.0274533557167	10.792689935217
775	kunta	5	12717	8.1801885686403	10.4509017480508	9.90929697677921	9.71242372520084
776	lapsia	6	12707	9.10444317793591	9.37573447307292	10.7088244981595	10.7654353105883
777	tapa	4	12696	7.14452619055944	7.10583219130596	8.84212442564154	8.8027832215234
778	kuvan	5	12689	8.35866277399722	8.68362363839882	8.9691102650049	9.60156115141568
779	tarkoituksena	13	12689	7.47379235073317	8.15098037840983	8.65469555266588	8.33872410697721
780	siltä	5	12677	7.24480172140882	7.22695812201745	8.79993219128097	8.6674934410315
781	ymmärtää	8	12675	8.86572493856761	8.94768143431101	10.4112626396824	10.5205114107819
782	toimintaan	10	12667	7.40715509546976	7.95632962662555	10.6688234464164	10.5520814773185
783	elämää	6	12641	8.03259150279748	8.31711685718399	10.2771435910636	10.6432115929596
784	kai	3	12637	8.30599415983442	8.33332380635257	9.00161499778233	10.1625153795097
785	monia	5	12623	10.0738345160728	10.0675548656604	7.68132817806713	8.04822728485545
786	itselleen	9	12611	8.35956068634474	8.62981158833014	9.58118939869092	9.98342159988077
787	pitkän	6	12569	10.308706088752	10.590952814846	4.76250592972475	4.92778480807412
788	kolmas	6	12568	9.81157418849931	10.2965466004397	8.16041012772317	8.45440672058607
789	tulevaisuudessa	15	12564	10.0537629699718	10.1803173715943	10.5226538043567	10.852528315586
790	eteen	5	12520	7.61213656614097	7.9411371352456	10.5577088320062	10.6317697428946
791	koira	5	12514	9.68468034130718	9.9304662263557	10.2956884118782	10.2541883215629
792	lapsi	5	12510	9.3242170969763	9.45982079645277	10.1387424320169	10.0266565852296
793	saisi	5	12504	9.29152476575289	9.80543408046648	8.91948299292788	9.16709379383687
794	elämä	5	12486	9.38093892971041	9.67896773257332	10.1622540955095	10.1593371011659
795	auki	4	12478	8.65758679117619	8.8934157178523	10.3189022122285	10.4345351783681
796	pääministeri	12	12430	9.28161878731628	9.80349087048433	5.96575499851405	9.90019150419644
797	heille	6	12419	10.2433142852962	10.2621996234472	10.1192708828788	10.2522973460651
798	kauan	5	12417	7.65291567561627	7.5940435652995	9.24378531652842	9.28471080498449
799	syy	3	12416	7.80250243739942	7.81459040052043	9.65977527328676	10.0199527904046
800	sopimuksen	10	12414	8.24158840580145	8.65746643077593	8.26471442373351	8.3938447610644
801	samassa	7	12393	10.1986050999477	10.457278838099	5.16274502722703	5.13918083200023
802	huomattavasti	13	12373	9.31751122963219	9.58888574993843	7.55381308637311	7.92492737487062
803	vettä	5	12355	8.15515169829585	8.44560453180823	10.295633350372	10.4940984228752
804	seuraa	6	12346	9.24188046616566	9.89177579123938	9.53302851958279	10.0549263080068
805	uuteen	6	12344	8.81141598123538	9.16538722219259	5.27659059047052	5.86121637878989
806	hengen	6	12340	6.61306766543875	6.48741978917287	6.76604694668626	7.19734429392115
807	tarkoitettu	11	12339	8.51587360605487	8.78237014915374	7.34634530682805	8.31991942497211
808	niissä	6	12335	10.8331503766923	10.8080849861339	9.43121485402964	9.56909794785806
809	aikoo	5	12334	8.02359417501201	8.8200980852287	7.60807398634842	7.54815161235471
810	a	1	12306	8.22003725288666	9.33716742636472	9.21079562848009	9.93517763344472
811	haluavat	8	12290	7.51738982701664	7.7322165031111	9.26689059417066	9.36508539453318
812	esillä	6	12280	9.25828342265686	9.394412432515	9.6762568220294	10.2541687878754
813	suuren	6	12262	9.89221901518283	10.1758576311974	5.2750521194764	5.61473535549503
814	tuottaa	7	12252	9.05673434913419	9.79887336884555	8.53612969145316	9.12910767292951
815	päätös	6	12252	8.73210192448826	8.86283184802794	9.88391418216957	10.0447288516354
816	ajaa	4	12233	9.49401025827449	9.90431216038799	9.16140612973328	9.80716537154643
817	yhteistyötä	11	12229	7.45417874909326	7.45214174116161	9.84885435645405	10.3483100792329
818	todennäköisesti	15	12221	10.5445522384409	10.706744883599	9.66459435792905	10.05433030325
819	itseään	7	12211	7.70193619759792	8.00598587644475	9.20960070521065	9.76972334262996
820	toisessa	8	12211	9.6952563628432	10.1797497431083	4.85564864931816	4.95532935214617
821	kaupan	6	12165	9.69911529526179	9.99104949408718	7.7301263318363	7.98994471727254
822	yhteistyössä	12	12105	7.74563991552185	8.04543097125916	7.95973567511377	9.18221666625334
823	palvelut	8	12096	7.8420650126423	8.17313008502183	10.1107877864989	10.0386907008139
824	kunnes	6	12053	9.30486112967599	9.32148960148835	8.6633594200781	8.92308635003551
825	ottelussa	9	12034	6.49878659984101	6.77865582854247	9.47030775564726	10.2320751088847
826	kirkossa	8	12032	8.03206826438137	9.50552680285511	10.6621611295493	10.7195121659761
827	taustalla	9	12031	8.08226783300095	8.95498809385129	9.69857059883356	9.58507186411141
828	halutaan	8	12026	8.82909385613249	9.72125850179132	8.75386029330114	8.78954367913943
829	tapaan	6	12013	4.75835023581063	4.75868201428782	9.99579949824945	10.6961892294499
830	lain	4	11997	9.78033873624376	9.85225962182006	7.55335491408589	7.5178638664455
831	talouden	8	11983	8.76218623393524	8.67782942741777	6.45366497997996	7.15539166127828
832	seudun	6	11978	5.87003168316092	7.29795523640124	5.42202570106865	6.47857694711221
833	tuotteet	8	11978	7.04558018820328	7.62900417873828	9.43480091904601	9.4032088503429
834	syystä	6	11969	4.72336183062873	4.62685045883445	10.2880316792307	10.6379264417187
835	kaikista	8	11963	9.5452235800236	9.65478427910414	6.5557223676489	7.42135506083812
836	jeesuksen	9	11924	10.1728350424112	10.2470413306837	6.56264910158477	6.81649982697733
837	parasta	7	11923	9.75689840701946	9.85234080529471	8.6669888713918	9.175737627954
838	perustuu	8	11903	7.0342548744741	7.75729374691188	7.57369172868175	8.54092770923104
839	maalin	6	11900	7.45124181525331	7.43814431567629	7.59633201687988	7.57367199893588
840	osin	4	11827	6.34704203638597	6.29264451449565	9.15190491175153	9.9928077469949
841	kova	4	11819	9.95103134429751	10.069021690699	7.55809832929891	7.75443393955129
842	huomiota	8	11817	5.55231778794456	5.43702812330926	9.54577570742895	10.0196166578757
843	oikeasti	8	11817	10.2148299670827	10.3190949780883	10.1993425707294	10.3659255102074
844	liittyvät	9	11810	6.27621012194498	7.16236921005517	6.82430277514496	7.25262708625903
845	hyväksi	7	11802	8.31989792085482	8.82359558549681	9.98543425873754	10.1491194374701
846	erikseen	8	11746	9.16490634508477	9.34188356295227	9.45008187108894	9.92219287131021
847	voimassa	8	11744	9.27634855500627	9.29897010668989	8.43177074449909	8.44536417860251
848	valittiin	9	11711	6.65893465474561	7.43107724345898	8.59544947458586	9.23090664756291
849	milloin	7	11707	10.4416498057041	10.518057016901	8.48895088149551	8.80218939406513
850	äiti	4	11692	9.50485537408789	10.1444131490179	10.1948026711408	10.4346144595642
851	parissa	7	11674	6.71375871037802	7.66589503531511	10.0109572672473	10.0104440324966
852	perustettu	10	11632	8.23801927711707	8.16259893148316	7.18609364819488	8.0703946048551
853	lapsille	8	11613	8.53788359741887	9.34503844420474	10.6244329276653	10.6906420578763
854	joukossa	8	11583	6.67919661632707	7.17842228095977	10.7907479888416	10.7372018776396
855	tasolla	7	11574	5.20888719091319	5.22308711647026	11.0588302344735	11.0970372357407
856	vei	3	11546	7.79668678496461	8.71185303346907	7.87024171735754	8.36190687747615
857	tervetuloa	10	11541	11.2005506460436	11.1277044485887	6.84482261838065	7.33117928222997
858	vie	3	11514	8.72357018306568	9.46663103223695	8.74515135690724	9.14298027788834
859	kertovat	8	11510	7.7424501200041	8.48419149229348	9.2807365764476	9.83923868241899
860	nähdään	7	11506	8.06819379332844	9.04824910328047	9.48088064960621	10.0650668225414
861	kertoa	6	11505	9.06018475816609	9.07189810082929	9.56796398548748	9.82438403360542
862	syksyn	6	11494	9.9264668550578	10.165012584633	6.71943291733609	7.44312762784526
863	metrin	6	11487	6.3413480440168	6.30993430144005	4.20670777210655	4.35779235846669
864	tien	4	11487	7.86667049739389	8.11754852319284	7.84077488231498	7.97180302358345
865	liikaa	6	11484	9.41915539536582	9.69390975119987	9.89368344818557	10.2006024933913
866	osan	4	11471	6.9134265870951	6.78803338718115	7.66518284787238	8.5825728544354
867	kerrotaan	9	11463	7.64310051912614	8.44597528473456	9.63523058852682	10.0193977127238
868	suuria	6	11460	10.0954546212941	10.1456563486627	6.33523087269282	6.79122407514723
869	poika	5	11457	8.65537902711949	9.47918048891035	10.3790632376298	10.6182518567149
870	lukea	5	11449	8.36094047583692	8.35591005472233	9.59943958206657	10.1358117631217
871	yrittää	7	11431	9.64399107954476	10.0545952413326	8.32181585110649	8.39963502290053
872	henkilö	7	11425	8.21630147254305	8.19374607030476	10.9411200250407	10.7649621179243
873	mieleen	7	11420	7.80844147797035	8.02948637812697	10.2765240361495	10.5868403131373
874	kuoli	5	11412	7.19618156066224	7.8434703770611	8.6611177738726	9.0588755925549
875	aluksi	6	11381	10.1312948744055	10.3287773007124	9.48035690988602	10.2333179347133
876	tulos	5	11376	8.573016683926	9.16731471204611	9.86155999119713	9.70188478913786
877	tarvitsee	9	11349	8.62605586986579	9.11024476334467	9.27221183656275	9.6956023561037
878	koiran	6	11334	10.0615602030981	10.360649583018	8.0960996540114	8.49838089034942
879	ensimmäisenä	12	11333	9.60853024759234	9.89149765786384	7.45015245574884	8.30290373972976
880	parin	5	11328	10.2523573040025	10.50996093317	6.67425051233887	6.73457350496117
881	pitkin	6	11319	5.91439224784824	6.92480146087995	8.18318658891575	8.80135339217748
882	kuvassa	7	11303	8.67478322333768	8.64359142519102	8.67725182200111	9.17654629940489
883	heistä	6	11272	9.35098400201991	9.22717624210837	10.4085201217132	10.371735485765
884	lisätä	6	11262	9.60667804460042	9.57932650173374	8.87123642882872	9.68766196291856
885	naiset	6	11248	9.58217595891986	9.88364885879671	9.15822295816543	9.102127077437
886	löytyi	6	11181	6.96283583893776	7.9751425727543	9.0846780031756	9.67507700702492
887	pienen	6	11166	10.4367526097833	10.6626732987615	5.9367774661399	6.68647398662327
888	ilmoitti	8	11159	7.95164362137677	9.07520345794265	7.85349682322486	8.04416978600887
889	olevansa	8	11157	6.95135962114698	6.84592701500756	7.94287362691597	8.20146354706079
890	kehittää	8	11156	9.72843271761667	9.8871299964683	8.70271685170492	9.58755569048413
891	miehet	6	11150	9.14685774132459	9.47880827554763	9.09641166954154	9.06831457148319
892	hakea	5	11145	8.5531197987235	8.51404287544562	8.62749056450587	9.3433248376396
893	maailmassa	10	11112	7.55344460920584	7.95370573721827	11.2187192142843	11.1815651752057
894	eilen	5	11110	9.20997707134931	9.37110598030602	9.38819498142722	9.71406866465053
895	ensimmäiset	11	11109	10.2110772166469	10.544704626897	5.9925244443937	7.22607366713029
896	toi	3	11099	8.55484858731966	9.79403472238789	8.34314024533681	9.15398165057883
897	alueelle	8	11078	7.58022501351849	8.4152798534262	10.5902271803205	10.7557673702403
898	toteuttaa	9	11077	8.95142957277592	9.18036352486539	9.17979294637405	10.0110736027721
899	melkein	7	11069	10.6107463957926	10.8799300785331	8.6280706955622	8.8524993700263
900	tietenkin	9	11069	10.829786761743	10.8576656455897	10.0194680403674	10.5274200686304
901	mahdollisesti	13	11061	10.6827573971159	10.9253693392954	8.84058390324238	9.33919258205811
902	eikö	4	11043	10.8535366201801	10.7178854137383	8.99068932636012	9.34069328674238
903	tuskin	6	11038	9.46506975092108	10.2399698026065	9.2558314294467	9.39104434492468
904	pyritään	8	11027	8.031836124503	9.10920799130992	5.90585689480647	5.90856481910717
905	kokoomuksen	11	11026	10.864542137991	10.95396939592	7.42159367747601	7.97740895305579
906	lopulla	7	11019	4.98482478798565	5.41339992638939	10.4183671745488	10.8863965757902
907	viikonloppuna	13	11019	7.75272088830556	7.77159625765723	9.84285561613648	10.6833431094025
908	entinen	7	11005	10.0757234664898	10.6780075461173	5.75225538095322	6.29388638865674
909	koulutuksen	11	10996	8.55082935443069	8.81046906537378	8.51239476048692	8.74862959003733
910	peli	4	10975	9.6053865514765	9.88036434562755	9.72983287832694	9.68797054997037
911	ratkaisu	8	10974	8.28661065878697	8.4085332753411	10.718455715279	10.859765714086
912	tee	3	10973	9.60404800436394	9.66755886596927	8.81299158593074	9.30865859046016
913	viikossa	8	10964	5.81641613119159	5.78056090258246	10.7808445045137	10.9004010009894
914	täynnä	6	10960	9.27140670282764	9.38352966598367	9.12826979291847	9.51816957729097
915	omassa	6	10946	10.2040806130243	10.595723094717	3.93735033375692	4.56915212936743
916	joihin	6	10938	9.29668864468126	9.24787873041088	9.24063569165297	9.46319691008527
917	naisen	6	10937	9.19689565454702	9.44407958251337	8.44493628788637	8.6626945097552
918	tapahtui	8	10923	7.37541683335011	7.7463721367225	9.70944791847838	10.3146005916381
919	muutos	6	10890	8.48366422353891	8.93702966659724	10.3524950233107	10.4175134216216
920	tuoda	5	10888	9.32355129284828	9.30450447685558	8.26058693270059	8.66502837739534
921	tiedon	6	10883	8.46819952458238	8.51926672316423	8.1597712504525	8.357695636955
922	etukäteen	9	10877	9.1204954862759	9.29665882037448	10.2317364882647	10.5015017537999
923	nuoria	6	10873	9.25622575530963	9.49209378918331	9.20800153514643	9.53324879883052
924	kannata	7	10856	8.03585015140939	8.09113831581874	7.93804016087159	8.07954291047978
925	alkavat	7	10846	6.7991387003106	7.68126743705082	8.73114206925992	8.96571073495561
926	puolen	6	10845	8.95380848162848	9.03978136728297	6.72616861159175	6.77844771323134
927	kohta	5	10814	10.5038451385109	10.715472286276	10.2685598888703	10.6667603794805
928	yhdistys	8	10812	8.13014995722045	9.0216852275698	9.47834141862663	9.27871355142213
929	lahdessa	8	10800	9.84250115265023	10.5865098819231	10.6471330305387	10.9404783924228
930	kasvanut	8	10795	9.34678169602574	9.38312369812861	9.68492660646722	9.96505059860824
931	yhteinen	8	10795	9.84383583392326	10.2953425232025	6.3675211193277	7.03261296495819
932	edellä	6	10790	9.52966475734364	9.83891362032958	6.76668744784924	6.79009908142549
933	ohella	6	10782	6.51956092171068	7.76067916267427	9.85085299883318	10.5619722165776
934	parhaiten	9	10765	8.84679282262505	9.03837030389791	8.6939754755698	9.28294825485078
935	olevien	7	10755	5.7911821702303	5.97741691285246	6.43329253364866	6.94185176499505
936	jotkut	6	10750	11.1760858118582	11.1907274457267	7.76439364349674	8.09696051472528
937	riitä	5	10729	7.97538426646424	8.03007172768339	9.9660814069328	10.1412622547973
938	ilmeisesti	10	10725	10.9530159908626	11.1023724891381	9.67159637706214	10.2028845686386
939	muutoksia	9	10722	7.81083723375185	7.88751189679076	10.606544206286	11.0833874516895
940	toimiva	7	10719	8.31629476345555	9.40525285927513	7.37421928651203	8.67110469364289
941	hankkeen	8	10702	10.3663166451703	10.7138625971404	7.11537151054196	7.52061012615076
942	omien	5	10699	10.4930584949184	10.7873024638664	4.25696005980149	4.88110972419856
943	monen	5	10686	10.7525773440987	10.8321351859306	6.96800116589564	7.29997839396964
944	saksan	6	10674	10.6153979823964	10.9064755246088	6.97024187010355	8.01085726067208
945	tilanteessa	11	10673	6.87525684853023	6.97895770042672	11.033298485447	11.0655312087499
946	jäsen	5	10672	6.59692565031645	7.10340816565347	10.9897514538471	11.1236040085433
947	seuraavan	9	10637	10.0877089548352	10.3474979695859	6.43603020173025	6.58557094108298
948	viimeinen	9	10622	10.0386684458933	10.6199692442588	6.62374731451603	7.13610086157934
949	oltava	6	10620	8.98390747482564	8.96998317816884	8.4949484510358	8.83366355872436
950	muihin	6	10609	9.06594838080901	9.09331903146302	5.39842339841779	6.03292706268375
951	maalia	6	10587	7.24124068441544	7.11285050423461	10.2629805110065	10.3165076845829
952	täältä	6	10565	8.6141129480874	8.86575689013639	9.74268422107228	9.80581945462289
953	muistaa	7	10564	8.55405989235941	8.66633652925748	10.2918516116305	10.4710733150981
954	illan	5	10558	9.85202949642141	10.1220639198346	6.97466084249543	7.4698845621239
955	lehden	6	10547	9.58314240093947	10.7273680321194	7.25223254719353	7.63176379415628
956	jossain	7	10531	10.6077160872258	10.8665381244482	5.89978630901866	5.92845644570458
957	tarjota	7	10524	9.41601450481871	9.38732299452285	8.31443391782354	8.89227349276916
958	pelasi	6	10524	7.72700535521812	9.03801423675526	8.41518733591977	9.01154936417431
959	v	1	10522	9.1208440075225	9.70524797898348	10.0039291496293	9.88762997358245
960	sarjan	6	10519	8.94862399529908	9.63591055880669	7.73983814368503	8.37751107477336
961	muille	6	10511	9.66372099359475	9.75936370162341	7.78574692655597	8.63728329224032
962	vahva	5	10511	10.3774533229587	10.5452244451996	7.9772008285934	8.63756092613929
963	keskustelua	11	10500	7.60687922747467	7.65847544264448	10.2524569635048	10.5585451758158
964	aikoina	7	10475	4.06041040514425	4.08327700216344	10.237075268954	10.5671537807553
965	jukka	5	10472	8.71605183320453	9.00701113241415	4.9283505571927	7.5518951719959
966	minusta	7	10455	11.4219294537229	11.4680643984646	10.0202218983908	10.1779685049665
967	pieniä	6	10453	10.3041887205865	10.3635438838154	7.32461291543116	8.10431288265885
968	ryhmä	5	10449	8.99906044305768	9.4780669032535	10.3302510181688	10.3014228552673
969	nykyinen	8	10443	10.8241737187517	11.1254879637829	6.78526101672442	7.61601527287262
970	asiakas	7	10433	9.71489291703555	9.95316657479768	9.62871549408379	9.44302606928138
971	viimeistään	11	10423	8.98532457450339	9.37309072031788	8.25835493379843	8.3692566896714
972	matkan	6	10422	8.93374575844869	9.03321709889464	7.40202471980512	7.44149530418461
973	niille	6	10421	10.0264023001264	10.3202228943073	9.44501575836556	9.67294755794086
974	sinulla	7	10419	8.71017382388829	8.67625308414911	9.64760489625137	9.49290100402964
975	peräti	6	10416	9.63321183258706	10.0765338698307	7.29027724521186	7.33962517384366
976	sisään	6	10383	7.53068487512292	7.87079357155174	10.3950295212255	10.7446531829855
977	tulevaisuuden	13	10376	9.74725527995163	9.94052955272788	7.0653807361239	7.61614257574039
978	merkitystä	10	10372	8.56066846703776	8.93374341397804	10.8303064065554	11.0077023808892
979	viimeisen	9	10362	10.178579048315	10.5449644350069	6.49791588787843	6.82099012225478
980	seuraava	8	10346	10.6191435582497	11.3116597850252	6.88466420268996	7.46320447325095
981	päässyt	7	10327	9.76102888148035	9.84519681606643	8.25883988070454	8.58808388095983
982	ellei	5	10320	10.0440526221562	10.0482519571609	8.69256036050393	8.96505715446794
983	maa	3	10316	9.11854344550459	9.33495277427233	10.8288034028736	10.7920026672704
984	jotakin	7	10315	10.0300575282328	10.1692267434131	9.45224686822255	9.72047630923459
985	tieto	5	10307	9.57407273943819	9.61350332574952	9.99383674217202	10.3456973850258
986	käyttöä	7	10302	7.08976474341881	7.88534043698283	10.5613250346325	10.7171458166173
987	maahan	6	10284	8.36123657326276	8.63876230318358	10.1968672559125	10.5412509820554
988	noussut	7	10283	9.29137212043504	9.46402037026314	9.16956480917613	9.67532120966481
989	vahvasti	8	10271	9.78818872927329	9.89325009473499	8.6070117391019	9.33119118305983
990	pystyy	6	10260	9.22299646741411	9.84709560784037	7.32336312303434	7.40889191949724
991	matka	5	10259	8.91537090227809	9.14539526613359	8.82740331141014	9.19391659419641
992	muutenkin	9	10237	10.6786913189957	10.8105027149525	10.2022878679749	10.56719165547
993	tapahtuma	9	10237	9.04023498827101	9.19626298073911	10.2502575976903	10.0930943775205
994	viimeksi	8	10229	10.2198394483781	10.3906397317084	8.46491175364835	8.71760457534209
995	eivätkä	7	10222	9.39772728233445	9.8325008582625	8.01133463086712	8.50966722181691
996	parantaa	8	10217	9.85981368379261	10.0989448275211	8.55717194148118	9.23108859821215
997	selvittää	9	10200	9.28453264282386	9.80444193326605	10.1516023272298	10.5627213522212
998	totta	5	10193	10.0693046723013	10.0416415960672	9.09958774092043	8.9429938699509
999	valmiiksi	9	10190	8.98608280855602	9.33082238990993	9.15984015383373	9.91640529726232
1000	metriä	6	10175	6.6575210329922	6.61632090943751	8.85075945205771	8.88494338561679
1001	kokemus	7	10164	7.45164686761201	7.4574809298421	9.75568505547237	10.6686049345121
1002	keskimäärin	11	10159	9.70853862343763	10.0528700670019	8.78965114345296	8.87101745596534
1003	yritykset	9	10142	8.82782470841792	8.99317443581944	9.37594199201536	9.19950122309418
1004	jussi	5	10142	9.00250232356938	9.2309234902246	4.62129107515465	8.07803375475921
1005	tuon	4	10122	10.3043036922624	10.5702785312572	7.74689426795488	8.4056060967149
1006	sain	4	10120	10.1520369504491	10.53151566852	8.64870799179465	9.13488442119159
1007	jokin	5	10106	10.3531477187475	10.3739716457261	7.81643086079079	8.15971239736168
1008	tutkimuksen	11	10096	8.55022511127113	8.84891706113822	7.97802293832013	7.90103530467013
1009	mahdollisuuksia	15	10092	8.78037237380796	8.8864113074053	10.1664690431867	10.4517612214626
1010	tarpeen	7	10087	9.85380821147537	10.1291580307218	8.79773294223528	8.58160287023932
1011	merkittävä	10	10079	9.98342740465351	10.2086874956531	7.6351751401934	7.97963371745828
1012	ilmoittaa	9	10067	9.23759291726216	9.45721014631567	8.60111668656404	9.20296872986473
1013	sinua	5	10061	7.77531277405808	7.84551385619836	9.40964752634941	9.59826182791215
1014	eduskunnan	10	10059	10.6771130435984	10.7921237667467	5.3089174078953	6.07917679798449
1015	näillä	6	10057	10.9176979758849	11.1618519612245	3.93329036390256	3.96226373368287
1016	vanhemmat	9	10051	9.67739948590294	10.0296755101738	9.04905874013408	9.0162955422684
1017	pakko	5	10050	9.86917295327457	9.82383924788935	8.74473100800308	8.70756678796496
1018	kirjan	6	10043	9.36306454554884	10.0505227513733	8.52751430767055	8.95131831162933
1019	osallistui	10	10042	6.63769609581328	7.41169660538974	8.57858175606211	9.10642211435119
1020	kohtaa	6	10038	8.08776513815669	8.58617924105401	9.51912266848708	10.1089992220239
1021	raamatun	8	10038	10.5999793076247	10.8046627444854	7.02287973736995	7.21075983817005
1022	kirja	5	10036	8.77453138104776	9.63485502201224	10.1605346510717	10.1967479642306
1023	suomesta	8	10034	9.62793748578068	9.94557838799829	10.5534932633608	10.8016385590379
1024	tapahtunut	10	10030	9.78241390497338	9.82263907288326	10.2379265176588	10.5069456970494
1025	varrella	8	9983	3.60858668943728	3.84612647600935	10.4463467957409	10.7043018700191
1026	muualla	7	9981	9.82886968348408	9.7926851069454	8.96710919356031	9.38306231816461
1027	jäsenet	7	9962	7.11601076907759	7.53242684213895	9.28638319016244	9.15386638529106
1028	osoittaa	8	9959	9.18020151617666	9.77552450936538	9.65781827738352	9.98721832993317
1029	tapahtuman	10	9943	10.2166363934587	10.4526145044809	7.79223567377241	8.02218605627756
1030	lähettää	8	9933	8.96948234532586	9.12660423987286	8.02668617775446	8.65430425050635
1031	parhaillaan	11	9925	8.70014996353429	8.66633420346608	8.47141065385093	9.18356688102688
1032	km	2	9918	6.67415766359279	6.70718897686091	9.67508383454251	10.0275797988574
1033	sekin	5	9904	10.6421244594742	10.7485421017841	10.7633291409019	10.6939534130618
1034	asiaan	6	9895	8.66028605431755	8.69819892172257	10.4220234088254	10.3963216819827
1035	merkitys	8	9892	7.1450407887716	7.40095774498759	10.0796333854836	10.4212031443013
1036	miestä	6	9887	7.21295910509066	7.66346749547302	9.87264501825248	9.83829831965578
1037	veden	5	9878	9.24580555243738	9.60743817461911	6.89678784071576	7.30000897646391
1038	suurta	6	9874	9.80282283867876	9.86567870594015	6.703508952286	7.22479056945045
1039	mennyt	6	9864	10.0350997374349	10.0816057510989	9.24517872506863	9.51233864171636
1040	maata	5	9862	7.39591978532326	7.40597125517052	10.512574602958	10.7240049943828
1041	kilpailun	9	9851	9.97860060206991	10.2884465390067	7.86203635969315	7.9836827177094
1042	varaa	5	9831	8.64406911246801	8.68419609057334	9.42149484700165	9.63696193786458
1043	yhteiskunnan	12	9821	10.1224559046755	10.1620391849414	7.72527075919353	8.21822606138666
1044	jonkun	6	9789	10.2739744528654	10.5129919797407	7.867650829131	8.27781942952209
1045	kari	4	9787	8.75425163445298	9.03870965462862	5.65382728841833	8.29924199418057
1046	mahdollisuuden	14	9766	7.82358269803834	7.94450953685394	8.51517266681263	8.76354182668223
1047	missään	7	9763	9.57265558711035	9.62452488740048	5.99181772927714	5.97856129628421
1048	ruotsissa	9	9762	10.6106450227299	11.0838377308114	10.8557150726657	11.2078084300918
1049	pistettä	8	9760	7.03587930946155	6.9270366985134	10.506686848407	10.6598128666981
1050	vaihtoehto	10	9739	6.97368636081663	6.9626661350394	10.5081978939679	10.9608164334298
1051	siirtyy	7	9712	8.03207532599435	9.15960025982092	7.97179672234926	8.96952567446615
1052	ulkopuolella	12	9710	6.60900822580095	7.13027897695744	10.8958334401132	10.9243161943757
1053	elämään	7	9709	7.76937643200024	7.99677806983977	10.8511556496475	10.9381295864009
1054	päähän	6	9709	6.10140505461324	6.29120926513163	10.0939011313712	10.5806442230325
1055	kuvat	5	9706	8.46774859164722	8.78747309013924	10.0276077738814	10.274517670875
1056	löytyvät	8	9703	6.3085389451851	7.29822043724315	8.08982671121796	9.00407973229533
1057	palvelun	8	9700	8.77942652183785	8.94626132004156	7.82904619621619	8.15591831092876
1058	jakaa	5	9690	9.58500020906595	9.95063929868545	8.87434398112669	9.43914791558851
1059	tulokset	8	9684	7.94182142964191	8.97946355527622	9.11139119928677	9.03814582242818
1060	pohjalta	8	9681	5.92103132551399	6.6243298141291	10.7263891331459	10.8902852187621
1061	voimaan	7	9674	6.51553260656063	6.4516782863579	8.77395215450494	8.7861413654751
1062	mahdollistaa	12	9663	7.96600713863381	9.17423479269573	8.25327654146565	9.0327946709913
1063	vähentää	8	9649	9.61937717407215	10.0136114454931	8.05335961687246	8.89452037248958
1064	tyytyväinen	11	9646	9.19784823003344	9.17876177093884	9.25431957948755	9.83176782673793
1065	kilometriä	10	9637	7.01417378605315	6.92578983701911	8.77800245449102	9.0504474313029
1066	nimittäin	9	9634	10.6497548398439	10.9757219545507	10.2764707199853	10.7487903422898
1067	edellyttää	10	9614	7.80730573621176	8.28679441978498	9.2572041931201	9.86708845701498
1068	luvassa	7	9595	10.2584876283104	10.3537116954334	10.3108791493589	10.5588647824882
1069	ajatus	6	9592	9.35525337518403	9.51910532722618	10.1383216025124	10.5764663258315
1070	selvää	6	9592	9.19830208285931	9.17623755794167	10.4554653881662	10.4490540065348
1071	korostaa	8	9582	8.44184271529835	9.81363996177156	10.2786388886004	10.5094841660578
1072	ruokaa	6	9571	8.66769338969223	8.81834048789414	11.0930797095235	11.1191881881185
1073	voiton	6	9568	7.96859873724979	8.21912953549879	8.45459328615592	8.75002523905285
1074	puhua	5	9565	8.84324648143638	8.86342939470336	9.53207099521014	10.1613068933626
1075	yhdeksän	8	9558	10.0452447816368	10.1961959143472	8.31320407395642	8.58600482818824
1076	olevia	6	9556	6.42222682825661	6.70390101852623	7.17161703907492	7.89765962675372
1077	koulu	5	9547	8.49545581209593	10.1759595884763	10.6854038927157	10.7563051993545
1078	kansanedustaja	14	9543	8.74262531760434	9.48782857620453	8.54272476961568	10.4367539283514
1079	venäjä	6	9523	11.0576101988892	11.1317676761907	10.3972939288297	10.2119973731135
1080	maailmaa	8	9523	5.73847228939933	5.64757234336783	10.7984977339461	10.9121343475156
1081	helppoa	7	9523	10.0010869948768	9.99299815225847	11.0883145845202	11.0803786103017
1082	tietojen	8	9514	6.40022624874814	6.59334357641862	6.52688775987099	6.21232484558892
1083	alun	4	9490	9.20894442897061	9.89924288268326	3.87348708746603	3.83549825623982
1084	sata	4	9479	8.2376548542557	8.21159527538006	7.24934096875437	7.50317257492253
1085	aamulla	7	9476	9.395629582289	9.44824875847193	10.0637729031655	10.4105772913371
1086	valittu	7	9458	9.06000738839036	9.30327729510602	9.31477631171438	10.2988367268765
1087	alkanut	7	9457	9.70104952934824	9.83192307533984	9.12202772158642	9.58487476137416
1088	tuttu	5	9451	8.28619112988693	9.53029934530102	8.4619702352585	9.16014347374665
1089	käytännön	9	9446	10.5065233459282	10.7335080018442	6.79542837853347	7.08925088857194
1090	annetaan	8	9445	8.83738800764129	9.64520733919223	9.18549882479328	9.69447494614021
1091	vantaan	7	9423	10.7786896780092	11.3956518401536	6.07533557988787	7.00661834477285
1092	tekemistä	9	9421	7.81775494941104	8.16399472744852	10.5699405838557	10.8634164962433
1093	suomalaista	11	9408	9.06086635740722	9.16724663734414	7.58012204857875	8.792579359327
1094	hetken	6	9400	8.91065831317416	9.03189761173876	8.00170847775729	8.50117675699637
1095	tarpeeksi	9	9392	10.0498516397375	10.1854938311643	9.55506983666189	9.73308101047621
1096	erän	4	9390	5.90540702060689	5.79737378012476	6.46879747937454	6.4894243734264
1097	tilannetta	10	9384	8.22781214016682	8.41365478164737	10.6549817755841	10.7200232585613
1098	kasvoi	6	9376	6.10052089535226	6.5978422933475	9.16870168227022	9.43072673657459
1099	seurauksena	11	9370	7.02274516783145	7.68745245324607	10.5046023236566	10.9425310388362
1100	porin	5	9363	10.7715237908203	11.1926435539319	5.84762380194366	6.55852355166634
1101	minuutin	8	9354	6.91671053722338	6.84545608697289	6.38301415133236	6.67927229196776
1102	cm	2	9332	6.07385596883493	6.25816782884218	9.84972141946001	9.91795399330631
1103	koskee	6	9309	7.22072759496144	7.71331050928199	9.00191912628259	9.53109212535943
1104	tutustua	8	9297	8.2780002473245	8.20352685690012	8.01605131902401	8.98810863365229
1105	ikään	5	9290	8.63639647688091	8.74567971289224	8.48624821957296	8.75739552859787
1106	myöntää	7	9280	8.61649941922286	9.38556344331038	9.74447413646867	10.1507023794806
1107	lainkaan	8	9279	9.03272356462164	9.28324362831896	10.3831330927883	10.6313360888579
1108	rakennettu	10	9268	9.40641933331005	9.71401896115584	8.53928779401028	9.75323683501101
1109	eihän	5	9247	10.7214861670193	10.5777538050355	8.51334572882857	8.80707645811346
1110	muuttuu	7	9237	7.91290061922036	8.58016913513365	9.19770509450304	10.1379774659734
1111	kulkee	6	9226	7.96447652987287	8.72703903795852	9.23397938033738	9.95388165948461
1112	kolmannen	9	9217	10.151660960992	10.4771738974954	5.1228088402552	5.17677574270638
1113	pelannut	8	9204	8.96579725345184	9.54924824781382	8.54143841627296	9.572616816629
1114	suurempi	8	9190	9.1107255067564	9.27171506854195	8.95716526488101	9.11051264574555
1115	toivoo	6	9188	8.23483369430664	9.40935333631528	9.66471014151502	9.87189131654828
1116	suunniteltu	11	9188	9.41003526703295	9.63302776827614	8.47422497115011	9.3938129126724
1117	pysyy	5	9169	8.70446689755673	9.44425530725329	7.91290013361256	8.19650069039826
1118	hieno	5	9164	10.3218653815792	10.4471830668328	8.2814648989039	8.55813541152248
1119	valitettavasti	14	9159	11.2759602561463	11.3163903374314	10.0176837422867	10.4371857493736
1120	määrää	6	9149	7.04503684394035	8.01346866609634	10.9414116228346	11.0368629875353
1121	kansan	6	9133	9.42913164944123	9.6737349369078	6.69133565895314	7.1128616407348
1122	lasta	5	9129	7.92141672810394	8.06533637869597	11.0452908364269	11.0280094236387
1123	tilalle	7	9120	8.48128492094836	9.83110543486217	10.4050919608606	10.5203211991155
1124	tammikuussa	11	9118	9.6784505682675	10.1301170605822	9.72346967868349	9.9135655240071
1125	päättyi	7	9045	6.54031097687196	7.2644411910308	8.47911621583791	9.08326268386176
1126	vesi	4	9042	9.19313914955602	9.73802233939829	10.0846332734989	10.0008816061211
1127	liittyviä	9	9031	5.33141856477777	6.24201931029122	6.06812723053952	6.33140644680961
1128	riittävästi	11	9026	9.83304514856934	9.93678449285546	9.65849644215666	9.90792157824982
1129	joukko	6	9022	8.26031150150889	8.40831845721142	8.70059742314659	9.38563622519574
1130	käytetty	8	8973	9.54581659019753	9.81662138696827	8.57811413552803	9.70364955325439
1131	voitaisiin	10	8972	8.60410241594089	9.74148852138656	8.1585326239411	8.13481569622459
1132	pysty	5	8971	8.70520559260249	8.75278630064534	7.52391061102125	7.59899050402959
1133	tuotteiden	10	8959	8.01314361810227	8.88488152145069	7.54173864771438	7.90046657090781
1134	musiikin	8	8956	8.87380950826542	9.06716003968782	7.65312539505183	7.87069435183989
1135	päävalmentaja	13	8955	8.04623825646081	8.741886963352	6.85997754143569	9.20920994772882
1136	viikko	6	8952	8.46029251641748	8.47104656159708	9.01360283254247	9.0031253137992
1137	asuu	4	8945	8.48718738494636	9.24821599277803	9.02998922634302	9.69891154928655
1138	heillä	6	8943	10.891035761889	10.8446402715198	9.98022318519884	9.78338564017366
1139	luo	3	8930	8.73091573294475	9.59167978340188	9.6237043468419	9.93442709666138
1140	pääse	5	8929	8.59767410332426	8.73671966093558	8.14975324024972	8.45206922885894
1141	illalla	7	8908	9.25406731552236	9.22044563324872	10.3501623249347	10.7810060658579
1142	otettu	6	8907	9.84807630940794	9.88735546467526	8.32852998686242	8.66519356949341
1143	kuukautta	9	8896	6.7222335377665	6.59415163046496	9.89290276005438	9.8935365752847
1144	syksynä	7	8885	5.08398521189044	5.06579883234672	10.3894225285461	11.0168963014111
1145	muutamia	8	8878	10.3056246557082	10.4052933210329	6.60266410958818	7.20230021847827
1146	seurata	7	8854	9.13417198677441	9.09812541495909	9.49808701145965	10.1689402701857
1147	koulutus	8	8854	9.01684103623476	9.65841285362833	10.784942709819	10.6467334816158
1148	näkökulmasta	12	8849	7.18101926830622	7.79799138273245	10.8467772696648	10.9593451585938
1149	esitys	6	8846	8.80316745874598	9.2969760209484	10.1293368233761	10.3686627259081
1150	tilanteen	9	8828	8.95533048369107	9.10915356213451	8.85631559282612	8.94214014808942
1151	pyytää	6	8816	9.07809937997159	9.23215085821737	8.14815622986587	8.59115098741599
1152	mielessä	8	8811	7.0409455562301	7.22051382332767	11.0291777935041	11.2449281384701
1153	voitto	6	8799	9.09344188375449	9.87395793099261	9.7709060049139	10.0592734402548
1154	katsoa	6	8793	9.40971277741616	9.40276747220315	9.51898836046427	9.91874568513718
1155	nimenomaan	10	8789	10.5799864389373	10.8508949770091	8.7318723194158	9.9092291128979
1156	kuluttua	8	8784	5.35081870619302	5.2220792645737	10.2881361606682	10.7085082113275
1157	voin	4	8778	10.196143471669	10.4385884628356	8.57125402925821	8.58941447300042
1158	pääosin	7	8776	10.0897484140138	10.185863104291	8.22588911623979	9.34009268228564
1159	kunnon	6	8769	10.1337501274478	10.3822944614118	7.02829160229768	8.17438343155978
1160	kunhan	6	8766	10.2604722354733	10.2166433417958	9.22763715644087	9.45082368498271
1161	uskoa	5	8762	9.27646500720343	9.30019102465249	10.3866588121886	10.4846244269515
1162	lue	3	8755	11.2242243150236	11.4427784686203	7.2184680245893	7.2760727175938
1163	tiedossa	8	8747	9.88645346646779	10.0228949941165	11.4018836081363	11.3221188885053
1164	elokuussa	9	8718	9.5581993426195	10.0411342876014	9.95832307152966	10.2059899498233
1165	käydään	7	8713	8.29049073552865	9.15202639345746	8.10425189531826	8.37036514950507
1166	matkaa	6	8705	9.10066927444795	9.3487147298075	9.93024180959472	10.6166706326927
1167	koulussa	8	8687	9.34365449298717	10.6515954990787	11.0680746130722	11.2770861270739
1168	keskustassa	11	8666	7.58383318211927	9.25335128299536	10.522664119328	10.785966196214
1169	ohjelma	7	8658	9.27930614231856	9.99051750919348	10.4788809963521	10.385058111277
1170	huono	5	8653	10.4975597725868	10.5662513004541	8.65228133382437	8.84224485745826
1171	tapahtumia	10	8649	8.61758572497661	8.77044461820811	11.3422053532449	11.3845198586274
1172	puhutaan	8	8647	9.1502362336388	9.64511394045888	9.43235935392714	10.2413417337568
1173	näissä	6	8642	10.9663708870264	11.1946617930292	5.45004717949982	5.71427359644345
1174	rakentaminen	12	8630	7.36937611545901	8.56618426574133	10.289016528972	10.4013537455585
1175	näytti	6	8620	8.63641956585916	9.58509051313427	8.34155805176135	8.7643195836053
1176	onhan	5	8617	11.3454920040432	11.1670572120445	8.34705880709145	8.60750715055897
1177	toiminnasta	11	8606	7.63275163473963	8.34051678141416	11.0022700117015	11.0083867375228
1178	avoinna	7	8602	9.7421344247565	9.85863969589335	8.33861753639267	8.48123144751184
1179	vaikeaa	7	8598	9.87726605539972	9.867832080165	11.0814571748479	11.0046370327256
1180	alue	4	8594	8.35937672997291	9.41233147089533	10.5511397005179	10.611776654628
1181	töihin	6	8591	8.64082402104557	8.97695730881131	10.8877611642351	11.1655734488949
1182	tällainen	9	8580	11.0027325705234	11.0677657284517	8.4177187970013	9.10987008236518
1183	lupaa	5	8575	8.84588531299227	9.37379713941288	10.5444146503664	10.8489154810955
1184	millä	5	8573	10.4594281814572	10.4062620090786	6.55159441732079	6.55240031132887
1185	tulevan	7	8572	9.85222113852413	10.3111497573214	8.0339070503076	8.6280040261629
1186	sivut	5	8567	7.23183939307673	7.56975444990289	10.386165470879	10.4455074661957
1187	älä	3	8563	10.9151604620211	10.787438554394	5.96749466551977	6.07024925294377
1188	historian	9	8552	9.57339027869384	10.0727988248135	7.88166551121259	8.14977656675809
1189	käytöstä	8	8549	6.75459752450252	7.28315332798239	10.5802943249425	10.7665178437497
1190	joukkoon	8	8549	6.30985511962584	7.05450028008166	10.4814895431035	10.6514999048075
1191	siirtyi	7	8548	8.47761973505119	9.51162731603129	8.07684800673095	9.25246781767805
1192	seuraavaksi	11	8531	10.4740803631958	10.60703879753	8.86634513852729	9.46675347049194
1193	ottanut	7	8529	10.0802222205124	10.1301817758343	8.35139090207669	8.73051728103164
1194	nykyisen	8	8514	10.8035572704934	11.1009412005149	6.79243056089645	7.63340874317532
1195	niillä	6	8500	11.0218563922628	11.094510397048	9.64070691780908	9.80765041523533
1196	mukava	6	8495	10.4826674515733	10.458389530589	8.90272353728527	9.1064231059265
1197	puolue	6	8492	9.07752029794283	9.27565263062639	10.7313542531749	10.5776810177543
1198	määrän	6	8489	6.03708691631923	6.38543965761228	8.53235446931414	8.72473962178412
1199	pitävät	7	8487	8.05641986944509	8.84229557061787	8.20010372947261	8.76944442518387
1200	pelaa	5	8480	8.45296001311878	9.45959461302922	9.28498588405093	9.92383124030413
1201	paikkaa	7	8474	8.79281452614966	8.97832878947708	10.8109258414471	11.1303416953525
1202	päätöksen	9	8462	7.72089902220771	7.72302974800228	9.3837131930939	9.58875501859117
1203	voida	5	8459	8.56499147648663	8.6563226629929	8.24785137432591	8.2183223487017
1204	meiltä	6	8456	10.2448537474987	10.3718036406583	8.71177999164756	8.76583778812115
1205	oikeastaan	10	8455	11.0982104365553	11.2087004140016	9.91021026015121	10.195837421138
1206	laaja	5	8453	10.4133884080302	10.5124589660335	6.96173020200048	7.74241083277325
1207	miljardia	9	8451	6.42033917432016	6.33062077556352	6.00408647981525	5.96728634599963
1208	tie	3	8450	9.56616626960538	10.0535633700898	9.94898874836083	10.1343898388973
1209	lienee	6	8447	9.01673289073718	9.9135891583834	9.57518895347395	9.90561296135079
1210	päättyy	7	8444	7.28850183332265	7.89435118322198	9.12549019179969	9.35447399190627
1211	perhe	5	8441	9.06647326233008	10.0462185390253	10.468822235074	10.3076011138582
1212	sellaisia	9	8432	10.8184744413015	10.8696827366941	9.22271490748381	9.58423377877885
1213	saatavilla	10	8420	9.96797190210117	10.1539539144552	10.2365091917966	10.7663602226023
1214	median	6	8415	5.81920139631521	5.9988341253011	7.85526488052731	8.31859776689257
1215	liikenteen	10	8399	7.11774483777986	7.02572123086335	6.15484843071709	6.42524727368707
1216	hinnat	6	8381	7.4537460450524	8.06778648926317	8.30561595749953	8.15411209836545
1217	jäädä	5	8376	8.73480846466344	8.74819816345868	8.18993002909263	8.57822035404506
1218	työntekijöiden	14	8372	9.65622973406161	9.91986603697221	7.93533826500346	8.32757273860913
1219	jääkiekon	9	8367	9.54420190916638	9.98228338019759	4.32493498125423	5.63858239919255
1220	kovaa	5	8353	10.1081582096523	10.2244345954549	8.02115739376945	8.17386079247457
1221	luonnon	7	8351	10.2985144079678	10.4446629016983	6.57750252336931	6.78994485426341
1222	itsekin	7	8351	10.3918717247274	10.5619339866147	9.89103336156856	10.290062106677
1223	professori	10	8335	7.80117603015138	8.48261154694923	7.86712801753908	10.2356132879788
1224	tavoite	7	8325	8.94178017670871	9.25582274563441	10.6410776523241	10.4865636890384
1225	kokouksessa	11	8314	6.78512719953623	7.02422899039565	9.99700213937914	10.1132757646027
1226	vastaava	8	8312	8.04484977560031	9.59001672214876	7.0390934210889	7.19201703640333
1227	tilat	5	8301	8.11055263362338	8.39272123712802	10.023738333132	10.2064733236568
1228	puheenjohtajan	14	8301	7.15273789401925	7.52304419116265	8.65845574924224	9.13514030959442
1229	kasvu	5	8301	7.33959634823626	7.82144523663827	10.160653437622	10.0485771847573
1230	pyrkii	6	8297	8.7363376396676	9.65017190737511	7.16822285857149	7.24992169756196
1231	kommentoi	9	8290	8.82747421464992	10.4105049805053	9.19774210246154	9.98724287731406
1232	lahti	5	8280	8.98528594198858	11.1626491354204	8.96380311646666	10.0893880476214
1233	odotetaan	9	8278	7.79346034596675	8.98304915849503	8.11035342436903	8.2311028359765
1234	nykyistä	8	8266	9.98459299427739	10.2175306628515	5.99405011616394	6.51910906712841
1235	erässä	6	8266	2.71588255445436	2.54974407668413	10.063879262641	10.6506621267519
1236	sana	4	8265	9.16635740424317	9.27208852359141	10.3825469069832	10.926228907892
1237	ranskan	7	8261	10.8574458126787	11.117465716499	7.16820451160003	7.97867962217035
1238	osana	5	8257	8.42236809049473	8.93579229667175	8.09545586280748	9.53419638658504
1239	ryhmän	6	8255	9.95488337659151	10.2509993107442	8.71929172473001	9.01091856641177
1240	asiakkaiden	11	8251	9.92625498762466	10.3004382761208	7.69038787849524	7.94899386286697
1241	onnistunut	10	8245	10.3391547063137	10.4508386825631	9.15368635391436	9.49452395315697
1242	liikkeelle	10	8232	7.47459052831421	7.62094298392632	10.5556745705824	10.8918837287583
1243	selaimen	8	8219	4.59778476329217	2.19173453989483	0.405997770949968	10.2036956506002
1244	aktiivisesti	12	8198	9.58231169066945	9.6276702484825	9.60103843139086	10.0849062498196
1245	sopimus	7	8196	8.91812507614281	9.42476524875864	9.96048789883001	10.122139544996
1246	erilaiset	9	8189	10.8313263164864	10.816013100379	6.0235697885505	7.68112286955303
1247	hiukan	6	8186	10.657957123967	10.9522293758128	7.86479773497756	8.67931591465115
1248	riittävän	9	8184	10.4639486235591	10.6968931733543	7.95555882307171	8.12817142568487
1249	kansainvälisen	14	8184	10.802553965038	11.0418764963659	4.51672307302101	5.38313539509008
1250	lopuksi	7	8174	6.70539019496114	6.66594629116222	9.75460518896845	10.3388728252964
1251	vahvistaa	9	8168	10.0133778238407	10.6347405315094	9.332253973888	10.0834022111199
1252	toukokuussa	11	8162	9.61892403873887	10.106875295093	10.0815697786723	10.3525282368892
1253	sopivat	7	8160	7.53070424307842	8.69630566446468	8.29699866469078	9.0088637472757
1254	suuret	6	8139	10.773758425339	10.8928853711305	6.62748118410891	7.32635970603953
1255	asioiden	8	8136	7.95459748669065	8.21537050619718	7.13889518574725	7.23163811835127
1256	enkä	4	8135	9.92546504470697	10.3239374392204	8.25185918337157	8.47512122599224
1257	täyttää	7	8128	9.21234095062622	10.0522473337836	8.92323176172551	9.60431232874915
1258	aikanaan	8	8126	10.1398137804711	10.4744475826314	10.0432666224752	10.7408462574632
1259	antanut	7	8125	10.2197265797208	10.2368168291254	8.55768868586954	9.13397615354104
1260	olleen	6	8120	8.07557340439032	8.60423105607502	8.77452773935473	9.58604551514828
1261	muitakin	8	8109	10.1245638818504	10.1120319252194	8.04260592687084	8.63280508541063
1262	pääasiassa	10	8105	9.89735284346448	10.0614366943207	7.84597247183105	9.29562320023238
1263	tiloissa	8	8094	5.92540102526707	6.45192371852137	10.8952211271942	11.2748714347617
1264	tuote	5	8089	9.18181559090132	9.37346581986921	10.747160847014	10.6523360540563
1265	pääsevät	8	8089	7.49138123041915	8.13412397987513	8.15097777109233	8.36297492289854
1266	haluan	6	8085	10.7278099631263	10.9061569932336	9.33573291127361	9.36356679339068
1267	maailma	7	8079	9.92679051786927	10.0886588910968	10.272526425416	10.1815136493852
1268	vaihtaa	7	8078	9.77573884253959	10.0139599997494	8.55470722188175	9.26747472575434
1269	esiintyy	8	8056	7.66550908391657	9.08162484754141	9.37190629162384	10.2506741699797
1270	tehneet	7	8053	8.20421139332089	8.18229009000907	9.34702260054608	9.96246752566117
1271	pidettiin	9	8040	7.3104635497136	8.59642726909104	8.5593193584167	9.34915009337032
1272	merkittävästi	13	8026	8.7020534014483	8.89442857015603	10.1681275503358	10.559406463708
1273	tarkemmin	9	8024	9.07892349794962	9.22311876914442	9.79709503154846	10.3888520177602
1274	kokemusta	9	8023	9.41821917789252	9.4492381354751	9.75769269263438	10.692708820567
1275	kaikkein	8	8020	10.9507771956287	11.222156448993	3.91967719751587	4.62177239700867
1276	etteivät	8	8001	9.84396878583764	9.69975345138671	7.97004814199979	8.32809138957399
1277	nuorille	8	8001	9.49651563230128	10.1863307366182	9.90390220739677	10.1058449427926
1278	voittanut	9	7983	9.3971687552355	9.74914100295022	8.77669383960916	9.65082865854675
1279	vuodelta	8	7973	7.28220777316443	8.07563454297553	7.92470181893667	7.88016977646888
1280	sarjassa	8	7970	7.58697177780329	8.51203707838059	9.9763857785805	10.3401697200276
1281	iltapäivällä	12	7969	8.28588682340989	8.19624249804523	10.5146673032285	10.8645144341705
1282	toivon	6	7964	11.4754202208106	11.6228343613286	10.0082149417	10.0041731951808
1283	vaaleissa	9	7956	7.62324912270352	7.58831071486201	10.7939755701252	10.9636492745733
1284	kysyä	5	7950	9.01656793806708	8.984575546034	9.47270959796826	9.82749103840402
1285	teemme	6	7945	10.400616924947	10.7821282613977	8.54053495672697	9.16532898818721
1286	ottamaan	8	7934	8.0162504500941	8.1457521541412	8.18265533468341	8.41569694523198
1287	keväänä	7	7932	5.1392347428706	5.11782176181708	10.5714622419225	11.1524253682206
1288	tuotteen	8	7928	9.14837077660899	9.23797050596165	8.39232363993274	8.8111508841368
1289	saattavat	9	7925	7.71701154496093	8.56692376006071	7.95812843822554	8.01671863001771
1290	niinpä	6	7912	12.6846709176646	12.4347370597965	9.40302469526489	10.2143012621166
1291	vaikuttavat	11	7902	7.51711251791903	8.35667539424228	8.70397311561949	9.2902250217259
1292	olevaa	6	7901	6.79461566254232	7.04360421523409	6.55616292189116	7.82847528009287
1293	toiselle	8	7900	8.39794614180786	8.81215708962181	7.11827028558162	7.25575908289
1294	kodin	5	7899	9.98889480778647	10.3214963426335	8.22360847073704	8.77269437907495
1295	ottelua	7	7873	7.85245884555584	7.76291374359566	10.162811247716	10.4920188392793
1296	vieressä	8	7867	7.3380399608483	8.21118724291933	10.2841614487736	10.3689773767983
1297	matkalla	8	7863	9.41958862579915	9.83193458188544	9.36631536530573	10.12803704102
1298	aikoinaan	9	7860	9.79460456331762	10.2420209212494	9.60756329998097	10.4835835775326
1299	tunnettu	8	7845	7.75464876244595	9.79553905865603	7.80551964421535	9.33138689663282
1300	joulukuussa	11	7835	9.52562130029218	9.90141278024472	9.79075780544252	9.99881342963847
1301	muuttunut	9	7827	9.87833648002529	9.9497395033098	9.92882737349817	10.5690364899264
1302	huolta	6	7821	7.40533783403769	7.35132234650055	9.98502080932375	10.3510442430549
1303	laki	4	7819	9.8078090312726	9.85592875665594	10.1751190920835	10.1841491688126
1304	taakse	6	7810	6.90730168319906	7.51034726094513	10.7564635066689	10.8712621967552
1305	vastasi	7	7805	7.44456834676304	7.95206284023671	9.44979662099663	9.95266326696125
1306	musiikkia	9	7803	8.30583257013975	8.71815389026106	11.1141472231828	11.299994110387
1307	muissa	6	7792	9.91445004421219	9.79716632189947	5.32663061818601	5.68590334981629
1308	kiva	4	7773	9.8757732662606	10.0034447826072	9.34353001527034	9.47517946433422
1309	marraskuussa	12	7764	9.57618820623737	9.97052882093115	9.98223599697064	10.2417302378468
1310	pientä	6	7759	10.6186823238369	10.7419753137981	6.33805119849717	7.16829263261689
1311	tilata	6	7755	8.00142244627408	7.94494705085384	8.21782070259998	9.21143518062275
1312	väliin	6	7754	7.13812032432353	7.92945410175909	10.6864467988226	10.862981858919
1313	suhteessa	9	7753	8.30474298986241	8.64142273542583	8.87767193278543	9.51162669649263
1314	tilan	5	7753	9.06797875287356	10.1797340551788	8.58089018551089	9.06849758933445
1315	ylen	4	7748	10.7182345498266	10.9014542729181	6.12933931557178	7.1625361081661
1316	sodan	5	7725	8.80460870472735	9.12981316473162	7.46188954478667	7.57031925186933
1317	irti	4	7725	7.70151725684453	8.00083078920836	9.83804496195349	10.5856022934248
1318	liitto	6	7719	6.54026170157788	8.51016717538387	9.92183051073061	10.1210018720171
1319	aiheesta	8	7718	8.21472742843338	8.40431767988422	10.5856435007338	10.8690273646916
1320	parhaan	7	7716	8.92283781087867	9.06271996115243	5.06712396379262	5.34950003247919
1321	järjestettiin	13	7713	7.05045572360273	8.66731937402164	8.700849610775	9.47164246748424
1322	palaa	5	7712	9.11457553018479	10.3014159505797	8.82589355092311	9.58421113261877
1323	valinta	7	7700	8.04326232098066	8.68006373966485	10.9565461859223	11.1496540534917
1324	jostain	7	7700	10.7661647330951	10.9760101276799	6.14447638428949	6.33077271609175
1325	valtio	6	7697	10.5015618896496	10.6255946206618	10.3278168824447	10.1990542668266
1326	päivittäin	10	7692	9.37129756468443	9.65383477276866	10.663834316108	10.9607619297655
1327	alas	4	7688	7.85636080140399	8.14044782406908	10.3541663521167	10.7611667871192
1328	m	1	7686	7.9808283700058	8.04366427269597	9.98764459965781	10.2527585483117
1329	julkisen	8	7672	11.0446612344406	11.1557714532596	4.40973312615151	4.37206754176506
1330	seura	5	7670	9.59688797242531	10.6054404880875	10.2406046718862	10.0403284540022
1331	minut	5	7656	8.92576354982785	9.02715893068481	9.49046495821226	9.7849065326555
1332	katsoo	6	7656	9.36633845693133	9.96683487824464	10.1490564872953	10.4019204451312
1333	mielellään	10	7654	9.96564033633058	10.1060636359861	9.89530233267789	10.4434776857147
1334	tärkein	7	7650	9.76662463931202	10.3464386390361	7.33289040546321	7.72153331467833
1335	siirtää	7	7649	9.71663389302896	9.90175731631148	8.8342954783978	9.67883319700574
1336	vanhempien	10	7647	10.5319692932451	10.776650681017	8.87777852179074	9.15797332858468
1337	naisia	6	7642	9.90460599784665	10.1773555514552	11.2993185805682	11.3421555338142
1338	ohjelman	8	7642	9.83802076871035	10.5384780578317	9.20870485907175	9.53674389377737
1339	vaikutus	8	7639	6.93906481220062	7.33650730125254	10.0974039550183	10.5915507516763
1340	ketään	6	7638	8.90378432928497	9.03489022141715	9.99657260870927	10.1368539014233
1341	kuluessa	8	7638	6.2364375327194	6.12734723225544	10.2106095108047	10.6141619006224
1342	valitaan	8	7628	8.37805901550396	9.2652135019609	9.27409291515835	9.8214199871904
1343	yhteistyö	9	7624	9.22966614242164	9.48944649331483	9.83575868760446	10.4256038783156
1344	keskustelu	10	7623	9.22982589664383	9.31525739556505	10.2582350241053	10.5979218969901
1345	kaunis	6	7619	10.6202302521968	10.8023651032749	8.90224428517456	9.54033191593796
1346	kesäkuussa	10	7618	9.54450985419709	9.9462486935398	10.0716340388207	10.386334727755
1347	edistää	7	7616	10.3772933739652	10.5344949435003	8.36559100599494	9.07625875409773
1348	oppia	5	7606	9.79096042158363	9.8018608290191	9.99323505852015	10.2146082407145
1349	puolelle	8	7604	6.10273514510421	6.1681100059344	10.93254189039	11.1028385402048
1350	mahtuu	6	7601	7.29970419852484	7.98760435309631	9.5469474408243	9.72451879386394
1351	pienet	6	7592	10.9744298045928	11.0670059093003	7.237503773258	8.14790025082254
1352	nuoren	6	7590	10.3716798725733	10.6173540349876	7.3425563813321	7.78365819120572
1353	suomalaisia	11	7590	9.68107151680933	9.77473155572374	9.0896803774448	10.016785196871
1354	käytön	6	7586	7.00122943105115	7.69748025648274	9.06455887478434	9.2219380554649
1355	mahdollinen	11	7584	9.56110506897112	9.61273950808098	9.01572369526255	9.90264071931171
1356	jokaisella	10	7582	11.2241949476608	11.3589658710269	7.11737840191488	7.75532374359947
1357	parhaat	7	7570	9.9451748892629	10.3420657727221	6.25144911194714	6.88626274613921
1358	turussa	7	7568	10.2161195911845	10.8957158116254	11.0496484642736	11.4272430849839
1359	tärkeitä	8	7565	9.04516314711875	9.19201763599011	9.13564406058109	9.47098391096909
1360	tälle	5	7563	10.1341618330971	10.5120932788698	5.34011271989004	5.58853056609026
1361	hienoa	6	7562	10.6643476230181	10.5994241352957	10.1439016080355	10.2577983353973
1362	kaikkiin	8	7562	9.20051106283746	9.65907909595622	6.15503956838812	7.080721979931
1363	tulivat	7	7556	7.86593738077766	8.85709813230696	8.82200665073696	9.40172263605149
1364	presidentin	11	7555	8.1177001961687	8.63875907652834	7.0415883756994	8.2140604634115
1365	tarvetta	8	7553	9.47056904869295	9.83157580060167	10.5242328700963	11.0023259265333
1366	työt	4	7550	9.17352442932175	9.64947729339839	9.85664791944532	9.92230729603327
1367	liigan	6	7543	7.42510725661591	7.30982825222148	6.38243619488525	7.392214653227
1368	syynä	5	7539	8.86505318312082	9.14205247684083	9.63978440521171	9.83731288667264
1369	nähty	5	7526	10.0245402357394	10.1965505041712	10.4636488623611	10.9617431179209
1370	estää	5	7520	9.62066085473727	9.96465359587705	8.80580667621983	9.51402233068162
1371	ajoi	4	7519	7.69120965339779	8.47674449420047	8.09374219948573	8.73774456424374
1372	edellisen	9	7514	10.7065469714371	10.9099822580244	6.76629760242476	6.89493706228526
1373	kunnolla	8	7513	9.19918128094577	9.49222663292276	10.5523204123975	10.7533864540053
1374	arvo	4	7512	7.40023156687847	8.05103312304194	9.58112851579534	10.2203440846545
1375	nähtiin	7	7509	8.04514439936841	9.14419883591301	9.76761793616518	10.2568847346297
1376	tutustumaan	11	7509	6.894879469965	6.90202730421273	7.7723094096733	8.98511260450431
1377	töissä	6	7506	9.80369970800712	10.2266084738091	11.1484209149192	11.5099899371961
1378	maaliskuussa	12	7496	9.51536304378728	9.96216995516239	10.009687563623	10.2529181806173
1379	alkuun	6	7494	8.58139091081299	8.95508422861638	10.4406135766291	10.7581211987135
1380	viedä	5	7487	9.8010556342448	9.83066829814914	9.12631161639544	9.66204887160227
1381	huomenna	8	7481	10.3315824716958	10.5384538690395	10.2971834328088	10.5410799239637
1382	rinne	5	7480	7.62652794774371	11.6726128770634	10.0580112517292	9.65410895532202
1383	miettiä	7	7480	9.31782574501289	9.29918602501471	10.4519909222585	10.5824042644709
1384	osittain	8	7479	10.6586329737129	10.7222422525256	9.13843264052258	9.93916843558304
1385	tunne	5	7477	9.12168655585866	9.18724714387446	10.6646939140912	10.8427288410628
1386	kuntoon	7	7475	7.15577562035601	7.66622724625053	11.1337802601924	11.2169425512416
1387	riippuen	8	7473	6.28012743156817	7.23963116608009	9.90076910036524	10.3746725336679
1388	kaupungissa	11	7467	8.00745811802135	9.68115065776596	11.0301089624274	11.3673501145078
1389	talo	4	7466	8.57798188184192	9.38187630008271	10.6595961747751	10.6829264631754
1390	kymmeniä	8	7460	9.54428203944093	9.5564803580092	6.63735588836829	6.88241610494668
1391	hintaan	7	7446	6.12818858237251	6.39697166166684	10.000154477668	9.98231911781437
1392	jäävät	6	7445	7.82168233108413	8.70137360073157	8.52413338109719	8.97195296085607
1393	luoda	5	7445	10.3492745569361	10.2976194409803	8.77408051359873	9.28087078875251
1394	oikeuden	8	7444	7.64640890257915	7.60107571803198	7.90963870587913	7.92186395229798
1395	halusi	6	7437	8.97124682572041	9.79200678335889	9.39684372219484	9.53530785835122
1396	helmikuussa	11	7435	9.67262428929642	10.1258036159303	9.97621344832932	10.2079367402828
1397	keskusta	8	7428	10.9527390191229	11.3370760239909	11.0459034443859	10.8635360986326
1398	of	2	7427	2.49769217244765	3.23010257027937	2.96450008760162	5.82469460843073
1399	muodossa	8	7426	5.64124362274934	6.70620799957297	11.409863643188	11.4731816093448
1400	tukee	5	7383	8.62948225725051	9.62360837337699	8.97425861038552	9.88205206591992
1401	ihmisille	9	7379	8.1461065633629	8.43948515758958	11.3707556999931	11.4035591926073
1402	tulosta	7	7377	8.46492846491017	8.60432201153515	11.2397842479387	11.2910228051561
1403	tarve	5	7377	8.76153817663462	9.25693897152179	10.3432649819576	10.5125279684297
1404	sopiva	6	7376	9.19861885766576	9.72382669501218	8.16731227095004	8.92023676254342
1405	jäljellä	8	7347	10.0855096638737	10.2825677406314	10.3922020041206	10.3606188014482
1406	kerralla	8	7344	7.820686275968	7.91292834034993	10.9967693021727	11.2258275963706
1407	kappaletta	10	7341	7.55177040065993	7.48850309928129	11.1828121758076	11.2814802808216
1408	talven	6	7336	9.77722234300428	9.97405915381628	7.31298554995171	7.78561511944236
1409	henkilön	8	7335	8.42248326883251	8.4711123810803	8.74020868478944	9.1482175724811
1410	tuota	5	7333	10.2455877262756	10.5544833860217	8.27387060850853	9.17523157712847
1411	välissä	7	7326	6.30732005886241	6.90499517149228	11.2434132683779	11.4667539639913
1412	hanke	5	7318	9.73011871459791	10.1935597736816	10.4062683932671	10.250182770436
1413	ottelu	6	7317	8.82209195843574	8.96096410598001	8.82179282604586	8.75731380744762
1414	ratkaisuja	10	7313	7.43855738849963	7.61465996962023	11.0817315601445	11.3387736003348
1415	päivässä	8	7312	6.91140733878019	6.99956289439841	11.5046211625247	11.5291495177818
1416	ensimmäisessä	13	7302	9.29420971461782	9.69512958550927	4.93416611018187	5.29570260524899
1417	epäillään	9	7285	6.65841923803283	7.21599200496746	5.68895587489628	5.81773108267596
1418	kuuden	6	7284	10.3619646703719	10.6558307431356	7.2364340741962	7.31109096425821
1419	löytynyt	8	7283	9.68448867983431	9.85908766569869	10.0069993257422	10.4511145455804
1420	itsestään	9	7282	9.85407296988002	9.98569440595621	9.06827301394076	9.23825821707113
1421	henkeä	6	7280	7.90013114409686	7.93009877778872	11.0242176525327	11.0437872413542
1422	onnistui	8	7280	8.49996977848183	9.82640777327878	8.38156393523441	8.6130721138392
1423	hoitoon	7	7275	7.49084459870731	8.23135967293273	10.7600045071288	10.808695210696
1424	yllä	4	7271	8.80803716707022	9.14081992980074	9.43980067284272	9.78243681243508
1425	pitkälle	8	7265	9.38151664062557	9.46508587392624	8.65964944325931	8.95761911888698
1426	jonne	5	7259	9.93896291265327	9.94100589392812	9.34084582782719	9.71604892262346
1427	uudessa	7	7258	10.3667939391949	10.9409862730039	5.22169485065664	5.87946953967928
1428	maiden	6	7249	7.05315329096868	7.57126397839216	7.55236471668607	8.14885404670679
1429	ilmi	4	7248	5.74195193247519	5.59293674832756	10.2115682097378	10.68251400146
1430	tulleet	7	7244	8.4855176911947	8.6015522377745	8.80912548464936	9.40839235691951
1431	erilaisten	10	7244	10.6183151479539	10.8145873955487	5.16717939754803	6.32834859979756
1432	väkeä	5	7240	8.52367099175131	8.81127583634745	11.1132181464495	11.2917615971391
1433	johdolla	8	7236	6.04989462808149	7.75559845570548	10.9757939691416	11.3520234255424
1434	anteeksi	8	7233	7.33151551141415	7.39696875487733	10.6480925032849	10.9573815655158
1435	eurolla	7	7229	4.18011606004037	4.08510217134295	11.0545701884657	11.014354301543
1436	tarina	6	7227	9.20110090211809	10.0378335203012	10.5588508565707	10.7282596789152
1437	jokaiselle	10	7225	10.4375561686126	10.6475644505197	7.31000059811917	7.96738810258181
1438	tallin	6	7225	10.662426906181	11.1818004814571	8.01954352396559	8.4307801441999
1439	lukion	6	7222	8.83658725308244	10.673657865104	7.50269516920667	8.13081884475485
1440	vetää	5	7221	9.65040226245035	10.3275059182683	8.92882545014988	9.54994641321703
1441	nähnyt	6	7204	9.63699031315442	9.67018354533431	10.193379344476	10.7210035100978
1442	rakennetaan	11	7201	8.42619411313216	9.57138880153706	9.30982671584222	10.1840472165527
1443	syyskuussa	10	7184	9.65829262009128	10.0659966964457	10.1175040750849	10.3531690393252
1444	palveluja	9	7180	8.54358768115749	8.81521786561896	11.0185504852812	11.1194510879532
1445	vanhoja	7	7179	10.4342383791603	10.611147593188	6.84307499782909	7.81045878203862
1446	kahteen	7	7173	8.91570244397103	9.13250872642715	5.94251149013857	6.21343749245919
1447	vanhat	6	7172	10.8461008021748	11.114950445818	6.53407154806624	7.46128370086627
1448	haluamme	8	7164	10.4514499058294	10.6658891131134	9.12297925016808	9.11340860342873
1449	lisätietoja	11	7163	9.57295015152932	9.60908676768431	8.39804296143939	9.36504129274103
1450	kausi	5	7159	8.63327379799028	9.34791278357895	9.57795091352747	9.51236687041989
1451	käynnissä	9	7153	9.74099169250306	9.90061750519958	10.4349632519579	10.6738733383339
1452	suurimman	9	7149	9.48819338669757	9.5859010064093	4.72040150556773	5.14787039972073
1453	hänestä	7	7143	11.2947751494299	11.3087992861889	10.260641622394	10.3293740364412
1454	väärin	6	7141	9.99993766303439	10.1256625263992	10.6080369926805	10.6880021835455
1455	selkeästi	9	7141	10.7386977667519	10.944210525027	9.80293436277195	10.26368259694
1456	kysymyksiä	10	7137	7.81804357524754	7.94684417290155	11.3983315866669	11.4880259038261
1457	maissa	6	7133	5.43481902529496	5.71736418893562	11.3468678942813	11.503069160773
1458	sivuilla	8	7125	7.18254457411338	8.03140674241172	10.4260129440353	10.488145220615
1459	yleisesti	9	7117	10.7539306175089	11.0259555836633	8.13215158539446	8.54393851021611
1460	puhuu	5	7111	9.14800876827698	9.91815387569465	9.60941162049687	10.2625925688001
1461	poistaa	7	7106	9.94135819710481	10.2586966281879	8.9485220265847	9.66732081978302
1462	aikojen	7	7104	5.2291998090356	5.05555752731455	6.82190195688271	7.60507645622835
1463	välittömästi	12	7096	9.52501251917833	9.75284079022162	10.3836229460909	10.8359211436081
1464	palautetta	10	7095	7.42046315322341	7.46223241437413	10.5394295965627	11.035597011611
1465	kuulu	5	7095	8.7048580001042	8.80380678305813	8.99561593269354	9.86700642714725
1466	mielestään	10	7086	5.31804887255422	5.09997609366323	10.24892966845	10.81263110482
1467	lokakuussa	10	7084	9.70796425989166	10.1320677924282	10.015425134714	10.2455200483327
1468	seuraavana	10	7082	10.397518753663	10.578305344561	5.35919518265119	5.2929337663014
1469	jotenkin	8	7080	10.9483945790361	11.1653926178454	9.12200914035574	9.68671844769487
1470	koskevat	8	7077	6.81535510309659	7.76739078006919	7.41684780521332	8.04790177591694
1471	lopettaa	8	7074	9.41967182313352	9.95886230168454	9.2931596358595	10.0372632645741
1472	omistaja	8	7073	8.31345029141264	8.82258563586393	10.9973190890125	11.353109653582
1473	vauhtia	7	7065	7.2540648876582	7.28921057475211	10.8723086711856	11.2604105540607
1474	mahdollisuudet	14	7061	7.54801197626286	7.53710863600475	9.7705660139397	10.0610498769168
1475	kuollut	7	7058	10.2936891489623	10.3408177315645	10.1239603879955	10.6052927779897
1476	rahat	5	7055	9.42098074575842	9.62906873031204	9.78106448054947	9.91688084054606
1477	kerta	5	7054	8.33146908872083	8.2996909958407	9.30157341457867	9.36702607702697
1478	eräs	4	7039	11.5762785737041	11.7283987268646	7.60928561370593	8.25482124478804
1479	yhtenä	6	7036	10.192496406476	10.8151357675958	5.84160059512236	6.17282345452592
1480	yhdistää	8	7031	9.33314867520442	10.0518105954413	9.09711907161591	10.0641259746272
1481	kielen	6	7025	7.43130700548932	7.34108085276082	7.66756936936097	8.10726759462694
1482	joulun	6	7008	10.4586703945738	10.7183037558723	6.77810895544861	6.99111847948759
1483	lailla	6	6995	6.60950518025281	6.59651666039876	10.2875198326501	10.771728761492
1484	ero	3	6991	9.20370291249212	9.70499843464652	10.1880773491372	10.5542026178675
1485	työntekijät	11	6990	9.22856166265342	9.67887273760962	9.6468936139095	9.51758969036788
1486	kiinnostunut	12	6988	8.58419840132189	8.62593084080991	8.570246001239	9.439070370576
1487	ajassa	6	6986	6.77361456273608	6.92672310745242	7.55286670588376	7.4895073596324
1488	kansainvälinen	14	6985	11.2258531882078	11.4594496069021	5.21628379363057	6.22020432964739
1489	kasvua	6	6981	8.43836875046293	8.75118423253273	10.9828737277851	11.0370155358998
1490	tuntui	6	6976	9.46484834928019	10.0609545397433	8.59127531961085	8.82826491130232
1491	arvioidaan	10	6974	8.31484800220045	9.5080611659091	8.59222256767851	8.7747878107437
1492	varma	5	6974	9.68667637595084	9.73310091593742	10.2922393698376	10.4647601386079
1493	saamme	6	6950	10.1646539734227	10.3328303041942	9.41917783363195	9.76136468900735
1494	tullaan	7	6944	9.19648556233121	10.2991653305281	7.77526899812595	7.90812533766914
1495	rakennuksen	11	6943	10.1312772594725	10.3716419832363	7.87909948774328	8.4802521859076
1496	koulutusta	10	6942	8.9228851884533	9.26600846988717	11.2084489020482	11.3916196530251
1497	kiinan	6	6931	11.0414911352428	11.2046336134695	7.59677295211602	8.47320913896408
1498	pisteen	7	6930	7.65205929432669	7.58466033646619	6.45117490270206	6.52003456393048
1499	ohjelmassa	10	6916	9.99297103393498	10.8038413710194	10.4362525589924	10.5076841624721
1500	voisivat	8	6916	8.01269778726314	8.70917092330377	8.86458175390317	8.88163160095622
1501	kuului	6	6916	7.99843814583575	9.05424652715901	9.46178836733807	10.2160940009372
1502	tila	4	6915	8.82872511576018	9.71502839702175	11.1069411344883	11.2130826639774
1503	esityksen	9	6909	9.04509345900768	9.46353124377153	9.28745965421912	9.53089746931272
1504	kokoomus	8	6909	11.401230411796	11.5680083185018	10.9841530687082	10.7787752428462
1505	otettiin	8	6906	8.54800200111542	9.65537659560137	8.03138558121973	8.18086958608559
1506	palvelujen	10	6906	9.32763788165187	9.59205855445366	7.15909676306341	7.24436337148462
1507	hoidon	6	6905	8.97770743824034	9.42177165045515	8.79810684855602	8.87296131696616
1508	vihreiden	9	6898	11.6919271157175	11.8560124002826	7.74470369984039	8.3035040856598
1509	julkaistu	9	6898	10.150599588823	10.3537045369257	9.22065490695204	9.95893863356993
1510	kovasti	7	6895	9.85385396738178	10.0648298812533	9.89353297896658	10.4055107655187
1511	onnistuu	8	6895	8.36446139073904	9.05415538659725	10.0611915555747	10.4441005035967
1512	kuulla	6	6893	9.05869551959553	9.0387078702361	10.2937934876823	10.7775450084622
1513	satoja	6	6881	9.80162865584583	9.84134907172794	6.78826120188968	7.05986580918027
1514	osallistuu	10	6879	8.03831768314699	9.02865525870249	9.19889358977857	9.91312479673356
1515	keskenään	9	6872	8.06207617417376	8.34416059014462	10.6256005545647	10.8999445523541
1516	meistä	6	6868	9.1346746442906	9.09174128037562	10.248840833446	10.3681456424491
1517	kaikesta	8	6856	10.3339531526349	10.3965062936181	8.24074147766309	8.51302809072666
1518	tutkimus	8	6853	8.47003192462815	9.01544726937559	10.3002037689062	10.1645204368207
1519	huhtikuussa	11	6851	9.83655415981431	10.3193977836625	10.2976361610823	10.5472013448576
1520	muutti	6	6842	8.54986472468245	9.63366016344736	8.1064648857356	9.12378612148358
1521	asiakkaita	10	6840	8.8561440436563	9.17079710158434	11.2444281257658	11.346028034822
1522	antavat	7	6832	8.11267759738298	9.24927516913441	8.46385068302281	8.93424590477498
1523	koostuu	7	6825	6.91972294983286	8.0468595968458	7.12516018358403	8.08159286441532
1524	osaksi	6	6821	7.49533406573179	7.70621654207469	8.40833933253321	9.67157333301538
1525	voimakkaasti	12	6817	9.29186248537666	9.45025203719922	9.66813502272858	10.4265814700187
1526	paikkoja	8	6810	8.63844995164295	8.87257010422883	11.3877466475985	11.5340145103403
1527	kristuksen	10	6807	10.0219239584677	10.1151110093642	6.94308947294915	7.17724852650872
1528	riippumatta	11	6802	6.34077385455678	7.11606306706608	10.301018211095	10.3850234619017
1529	tuloksia	8	6801	7.89652277931715	8.34011654692847	11.1664973842849	11.287311120566
1530	toisten	7	6801	10.4484644584831	10.707423896923	7.57313559049872	7.817101498911
1531	katsomaan	9	6799	8.49335419310163	8.76597826858539	9.9978566052092	10.6318513503156
1532	aiempaa	7	6793	10.2742917889682	10.4416509214106	5.50329323279568	5.89780848356927
1533	normaalisti	11	6785	10.0379052420265	10.127664156809	10.8800011657891	11.2619051547881
1534	käsin	5	6781	7.18310685664334	7.82985909084654	10.1639275189918	10.5408150296938
1535	lähtenyt	8	6780	9.99771761612791	10.1875227395281	8.81957554656129	9.27635029287575
1536	tunnetaan	9	6777	8.01902762545492	9.38140166017467	8.55403040789328	9.34442262812404
1537	nähden	6	6777	4.91235143026896	5.65300611315879	10.9963640940504	11.1294978230141
1538	iski	4	6776	7.65335596322023	9.28347863127739	8.29921460868072	8.80551310337469
1539	kilpailu	8	6773	9.8774404315806	10.2687132360869	10.4697585528668	10.5049079219783
1540	nauttia	7	6772	9.73267583055295	9.66946455518376	8.31327927034832	9.04927061501227
1541	korkea	6	6756	9.80454624549072	10.2007456772542	8.42854099251134	9.10622747652903
1542	entisen	7	6752	10.2551558462833	10.9033590214698	5.53592203437634	6.46749655183965
1543	avaa	4	6751	9.13582270569031	10.5314666036641	8.28882043317166	8.93669636560794
1544	ulkopuolelle	12	6745	7.15233101074326	7.86368154984234	10.9090017767568	10.907082545206
1545	vaativat	8	6744	8.0311591081483	8.84112308402	9.17606019560347	9.93061981223526
1546	työssä	6	6738	9.58209015224849	9.96881519919572	10.0128328193044	10.158390333444
1547	kokenut	7	6738	10.8271347689872	10.9470655724182	8.73221771490108	9.61953690322134
1548	perustettiin	12	6736	7.77152008472145	9.03385461882291	8.67045469152567	9.26910007685137
1549	kesäkuun	8	6732	10.1168291051642	10.5561654134564	6.46016722875098	6.36550595723427
1550	palvelu	7	6723	9.72524124251742	9.97560674222314	11.1595632737812	10.9960160746746
1551	perässä	7	6720	7.77584418919675	8.33890118125285	10.9425655005917	11.1905304656828
1552	joutunut	8	6712	9.84978834170425	9.92253496534318	7.816511750448	8.1257493317926
1553	työntekijää	11	6711	7.76037631831284	7.73984782348855	11.4958779586088	11.4119837520035
1554	kirjoitti	9	6711	8.38205186661103	10.0556724655683	9.25499479825752	10.1553117680585
1555	kiinnostaa	10	6711	8.33501686573331	8.99265877032805	10.8717327663201	11.1558457526085
1556	voittaa	7	6709	9.71728802251543	9.99232294999555	10.5382385870251	10.9452557772887
1557	ongelmat	8	6709	8.46613734457829	8.75091444080529	9.96015994747388	9.92744432929209
1558	katsotaan	9	6707	10.1326355754478	10.967350904096	9.5667315790953	9.88439370210046
1559	ollenkaan	9	6696	9.50000211098735	9.80822148471412	11.1007317384244	11.2142627602141
1560	vapaa	5	6693	10.6532847121208	10.8123444464885	6.56862096679787	6.68377996974266
1561	näihin	6	6683	10.4879136459199	10.6822687422506	6.48265390899587	6.87245202143455
1562	muutakin	8	6682	9.64329624115343	9.60991175159915	9.13786447209763	9.27546739037268
1563	elokuun	7	6679	10.0840653990553	10.5120338671209	6.41864853138543	6.3717356596612
1564	yrittäjä	8	6675	9.42314289240721	10.3613787540304	10.5205395518423	11.3237399913595
1565	ehti	4	6671	8.79390770253893	9.94235706857678	8.36501812535342	8.40292659030542
1566	yrityksiä	9	6670	8.31028821251469	8.51010696588681	11.4068568751927	11.45262633122
1567	menossa	7	6662	9.95288894900236	10.1036984762992	10.3165988036892	10.8362458550317
1568	vaalien	7	6650	10.158002758905	10.3100989873818	7.05207456257891	7.11178905246699
1569	kahta	5	6644	10.3438711991159	10.4992311629317	7.60311381009511	8.2415879463865
1570	teille	6	6641	8.9323412675569	9.07842223792755	10.1343596910112	10.4100446231447
1571	millään	7	6640	9.73749693855028	9.95954293499542	6.7211776968285	6.8340145697209
1572	työskentelee	12	6639	8.06115894450359	9.18367715691183	8.72877546913674	9.55335557866527
1573	tarkasti	8	6639	9.27392236328287	9.46311550894963	10.4363548925096	10.8870911388919
1574	paikassa	8	6638	6.08067046482321	6.13320666775802	11.6658517972665	11.7496433566548
1575	jaetaan	7	6637	8.11418684033372	9.12004771777239	9.07426689633997	9.86562912697407
1576	toiset	6	6635	11.6407215049906	11.6066140760551	9.17746953860731	9.45387175874191
1577	saapui	6	6631	7.81604864394265	8.95356629322153	8.46485044644847	9.21178445578449
1578	samat	5	6628	10.5701581286384	10.6697473508965	7.73167856794705	8.01939288563966
1579	kerro	5	6620	10.6681309178298	10.6234412966186	9.37361603174489	9.63387335982967
1580	kiloa	5	6618	7.29726530051447	7.22107675800003	9.96293558273933	10.0492053106797
1581	toimittaa	9	6616	9.18396077226264	9.87867305730856	8.38579778544986	9.2989171372591
1582	parhaimmillaan	14	6612	10.6528537284397	11.1721991189248	10.6109734894348	11.1792250759518
1583	liki	4	6611	10.4811403715824	10.9048351181055	8.0426829324827	8.31135730824629
1584	asukkaat	8	6609	8.45610723984772	8.995006375624	9.40707887999234	9.28911113088362
1585	hyödyntää	9	6606	9.05220264961423	9.22540582304079	9.22795731760796	10.2817966751848
1586	peliä	5	6599	8.81301967206115	8.934495157125	11.1540027874255	11.3093079924899
1587	toimittaja	10	6597	9.37435871373951	10.0820626350531	9.93604030054457	11.2424577663047
1588	ollen	5	6596	5.33463155907861	5.27352304478112	10.0250655084379	10.8184174162164
1589	puolilla	8	6594	4.08292873318742	3.85964384503655	4.40774499204751	4.38975336980671
1590	huomauttaa	10	6593	7.91485573253889	9.50658678061187	11.0470226836604	10.9605648055614
1591	nimen	5	6590	9.03559943465439	9.56613270838869	9.33377141976817	9.81798760758937
1592	tuki	4	6579	8.84775598178425	9.35420779253641	10.5592318831693	10.8985610266326
1593	kuukaudessa	11	6563	6.86734400572405	6.90000387419522	11.4884850588852	11.4876443995174
1594	yhdellä	7	6562	10.3162684860302	10.7804257440144	5.8736603811094	6.47874318712777
1595	toteutetaan	11	6562	8.08855829812227	9.16911347443384	9.01268409576527	10.102618182983
1596	vapaasti	8	6555	9.89301895386525	10.0832000132871	9.09525090512597	9.53119772593999
1597	pitämään	8	6553	8.20567914429378	8.33834615407654	8.37510205845808	9.04721910884498
1598	lehti	5	6550	9.06888389116691	10.9546741738894	10.4669799590002	10.2430632068747
1599	esimerkki	9	6534	7.82706506527671	7.75025846750065	9.67911458841103	10.1771123957073
1600	ensimmäisellä	13	6529	9.46522239384887	9.69733398695363	3.52667119080241	3.8230486188777
1601	koulujen	8	6523	10.5890826816701	11.0457488436437	7.2526290310558	8.29150915070496
1602	kahdessa	8	6522	10.1332270257826	10.4353170594082	6.32612054260195	6.46563778538512
1603	meidät	6	6521	8.71783926434137	8.80048476005098	9.60180926670457	9.97305892657769
1604	palveluita	10	6520	8.78696488097014	9.04811962308044	11.3934694566069	11.4428924131226
1605	käsitellään	11	6518	7.79062562766179	8.57218829661362	9.23705720698959	9.89281062764969
1606	valmentaja	10	6517	9.21966862468478	10.176142795979	8.9182786910649	11.2791833954647
1607	halunnut	8	6512	9.45925950286505	9.43654376681119	9.27934685045537	9.38157653429338
1608	tiedotteessa	12	6511	7.66455708953476	7.8049587837273	10.4033852270619	10.2019571443882
1609	hoito	5	6509	8.30357422463758	8.86594016455065	10.9294643313435	11.0335566855645
1610	kahdella	8	6508	9.80872384596302	10.4717263813284	5.92593145598319	6.5017689213322
1611	uudestaan	9	6506	9.79164712628227	10.0169423777433	11.2979772597867	11.4919319530826
1612	yrityksille	11	6504	8.24223215276511	8.79571250220804	11.2673429456089	11.4288122790057
1613	pelata	6	6501	9.77219241676034	9.76227772413599	9.96597472643474	10.5523834624648
1614	syyskuun	8	6499	10.0852166413387	10.5496159143496	6.54421204047227	6.45410642350828
1615	suorittaa	9	6492	9.44631212037885	9.67179004885336	8.73437771687916	9.85780152135364
1616	toukokuun	9	6482	10.1770986495947	10.6679965172416	6.55119180995685	6.52110472632287
1617	jätti	5	6481	9.00794336827354	10.205248483837	8.218988980376	8.73698882827606
1618	ajaksi	6	6479	6.2754791653374	6.69727511863888	11.1187984025346	11.3859748344106
1619	tarvita	7	6476	8.56288876214464	8.81170160746486	10.5641493990439	10.9499406731219
1620	jäseniä	7	6473	8.29337100265841	8.684545760002	11.4700240854875	11.5052950402615
1621	maksamaan	9	6467	7.24785200596521	7.2547099983433	8.97384948726661	9.69610646726173
1622	jatkoi	6	6465	9.05843353193759	10.1645168723136	8.53194050284214	9.3006257365917
1623	opettaja	8	6465	9.98576745564652	10.3322071915425	10.9055761206524	11.4466651892349
1624	palveluiden	11	6465	9.41411624564623	9.74491516893062	7.50381658525317	7.8307936486615
1625	myynti	6	6464	7.78432284839263	9.20303441662889	10.444084843223	10.3569336983803
1626	euroon	6	6463	4.00931496074713	3.91322602564386	10.9574662713181	10.8076064218678
1627	malli	5	6459	9.11603407790368	9.72636873143	11.218834701452	11.5064554762899
1628	asiakkaat	9	6458	9.81841761697057	10.274210025786	9.26591289165157	9.12505052902939
1629	kylän	5	6449	9.13695617069365	10.6902583856533	8.11858405090681	8.66111930334409
1630	talous	6	6447	9.47090509095819	9.38660679999042	10.2066260583623	10.0277590193522
1631	ravintola	9	6446	10.0465846333377	10.6448319950996	7.24143509485402	10.2010169229401
1632	hankkia	7	6440	9.79053277783937	9.7617134742376	9.33899755139379	10.2012669681211
1633	ylös	4	6438	8.0017557957956	8.3616993380807	10.5393589389287	10.9282608520275
1634	tehokkaasti	11	6427	9.12508709882563	9.37148847807333	10.3373938833654	10.8232322902056
1635	maaliin	7	6425	7.73350512651095	7.84315101683165	10.7682339152459	10.8826196900971
1636	heidät	6	6418	9.79259746891241	9.95462083692651	9.63374964803002	9.87015828433099
1637	toiminnassa	11	6415	8.88156777600058	9.53087983225389	11.4574517987491	11.4288043898996
1638	avoin	5	6414	10.0889229432092	10.1873666356786	8.67217686213665	9.24800893762687
1639	nuo	3	6412	10.6001977389137	11.0079590415827	7.82026830282689	8.86762844391022
1640	mitenkään	9	6409	9.57912642840362	9.80295140265427	9.75712505541733	10.0815195477145
1641	ollessa	7	6407	7.50261931114557	8.43555546171644	9.1973375622261	9.5512623087281
1642	haittaa	7	6405	9.275568054433	9.45002930551896	10.7839243380329	11.0332000415247
1643	suomalaisista	13	6404	7.64641149478609	7.66644694604654	9.41570466415947	10.076852059565
1644	alta	4	6404	6.5989085771765	7.27942268082169	10.3483030881378	10.5283521842993
1645	sanotaan	8	6404	9.24848887588543	10.0008384887926	10.6480455108997	10.9515173077622
1646	selviää	7	6401	9.51212332325562	10.1048691527982	10.1580816580876	10.7790914024663
1647	tärkeintä	9	6384	10.5267023025	10.7481498747639	10.7154703761053	10.6917694543002
1648	pelataan	8	6381	7.55344500572025	8.3038638881884	9.36366296231514	10.1767123996831
1649	kolmanneksi	11	6377	9.50902282248266	9.86807035767734	8.67407038667011	8.84314801097776
1650	hyvinkin	8	6377	10.1465419201225	10.3081411396462	8.54928160156804	8.82722000104588
1651	seurakunta	10	6373	9.48568600983515	10.9255735681405	11.0765384459617	10.89051529205
1652	sanomien	8	6369	4.63584548599734	4.34993153461296	6.60981631088198	7.70565805135339
1653	tarjoamme	9	6355	10.2971751305778	10.9753961443237	7.50226970974288	8.06046875878467
1654	sopivan	7	6347	9.18610214211322	9.59690811846971	6.88905739211339	7.56283797005176
1655	maksetaan	9	6343	7.86738534917483	8.88351788230665	9.37751777946955	10.0403559642224
1656	olikin	6	6338	9.38755190725938	10.1460135111696	10.2249292599145	10.615921635513
1657	taitaa	6	6337	9.71181906020123	10.8187223724324	7.82483147567982	7.97520637601231
1658	talvella	8	6336	11.1930405893281	11.5559917695937	10.404376250299	10.9415298590098
1659	harvoin	7	6332	10.1388478828904	10.224071352746	10.9820473020366	11.1953291701836
1660	hienosti	8	6322	9.47439424358602	9.69296464090365	10.3036765918929	10.907626542214
1661	toisiaan	8	6320	7.11687399391031	7.23718294307048	10.4913674940759	10.7022424074182
1662	rooli	5	6319	7.53028257839316	7.80848232545551	10.6620960045748	11.2089932766964
1663	olisiko	7	6315	11.1115334082062	11.0299998372738	9.31582201137455	9.6852066739008
1664	seuraavat	9	6315	10.2734846359584	10.82619068642	8.22385046963549	8.79749344048066
1665	monella	7	6314	11.023162606952	11.1858640553276	6.44273136327622	6.52361760112743
1666	mennään	7	6307	9.73424326255408	10.0907736861928	10.6295960986447	11.0119342675491
1667	muutokset	9	6305	7.99885208607905	8.40440315476009	9.9273424449437	10.1041205480229
1668	osaltaan	8	6304	8.36402438140691	8.26674161594404	9.49207503351604	9.87705748236973
1669	oppilaat	8	6304	9.01604334651287	9.51991098443826	9.04878382182555	8.99478560042934
1670	toimintansa	11	6300	6.62868082476954	6.3773655522523	9.21885188764648	9.57555396068959
1671	ison	4	6294	10.5671932176855	10.8813463063807	6.33407262089741	6.74885786830828
1672	kansa	5	6291	9.77331305692697	10.1133955857125	10.7393383583929	10.7059639298973
1673	ehtinyt	7	6288	10.3077657236822	10.3555929955851	8.70440143361646	8.86448352169881
1674	johti	5	6282	8.62636289389592	9.68205466255539	8.52913051578875	9.16516645054592
1675	ehdottomasti	12	6279	10.6435500435207	10.7129781168948	9.26824472342747	9.59636610195796
1676	saimme	6	6279	10.8016847420693	11.117558248313	9.22585439345334	9.63712460525324
1677	yhteistä	8	6273	10.5940260216792	10.7172216274111	7.43853105021694	8.12099645330342
1678	tuhansia	8	6272	8.95593699594677	8.92226524775813	6.86280627274351	7.09864476424717
1679	kuljettaja	10	6268	8.24989275545247	8.40193052725595	9.64060059904872	9.38385671886108
1680	x	1	6258	7.69428193844502	8.43661212107943	7.69818030629798	8.91467975781972
1681	tyttö	5	6256	9.19995401368695	9.98704201551164	11.1728651096493	11.1710384293074
1682	useimmiten	10	6254	11.2381572580265	11.463502101796	9.55115426683399	10.4561849059034
1683	joitakin	8	6253	11.1886413633939	11.2724967592673	7.19625263734891	7.80817021170281
1684	alkoivat	8	6244	7.6156130094895	8.58906824454448	8.94378376655869	9.21128299430142
1685	todellinen	10	6244	11.1476084581131	11.4434670568579	7.16862681951118	7.93818860451804
1686	ymmärrä	7	6241	8.56101577555524	8.55426906118092	10.477587742464	10.6524520871132
1687	monien	6	6234	11.5384751330354	11.6361354728663	6.81743069606134	7.23694477000069
1688	työhön	6	6226	8.79904665946044	9.22367859824261	11.0106905182775	11.0879261133378
1689	miehiä	6	6221	9.48741507206567	9.92317885137718	11.508947340746	11.5171022191879
1690	asukkaiden	10	6217	9.50094233030822	9.81464031817011	8.67432238876365	9.05748402528379
1691	lähde	5	6207	9.63172596624215	9.91216089731951	10.0990167063163	10.3446523152663
1692	kunnat	6	6204	10.2726778883761	10.6670195523331	9.74652220252696	9.64144636747894
1693	kisan	5	6202	9.43195183400214	10.4958789021786	8.42689320676922	8.97753599042063
1694	tekijä	6	6202	7.55611018544558	7.754407413293	11.4921552657697	11.7131077148757
1695	vastaavat	9	6199	8.35339332133669	9.2516347380705	8.81680191124627	9.6301157137788
1696	jäsentä	7	6190	7.60796032808968	7.61532239065448	11.7963972161265	11.6270646845285
1697	mahdollisuutta	14	6186	9.15991510183053	9.36671500602935	10.0838258884599	10.3386641203554
1698	päätöksiä	9	6182	8.14375731774566	8.22489854681812	11.4055746820881	11.5202782956532
1699	lauantain	9	6182	10.7058326747771	11.0920638028704	7.00266826362706	7.98575167635709
1700	valtuuston	10	6180	10.6354611615014	11.0879080101316	7.06732328217218	7.18213368715841
1701	valmistaa	9	6166	9.00950514720137	10.1796416842874	8.7411864835312	10.0379773311745
1702	kurssin	7	6160	10.2980703446891	10.7196046111486	8.08437946269966	8.2368226893976
1703	tällaista	9	6155	11.0304219332129	11.1047414510068	9.04103724283758	9.64216660605329
1704	hyvässä	7	6150	10.8638911681451	10.9939607104822	4.54542817765259	4.55258468308687
1705	ajatella	8	6149	9.30517020685555	9.33176165305771	10.9908555051776	11.1284698374168
1706	annettu	7	6147	10.3055037647629	10.501562394457	9.61310463060772	10.2043309328267
1707	johtuu	6	6147	7.99990615166935	8.43747482882699	8.89719739732212	9.33564036480507
1708	huomaa	6	6146	10.3074566669567	10.6834892376304	10.8789959571556	11.0910131817779
1709	salon	5	6132	10.9832050423744	11.668518850796	6.81717233980136	7.37941980054708
1710	perin	5	6129	2.73330734405623	2.59335030203622	8.49235355984271	9.23614540200938
1711	nosti	5	6126	8.82053967213964	10.0880372141598	7.99872040852746	8.62219070535579
1712	muutkin	7	6125	9.46012493523016	9.30329729602435	9.04891090546254	9.71493951807681
1713	mitkä	5	6123	11.2184615378521	11.1645045743709	8.56587979994958	8.59617099623825
1714	opiskelijat	11	6115	9.49384344793891	10.2414166371081	9.4772730821789	9.35581833793902
1715	yön	3	6112	8.988945700403	9.08660912757539	7.91501821244341	8.17353990282261
1716	sanan	5	6110	8.51443786731813	8.68039616497457	8.60896018872054	8.98789479090598
1717	soittaa	7	6102	9.55953810978885	10.2000499094671	9.26497532560734	10.0723292575433
1718	hyvällä	7	6096	10.9058255778206	11.1801759256881	4.42419804048797	4.58706409768626
1719	enintään	8	6093	10.0937534611341	10.3784473143976	8.02712507887512	8.16196144892101
1720	paikkaan	8	6088	6.78413639130566	6.80486292337203	11.5997052539672	11.6507003208896
1721	heinäkuussa	11	6088	10.146783676799	10.6359880459268	10.3468878131624	10.7070778974419
1722	kehityksen	10	6084	6.67835219039284	6.62616341274035	8.53921056743446	8.64269673301724
1723	herra	5	6081	10.9790060932551	11.1844540751564	9.6738070336012	10.7750431028855
1724	isoja	5	6077	11.17582872356	11.2286434615527	7.20618448124068	7.78258456115421
1725	joutuvat	8	6075	8.09246101061571	8.64647421409066	7.8730934957493	8.03446109596671
1726	kehitys	7	6072	8.5147615931646	9.05141939920047	10.8945292064757	10.7502422242654
1727	kehittämiseen	13	6072	6.93632724512619	7.98083391296169	11.5352433714053	11.404012282244
1728	tuossa	6	6070	10.7106641040041	11.1237440804693	8.77898014313914	9.45998421579926
1729	englannin	9	6066	10.0424612346172	10.1834324294762	5.75613074749889	6.05126001160256
1730	viranomaisten	13	6066	10.7186256220828	10.8183823766817	8.62588634062796	8.64119410390341
1731	työntekijöitä	13	6065	9.01649358447061	9.25735977281469	11.4522224263469	11.5009800126105
1732	e	1	6062	8.1646254274598	8.35912018121066	10.7667485282116	10.9714471247844
1733	hetki	5	6061	8.88718320469791	8.98916487329655	10.7148131562524	10.8334565772109
1734	kreikan	7	6059	10.9894943911154	11.139393196919	7.57944249332614	8.24987217420337
1735	aikuisten	9	6058	10.611661056403	10.7555480800156	7.84676157618408	8.9974058310836
1736	mihinkään	9	6058	8.50364182027435	8.65779692685288	9.6759333177959	10.0580791619941
1737	hyötyä	6	6056	9.64339347315028	9.68541894885989	11.0839362783932	11.464810136842
1738	varmistaa	9	6052	9.96218474108292	10.3725341241356	10.0989598833327	10.5621868259994
1739	käyvät	6	6051	7.84658695753515	8.8227857844955	8.49926186067367	8.86951373947472
1740	esitti	6	6047	8.3946421451654	9.51740679962959	9.32149524031383	10.1010315117011
1741	samana	6	6046	9.94787063087817	10.0633248845578	6.99669443604275	6.89837034102073
1742	elämässä	8	6043	8.83164575278154	9.1145118331726	11.8058639942023	11.7876320837652
1743	edustaa	7	6043	9.07003544740022	10.3305498607578	9.08124413207201	10.0296979953693
1744	rakennus	8	6037	9.18016457008202	9.74772011867629	10.8161367954153	10.7486189810968
1745	te	2	6035	10.17787281421	10.4263188159548	5.96566920261903	6.46497466640164
1746	maakunnan	9	6025	10.4919317248186	11.1453527398307	7.94400151809833	8.72750213178747
1747	maasta	6	6023	8.78023394769452	8.91421657412739	11.0915060560385	11.162051340249
1748	löydy	5	6020	8.59924453911597	8.84774451952297	10.2673448273421	10.5717018605267
1749	monissa	7	6018	11.2632851640268	11.4225306036454	5.49050662301331	5.64569606804109
1750	olisin	6	6018	10.4535094446417	10.5312149828748	8.23881822523981	8.37366162109729
1751	huonosti	8	6011	10.3720341717519	10.4283048696595	10.1118508149034	10.5580747790851
1752	tapahtumat	10	6010	9.18010212490439	9.51823229517314	10.1392235819921	10.1129932699832
1753	yrittäjien	10	6008	9.08843780861294	9.60804713194247	8.68609330994782	9.23466308093785
1754	prosenttiin	11	6006	6.28177775201627	6.19673884409059	11.1986764415087	11.1229527914314
1755	sattui	6	6003	6.42922506457216	6.6763395900448	8.92527371114441	9.57563892425288
1756	tilanteeseen	12	6001	8.01209158904725	8.13042471907163	11.6168967786773	11.5136418993076
1757	keskuudessa	11	6000	5.88650740480058	6.48688743559029	11.6013578972204	11.6570716825503
1758	mukavaa	7	5994	10.8127920739871	10.7736562182683	10.1093513369151	10.3501344104651
1759	hevosen	7	5988	10.5112978400329	10.7225554078491	8.65240051846222	9.05673895258698
1760	jalkapallon	11	5981	9.61026303063311	9.83302816660232	5.40118439166542	5.99229812832251
1761	säännöllisesti	14	5978	9.44894409990636	9.78663625176401	10.3477385580699	11.0240636691929
1762	yhteisen	8	5976	10.2892765663518	10.503039188841	6.10067283554746	6.74141763982931
1763	omista	6	5966	10.1969751504759	10.3980803551447	4.69973742664033	5.6008647192598
1764	tekivät	7	5964	8.1596361026811	9.15039204169719	9.17886866655069	9.84642591642045
1765	pohtii	6	5962	8.62821955402136	10.3602379301971	10.8991869916131	11.2539808879475
1766	reilun	6	5961	10.7840583093311	11.1999674176859	6.81498334344611	6.79517534316145
1767	ääntä	5	5958	8.36398832401334	8.41187582230918	11.6618183738214	11.5926339608435
1768	oikeassa	8	5957	10.1700447767109	10.3001941947015	8.79969073734113	8.92097785174032
1769	helpottaa	9	5952	9.83478344546783	10.4280520885374	9.28872524217364	9.93133264227604
1770	tilanteesta	11	5950	8.44139059938733	8.78582247144861	11.5544293934137	11.5081390168059
1771	enempää	7	5949	8.84382357505185	8.91549241714838	10.420857624232	10.6569874384218
1772	media	5	5948	7.13442021750867	7.6458598621107	10.7149156518112	10.8272280415953
1773	viesti	6	5941	9.28807189575854	9.72247235171436	10.9732780884393	11.1455015461115
1774	aloittanut	10	5939	9.52609682945689	9.82865321205844	8.0268559365527	9.06342588135781
1775	saattoi	7	5938	9.47304233274662	10.4228883728377	8.85207302902929	8.92070285558678
1776	yönä	4	5934	3.14733765552536	3.12516627358412	10.5333003792945	10.9922184434176
1777	sisältyy	8	5933	5.99079745730594	6.86102341707832	8.7989044415592	9.6524918099749
1778	automaattisesti	15	5929	9.52261459731398	9.83412986738857	10.1060230787988	10.8693351341741
1779	mukanaan	8	5925	7.93557281046842	8.14725265693835	9.43135468320343	9.82398127269581
1780	käytettävissä	13	5924	10.2393144450887	10.4695506982036	10.5111496083542	10.7434079830876
1781	yleisön	7	5922	9.46179242520529	9.81652156222114	7.78864627710617	8.04376984972697
1782	puuttuu	7	5920	8.09340111308272	9.11513955849076	10.7096661955473	11.1204863972581
1783	saapuu	6	5917	7.68051065637499	8.98390409460599	8.73870263831737	9.62240888582424
1784	jatkossakin	11	5917	10.1720964667648	10.3552907782258	11.1007210870356	11.4414338898784
1785	kerrallaan	10	5917	7.71438173990115	7.96024556726139	11.5374643578449	11.5086267821937
1786	haluaisi	8	5916	9.74071882229732	10.2875230862077	9.91465265861782	10.03182415214
1787	uusiin	6	5914	9.01912208653106	9.2456215102151	5.07430494509804	5.40328680846703
1788	järjestetty	11	5913	10.2324472154581	10.3962123348469	8.84830750861698	10.2033685246254
1789	perinteinen	11	5912	11.373587139179	11.7588300742606	6.24900251072922	8.5063219983142
1790	välinen	7	5907	7.49251548694878	7.98121597679623	5.79779659447279	6.11551414845453
1791	voittoa	7	5905	9.15019922382724	9.33414612653589	10.4080546744998	10.6167701781592
1792	monessa	7	5898	11.2817238409367	11.3888422524939	5.9656992632461	5.99539935687311
1793	mene	4	5895	10.1453042073891	10.25037990621	9.41211025095905	9.80755767164641
1794	tilaisuus	9	5891	9.50298829509588	9.54710599351582	10.3354819900245	10.2439201703913
1795	selvä	5	5889	10.4769955970795	10.5602279798891	9.86600306470507	9.91902924994479
1796	kaukana	7	5888	10.2469090126387	10.3403804102562	9.35044204273265	9.85942126376654
1797	yhteys	6	5883	8.74772294445753	8.82518313224392	9.33965875951847	10.4835233478698
1798	liittyen	8	5879	6.34525787295276	7.68419661864102	11.1485871520862	11.7430329905972
1799	henki	5	5862	7.20416072537838	7.20463004985566	11.4431892071976	11.3825547484618
1800	kasvattaa	9	5862	10.3111866192399	10.8100801196271	8.86640170719656	9.92990218373877
1801	asioihin	8	5861	6.61743799657678	6.84839278619065	11.6191812027799	11.6167467071719
1802	uudesta	7	5858	9.8927708791879	10.2093399335369	5.0275109709233	6.22647605100184
1803	musta	5	5857	10.9729528610655	11.2697790260256	8.92718149672665	9.48593952194753
1804	opettaa	7	5854	10.1725019809253	10.6869555630818	10.2142006774091	10.7366096960538
1805	jolle	5	5849	10.2598216119732	10.1860993904093	9.99284027330701	10.3047123289872
1806	kauppa	6	5848	10.361396828323	10.9996043036706	11.2515861471781	11.1731021837325
1807	maaseudun	9	5844	10.7649202424346	11.1849879765183	6.47454161911637	7.14404410050731
1808	vakavasti	9	5844	8.56222572835285	8.63403632875342	9.92629161624953	10.1434623919678
1809	soveltuu	8	5840	7.36161893779894	9.07005609706233	7.64853055895937	8.03252165832981
1810	maaliskuun	10	5837	10.1118877202667	10.6148140534718	6.69217609745538	6.63707802856403
1811	poikkeuksellisen	16	5836	10.669467054495	11.0208905739762	7.65849150324178	7.8271618800961
1812	puheenjohtajana	15	5834	7.27172170551371	7.8289814469455	10.5573876754186	10.3986351435378
1813	varsinainen	11	5825	11.4277129990382	11.7352216382225	6.02208926358992	6.92485461746907
1814	terveydenhuollon	16	5819	10.5439236276707	10.5242140081171	7.18408672360763	8.14477354583881
1815	huolissaan	10	5818	9.93369344515541	9.89541608249018	9.64484454975542	10.3463383086127
1816	uudella	7	5815	9.78716326799073	10.3359147634602	5.37789313331212	6.29516980324488
1817	tapaa	5	5814	7.97360895266105	8.19755670259884	10.5626212870392	10.9706448200885
1818	osaamista	9	5814	8.72942706192868	9.09319250621389	11.5095681827443	11.6888091864643
1819	muutosta	8	5809	9.00856348856589	9.27898584274826	11.0779093661514	11.4194221993732
1820	määrin	6	5802	3.60892691252197	3.57963198565375	10.5403654271339	11.1316681524422
1821	venäjällä	9	5802	10.8057882130951	11.4372787774903	11.6120955711452	11.7250445949398
1822	talossa	7	5801	8.20318867736759	8.8961412570909	11.2353293198285	11.3555908290575
1823	asettaa	7	5797	10.1192730976089	10.4886638636733	8.6363033583688	9.36075520827559
1824	mediassa	8	5796	4.36781575113678	4.27109079249553	11.426541434773	11.5049830957991
1825	hävisi	6	5790	8.3992795655455	9.6685780907376	8.11296292129027	9.13731668494717
1826	kentällä	8	5784	9.12108510986855	10.3528527964408	11.5557451779594	11.7820852033127
1827	rauhassa	8	5779	8.26126506585001	8.39694386439414	11.0419864774293	11.3161189875808
1828	kenties	7	5778	11.2653073380407	11.5285883132488	9.6441933835798	10.3877783748153
1829	luonnollisesti	14	5771	11.2980988114328	11.4372397306272	10.330979944996	10.9136560631238
1830	tuovat	6	5768	7.92261683321795	9.22232742410343	8.72295976890756	9.15098476269947
1831	haastattelussa	14	5766	6.46541632814762	7.0485097828812	11.167797717644	11.4652959391709
1832	ulkomailla	10	5765	10.6295658900322	10.9028609510254	11.1230307304544	11.1591570055729
1833	jäivät	6	5762	7.73376003500436	8.79843530262768	8.54963696499844	9.03112043864198
1834	tarvitsevat	11	5761	8.16339052197715	8.61836434427022	9.45550745743031	9.90725241661271
1835	oikealla	8	5758	10.1155008860104	10.300533893411	7.54066435060639	7.64188946250467
1836	viettää	7	5756	9.54774444923904	10.1047487527286	8.10619460429744	8.72928932020898
1837	pojat	5	5755	9.7129664983552	10.7025778820868	9.92354678217792	10.0513434077192
1838	ympärillä	9	5755	8.52128493573547	9.4866714306615	10.6991766687592	10.7631191954552
1839	alueilla	8	5749	5.56732030814246	6.0231398412619	11.6431374001781	11.7690614921346
1840	arvioida	8	5747	9.25580472047303	9.22570172808747	10.668137463466	11.0096866530351
1841	ulkona	6	5746	10.8234936427336	11.0484943502252	10.6816303799321	11.0031131564
1842	myydään	7	5741	8.23761559042111	9.39429426689292	9.66144068681317	10.5084734406431
1843	maalivahti	10	5732	9.22399053949128	10.0108003737032	7.37008150731077	11.020457338941
1844	asteen	6	5730	6.71706254768238	6.61873771137428	6.10054098699113	6.30649931825116
1845	reilut	6	5727	10.3760543943427	10.6771342916028	7.72327266578082	7.68466719390941
1846	useampi	7	5725	8.79717541221755	8.71431485021461	8.81570620322579	9.17600563894297
1847	tarjoavat	9	5723	7.16442630783822	8.87798114106135	8.53941870803738	9.08580032401489
1848	kansalaisten	12	5719	10.6206504429135	10.7368469419471	7.92110115982068	8.34456417586773
1849	hyvinvoinnin	12	5717	9.77846677148077	9.6300236832678	6.86842677606342	6.7664324620449
1850	vietetään	9	5712	6.61955753312282	7.8218241230302	8.74904357375032	9.39708331677382
1851	tältä	5	5706	10.8845847935012	11.137666932722	5.60585115422004	5.55029638812738
1852	viranomaiset	12	5700	9.98234621572625	10.4047189736535	8.50630920171577	8.31765342573161
1853	turha	5	5689	10.8306188681084	10.8374336108678	8.39233985565942	8.53382849585498
1854	olimme	6	5687	11.0155070493075	11.1927513955372	9.081529141853	9.48965101018945
1855	ohjelmaa	8	5685	8.85338837143049	9.44971994149721	11.6163493195615	11.7624772630325
1856	henkilöstön	11	5684	10.5109532347162	10.7087032050052	7.59123003808429	8.15137079503856
1857	vastata	7	5682	9.92186483522367	9.93970039673764	10.0101724682533	10.4371302114245
1858	valmistui	9	5666	8.11947354900543	9.25185360233196	8.62672794037986	9.18729559096212
1859	kesä	4	5664	10.136265750861	10.3479491250264	11.245997866777	11.2464970870398
1860	omistaa	7	5655	9.33421633947833	10.2324498086417	9.50685800744638	10.5610084153887
1861	tiedän	6	5654	10.7947094509257	10.9426288034771	10.8441027054862	10.8466229764423
1862	paikkansa	9	5653	8.36455146398247	8.32380848756478	10.6997230092167	11.2665794510157
1863	historiaa	9	5651	9.47494068969511	10.1149107400386	11.4515964770305	11.5706767549578
1864	autoa	5	5651	9.10491253527535	9.31465748580985	10.587496582633	10.6802171792997
1865	saksassa	8	5650	10.600452389713	11.3830666582209	11.4337216421063	11.8116312608698
1866	energiaa	8	5647	9.23546630778498	9.2857129692038	10.9459354652038	11.1618490317257
1867	ruotsi	6	5646	11.7978401386048	11.9708757334732	11.3098062784677	11.1198833486426
1868	lukuisia	8	5646	10.6206131412358	10.6660689242934	7.02998732722425	7.96574819244896
1869	lukuun	6	5634	7.08035297632024	8.68112759143751	1.81037064539473	1.75615109336186
1870	vaihtoehtoja	12	5631	8.85781543793494	8.92450013346862	11.5745870852816	11.9238080766348
1871	uhkaa	5	5628	8.6234502540561	9.64365254791289	9.22997363881364	9.52064973095102
1872	asioissa	8	5627	4.54767389213857	4.51642769600113	11.9290215108239	11.8862145146149
1873	monipuolinen	12	5621	11.173842348457	11.3501807211163	7.87643583405375	9.14889588809019
1874	lapin	5	5621	11.0871695559758	11.6231531626263	6.93923125349617	7.48679249921217
1875	myydä	5	5620	10.247548547957	10.2643688177632	9.7856906543323	10.5938006372251
1876	eläinten	8	5614	10.5903117155073	10.7931336422729	7.0640612234481	7.62620746581139
1877	perään	6	5610	7.24141559338407	7.74243291928132	11.3975202732568	11.7292725455107
1878	talli	5	5609	9.92865702092917	10.8449420699453	10.8809298470527	10.9945878333955
1879	asunnon	7	5608	10.2425287029213	10.3924132719594	8.0772181901963	8.50284656329269
1880	yleinen	7	5606	11.4962001246454	11.6961767861932	6.88911446165845	7.55189703293941
1881	ottamatta	9	5605	1.35675907186534	1.32594934265998	10.6823903868539	11.277389556407
1882	alkua	5	5601	6.67806193296355	7.02599334811441	11.5219555938988	11.6379239611842
1883	sekuntia	8	5597	6.83887824337994	6.74422259276529	10.1868189088947	10.4392632256612
1884	homma	5	5594	10.4975147457018	10.6758163084568	10.4533058369166	10.3476557966183
1885	idea	4	5587	9.06043075669993	9.62946285642764	10.8828733945513	11.414692775347
1886	kirkkoon	8	5586	8.90156800102053	9.40150629165264	10.4329837468014	10.5280120453991
1887	voimin	6	5583	5.80321821415294	6.28077817362576	11.5167626774409	11.6422870527222
1888	laatu	5	5570	8.78451720598013	9.03542398470131	11.3624147322682	11.2432503947429
1889	rakentamisen	12	5569	9.3717836884562	10.3175877850886	9.47696800658121	9.89280218922749
1890	seppo	5	5565	9.86267402440023	10.2596723482448	6.2311990253362	8.24042971396612
1891	käyttämään	10	5561	8.41041346830514	8.45152377268823	8.41479484129967	9.6012629490554
1892	erilaista	9	5556	9.9485826190332	9.87804007417815	7.91276213197375	9.3213769385714
1893	tuleva	6	5548	9.99286249265478	10.6690800179483	7.79097349862976	8.67951240471539
1894	teollisuuden	12	5541	10.7301232405367	10.9449749632099	7.77341460803966	8.74031348608948
1895	merkitsee	9	5536	8.82541388585821	9.41420503101975	10.2209103611519	10.6174913446722
1896	keskeinen	9	5535	10.3432519148856	10.8646610805677	7.07405802594938	7.22354536370905
1897	vastaus	7	5528	10.6549604301686	10.9263583219313	10.7511473472967	10.8185602029017
1898	sijaitsevat	11	5526	6.30563897871964	7.23079161614505	8.17177062119862	9.61715541283969
1899	pyhän	5	5525	10.7998973329482	11.2719755348535	3.63007904738525	4.13465339775385
1900	kasvun	6	5523	8.51545357588313	8.77621908416241	8.93923979838884	8.96015790052748
1901	eipä	4	5522	10.6523981525146	10.5546990009912	8.86986023034417	9.05220536491267
1902	valmiina	8	5522	10.2682918177825	10.6604759583584	10.3116740632002	10.7870523006605
1903	puolivälissä	12	5522	5.58116414045718	5.81928619410941	11.2605041101759	11.66658667602
1904	haetaan	7	5522	8.3816280885144	9.57239069458893	9.62867746503619	10.3333192506776
1905	käyttävät	9	5521	8.02200967369552	8.88026768916337	9.04291486885775	9.98474655423026
1906	pelaaja	7	5521	8.88064744096671	9.13275133431315	11.6044059899179	11.6847046688917
1907	huhtikuun	9	5520	10.1951508985198	10.7290297587018	6.78921769825066	6.79073428592597
1908	vanhaa	6	5519	10.6480629321621	10.9509943556774	7.26031723536499	8.6749742269778
1909	työstä	6	5517	7.4230088931046	7.65458150516725	11.4006869071065	11.5464409657869
1910	ruoka	5	5515	10.2233630147177	10.4059690843378	11.2711670459434	11.2350521007999
1911	sähköpostitse	13	5514	8.96951019313619	9.30262156249983	9.22000596690872	9.99630589790042
1912	selittää	8	5511	9.29693668519019	10.2420975080208	10.8850804638458	11.3907807672378
1913	laskee	6	5506	8.4420673974581	9.31189438566652	10.4824735944675	11.1140747218876
1914	oikean	6	5501	10.512772430685	10.8472982787618	6.79556087375538	7.28579590201296
1915	keräsi	6	5497	8.06167148005525	9.7175720503895	8.9272145766675	9.3773741146358
1916	myyntiin	8	5494	9.10449674600736	9.69976839690185	11.3309742313794	11.606608828707
1917	menevät	7	5493	8.28076799088901	8.97833447179925	9.47886572948267	9.99202093483398
1918	valmiita	8	5492	9.85853482103449	9.80705854222627	7.3919878285805	7.93272513354289
1919	voittoon	8	5491	7.52484977438144	7.99079329119581	10.55462454748	10.8810931340078
1920	ympäristön	10	5490	10.1637701827995	10.3483980826185	7.99694207749073	8.33391635267189
1921	sunnuntain	10	5485	10.7808955940426	11.0183300693734	6.87800465259827	7.54347822055005
1922	kunniaksi	9	5481	5.30571937422828	6.49177698638035	10.377650202953	11.0562945323034
1923	pelkkä	6	5479	11.4573325329337	11.4573084022587	6.92791342962513	8.00387520207097
1924	saataisiin	10	5478	9.00952453335422	10.0274564245663	8.66474936353006	9.00096556604582
1925	tarpeisiin	10	5476	7.00519985512416	7.48531439083248	11.2461628122036	11.1720935471297
1926	ääni	4	5472	9.40420028291466	9.81035171727869	10.8792185407736	11.0306501559722
1927	lokakuun	8	5469	10.3387870066044	10.7849157122574	6.76781698596665	6.73516004474483
1928	vuodeksi	8	5467	5.59678292281598	5.5530811898474	9.46564732387791	9.53610606645461
1929	pidetty	7	5460	10.2723358535099	10.5944151840886	9.25225558874638	10.1275825284102
1930	ikinä	5	5457	10.0900272111268	10.3328030639193	9.94839543116235	10.2943262067746
1931	tammikuun	9	5456	10.336712818861	10.7615034884448	7.00862077752175	7.1047401998534
1932	pikku	5	5453	10.6974525295339	11.2104948842754	4.99341044103616	5.58477613129709
1933	kustannukset	12	5452	8.29669014107223	8.82105894671092	9.99662190411896	9.8959254933413
1934	päätteeksi	10	5450	5.93430509217722	6.64132505075144	10.6052470921907	11.2372549821189
1935	käytiin	7	5450	8.44391595257465	9.4263046986043	8.86975841632014	9.35932405471769
1936	viikonlopun	11	5446	10.2472621999891	10.4005639612303	7.7502056579228	8.34635795897674
1937	tasolle	7	5445	5.31837550917966	5.62135804177259	11.7963023499975	11.7206707131468
1938	erinomainen	11	5445	10.9601631382918	11.2081958653242	8.5933246803636	9.33594574085054
1939	entisestään	11	5441	7.83145478470339	8.20707629867822	11.1742738417172	11.3145659223662
1940	sd	2	5440	5.96624255047335	5.21526239752485	4.78005257807933	3.31917810824678
1941	sivuilta	8	5437	6.35771070597493	7.01073156841321	10.1577920907245	10.3227298253542
1942	vaaditaan	9	5434	7.7251108620943	9.06365789559879	9.88835651604336	10.4264478641796
1943	toimesta	8	5434	7.08424821879534	8.17141569014049	11.5224147484689	11.7385891526868
1944	tamma	5	5433	9.58794027813897	10.3187174437295	10.666426521654	10.8811348762808
1945	eläkkeelle	10	5432	8.4091649380323	8.4060989811598	9.15779984460394	9.36736427403278
1946	selvityksen	11	5430	8.5125686635581	8.83847200557398	8.78135450116111	8.74245592784203
1947	myynnissä	9	5423	10.8761560692191	11.2349797921004	10.8123298621486	11.2487300407596
1948	kukin	5	5417	10.4671859610951	10.7579295478115	9.09957239460825	9.40149521513174
1949	nousta	6	5416	9.4549201137881	9.47176702917325	9.66903963970374	10.128142251905
1950	vuodelle	8	5411	5.94143251408221	6.4067137901495	9.56190016957035	9.55612453015034
1951	pelaajat	8	5411	9.53230963280806	10.0024989044316	9.615037784576	9.53354720682569
1952	vihreät	7	5408	11.8034018057028	11.9548481329561	10.7602271104098	10.691756205103
1953	astetta	7	5401	7.63425636254996	7.59321525832297	10.3646338846711	10.4730048639296
1954	maailmaan	9	5400	7.16179125798965	7.70232859529392	11.5793064226984	11.6307168354909
1955	heinäkuun	9	5395	10.3465840233005	10.8622512210327	6.94909189775008	6.92025101939715
1956	tapaus	6	5393	9.04209235481701	9.48723512188392	10.5849390805404	10.5527349997306
1957	tapahtumista	12	5388	8.36175368568167	8.55404511273656	11.9539122242228	11.9239955210472
1958	kysymyksiin	11	5386	5.52995911511858	5.8021588986814	11.6028116554184	11.644309913104
1959	perussuomalaiset	16	5385	11.6564960543879	11.7990972287558	10.6698364639132	10.5393141012442
1960	tekeminen	9	5382	7.08417321894721	8.01833350865244	11.4702524068964	11.4255446565724
1961	sadan	5	5380	9.11836814490523	9.14975093176561	6.54496384367287	6.68005185989833
1962	teen	4	5378	10.9034681980935	11.1848123996118	9.99596619482666	10.5707475427423
1963	osoitteeseen	12	5375	6.18701258972457	6.33382570467293	6.74579450072189	10.6540180659124
1964	keskustelun	11	5375	9.05813347913707	9.1489765707477	9.10073176780657	9.38217667283932
1965	hevonen	7	5375	10.288902779051	10.5102292617524	11.6567200720808	11.6576456389304
1966	ihme	4	5374	9.5233728884404	9.48251272926205	11.3482746355856	11.309585607723
1967	vastuu	6	5373	10.4131706949115	10.5494891995164	10.2671876808052	10.6038172893527
1968	mieli	5	5373	8.79328919251748	8.82369293878556	10.6634641514099	10.7404295389878
1969	tarvittavat	11	5372	9.47015213500656	9.81644370293	5.38003344071196	5.83879575775897
1970	asema	5	5372	8.30031317255269	8.7289021770903	10.9255200723907	11.2508795202541
1971	tiloihin	8	5369	5.97093701625198	6.42889276970277	11.3649519787647	11.7628111431349
1972	oletko	6	5367	11.6409955285274	11.61983603389	7.98244050937803	8.03482661606918
1973	kurssi	6	5367	9.73868016701254	10.4674434021561	10.0228231942371	9.88801969426893
1974	kahdesta	8	5364	9.85595674676975	10.0404736824161	6.02799699349798	6.79225697722721
1975	tuen	4	5364	8.73044120087845	8.99930067040155	8.92235457098896	9.21337560726348
1976	tuonut	6	5363	10.579898919197	10.634474006932	8.90249302725166	9.43421813545654
1977	politiikan	10	5362	10.4429670412177	10.6446579087944	8.11760426101405	8.52764277601364
1978	sanomat	7	5361	5.08952473966805	4.64283873922189	10.5009887277987	10.1995653172048
1979	taiteen	7	5359	10.2677224013282	10.4812202420265	7.84739277692986	8.66002485132459
1980	johtoon	7	5356	7.69330110026821	7.8214825616239	11.1954737765733	11.3536171678776
1981	edustajat	9	5355	7.95323388664841	8.69607270458981	9.82301292731865	9.77535771309248
1982	selkeä	6	5354	11.1689463777613	11.2822779597301	9.03064936627081	9.36867247289234
1983	lyhyt	5	5346	10.9745337963535	11.0965370252384	8.86295305027727	9.3009425952182
1984	nimellä	7	5346	8.22510494177125	8.90186776829729	8.71171278918705	11.2196970895206
1985	kokemuksia	10	5337	8.22708090917299	8.24717055258084	11.0310914001908	11.5549588945388
1986	palvelee	8	5335	7.66772201821577	9.07475882456816	8.90140885705184	9.47953099162016
1987	jatkuvat	8	5333	6.65688579140143	7.68314822870998	9.90203328660981	10.2501521680981
1988	valtaosa	8	5328	10.6604518462947	10.8797860642343	8.52597789115712	9.21724454838109
1989	lunta	5	5321	10.0236524831304	10.2270706007247	11.3557974536368	11.3600228916914
1990	johonkin	8	5319	9.57292544467843	9.83865814955291	7.97031914538001	8.60682280133722
1991	puolelta	8	5316	6.94205510263875	7.21265625610727	10.9233703054328	11.2507822856887
1992	p	1	5315	9.41437986264711	10.2060877066386	10.694379716154	10.7589273073958
1993	sää	3	5314	8.70977269963197	8.79235995556697	9.77383707617079	9.720894886789
1994	muilla	6	5311	10.612475109775	10.5510462621158	6.66084395938499	7.51061559581691
1995	hevosia	7	5310	9.04863997537801	9.45996894900801	11.8748055525747	11.9389725342025
1996	mahdolliset	11	5306	10.1604421809511	10.1558660061256	6.06349194446566	7.21087851984568
1997	useat	5	5301	11.6278480817141	11.5594568117485	7.26348138076555	7.9956581872406
1998	toukokuuta	10	5297	6.36514236043236	6.04263667324523	10.6636580515254	10.9242739268565
1999	monelle	7	5297	11.1352225721608	11.1455162231983	8.01035973176799	8.80351148158245
[truncated: 8,001 more rows]
