# Supplementary material for: Frequency, Informativity and Word Length: Insights from Typologically Diverse Corpora
Source: Entropy (Basel). 2022 Feb 16;24(2):280. doi: 10.3390/e24020280 (PMC8870940; doi:10.3390/e24020280)
Supplement: Supplementary file 1 [file entropy-24-00280-s001.zip › Datasets/Hungarian.csv]

	Word	Length	Frequency	Info_given_previous_all_bigrams	Info_given_previous_cleaned_bigrams	Info_given_next_all_bigrams	Info_given_next_cleaned_bigrams
1	a	1	15111087	2.88269149736495	2.79528443870431	1.44540050332549	1.46434202596257
2	az	2	5328065	4.31687165254557	4.26893361963842	1.81147838310044	1.92931975427062
3	és	2	3130893	4.30355570298238	4.58848165388591	4.41217842178476	4.56381627291271
4	hogy	4	2071098	2.97635939832496	2.85385482044273	4.68866761387889	4.66750059266256
5	is	2	2056281	4.42761427567139	4.59846864005709	4.92240917108101	4.86301218905261
6	nem	3	1712028	5.13695315131207	5.12222643347964	3.92372928662685	3.81097620185354
7	egy	3	1310416	5.81172875398279	5.8734634576647	4.28045839856127	4.34306447588126
8	meg	3	702720	3.45393256860028	3.45339532573753	6.56312619987817	6.48902908985379
9	de	2	632938	4.88712066475815	4.79509794537109	6.11543402819444	6.14725021205697
10	volt	4	570133	5.9281731907906	5.9965264252109	6.71796172961595	6.64776729976358
11	már	3	539071	6.3330687308613	6.40667583847918	6.21986878123601	6.19502463319048
12	ha	2	505561	6.42823147057348	6.28918267873388	6.06539463179035	6.06288330220618
13	csak	4	497804	6.5190786649472	6.52842279813907	6.31974299393102	6.36876179026571
14	ez	2	480952	7.1717000251876	7.13702754545553	6.54949223975628	6.43511432044419
15	van	3	435386	5.3157092968414	5.49840565823337	6.20900064282863	6.16830055014277
16	még	3	429649	7.11108574262204	7.22705922825044	6.25908455088426	6.25224690759731
17	szerint	7	428789	3.17374846077887	2.9156425505399	7.09577932235133	7.12206782514245
18	el	2	423984	3.50464992079932	3.48097890574837	7.11066021913292	7.07144777636435
19	vagy	4	411696	6.47850594821363	6.76939283281711	6.47666670997626	6.77356804208072
20	azt	3	409340	6.9670060954924	7.05259759098021	5.00883632628083	4.87868657584965
21	ki	2	383363	4.01785850310422	4.01262742951849	7.35166826378805	7.29732695740073
22	kell	4	382053	5.30274027545889	5.40077751493353	4.39736989641774	4.39847740725409
23	mint	4	378396	5.46876296503431	5.3889848167959	6.00720955056689	5.97273786088251
24	magyar	6	345698	6.74948178418943	6.52108723255024	4.57648542619954	4.783783134683
25	sem	3	309660	6.34171343351858	6.478288054413	6.51558472850112	6.443987786857
26	s	1	304059	4.58869879098675	7.34161377806487	7.03713564165476	7.97043713882578
27	pedig	5	298727	6.88909167947238	7.26584193847877	7.42511341386981	7.52322758213317
28	több	4	294431	7.21476885895099	7.30012130436471	5.17626758082847	5.15547138769291
29	így	3	278856	7.53204265521109	7.45256793462583	7.37765735614208	7.35872073653884
30	két	3	271742	7.8255618815098	7.85156860916126	5.66438659378735	5.76622498956261
31	be	2	270657	3.38260680636606	3.32879611346642	7.81241673894165	7.77974493603062
32	minden	6	269465	7.7467979014871	7.87789197799199	5.55326885196522	5.6448649605847
33	lehet	5	266217	6.7880448280754	6.90162597882639	6.78610438854223	6.74338788060845
34	után	4	255865	4.19564008505374	4.21191631776677	7.80677816980736	7.84271244824227
35	majd	4	247881	6.72987586442964	6.69382843315367	7.60386229898201	7.76282989154689
36	mert	4	238186	6.3034007966654	6.19906703047661	7.52017793178633	7.53244521429164
37	nagy	4	237370	8.13580545854152	8.17578092879571	4.98012541964876	5.16739638786078
38	új	2	235949	7.28741504866557	7.17642307559158	5.56314407938594	5.94257632873736
39	akkor	5	231624	7.47228317684705	7.40842781432487	7.68523686367505	7.67387790520127
40	olyan	5	229261	7.7067008093133	7.71713648629218	6.68193065461086	6.84533813117301
41	aki	3	226605	6.63622735828788	6.51364419902633	7.41757113651187	7.45066310149518
42	úgy	3	218846	7.83518224692366	7.94543028692567	4.71414622468085	4.70113602056476
43	ezt	3	218453	8.02055622113924	8.06884195710424	7.24259296577443	7.25928306685368
44	lesz	4	207789	6.65263213883073	6.93959068939189	8.05960122382668	8.08466268870135
45	fel	3	201262	4.06950379408133	4.06737525860799	8.13676582565578	8.11074314565188
46	nagyon	6	190729	8.34380724984032	8.4367299271171	4.96292631564504	4.88617206856158
47	között	6	181549	4.40335022571453	4.35377928685972	8.09978503122108	8.08770250797162
48	miatt	5	180160	4.38217133424561	4.61039390832028	8.06143010060519	8.00576670449929
49	azonban	7	178776	7.7028769099626	7.93659797251376	7.88291394183937	7.83802772247549
50	most	4	177378	8.46334872260873	8.50124023783177	7.81560490578994	7.80116718192236
51	ami	3	174656	6.97734296590014	6.87092107038911	7.74087427205012	7.7520340890058
52	egyik	5	173384	6.818462683355	6.82804531820647	5.42022713691353	5.57765126681141
53	jó	2	170663	8.28345871580124	8.25055762380695	6.09826237634905	6.16740792644474
54	első	4	158882	6.80050777354837	6.60255961394504	5.49322072078187	5.57961583297912
55	amikor	6	155876	7.47225767415811	7.35510647123655	7.71838289689415	7.82584713233916
56	arra	4	154478	7.24428998657645	7.2494408243619	6.89569032862892	6.71167197271706
57	amely	5	148160	6.74206882832375	6.62369264404513	8.06961068317158	8.11442635219971
58	mi	2	144912	8.56342943044122	8.49723048749735	7.14745619940894	7.20696497541262
59	alatt	5	138412	3.94260620391654	3.90296527769358	8.28310430499871	8.3321833200739
60	éves	4	138295	4.45027719882292	4.35442597984615	5.65166797727325	5.85500665869468
61	itt	3	137360	8.71027353836056	8.79514359451239	8.15595421891428	8.15341009677683
62	sok	3	134471	8.22261571414797	8.42597873920686	6.68672961737328	6.7742197642777
63	mellett	7	133191	5.83348041550658	5.98619964344199	8.71611423943925	8.7588862850437
64	hanem	5	127954	6.85515372809623	6.74705421534131	8.2394482395097	8.40226850627758
65	volna	5	126574	4.54089947879749	4.63631023009257	8.62109732708823	8.62168241952376
66	akik	4	126223	7.17729188051168	7.07515555230004	7.88901505891864	7.97416046918801
67	le	2	126208	4.98293692704195	5.22040130190135	8.46601904302663	8.73469114830112
68	ahol	4	125203	7.16797936627837	7.06131604461835	8.42527754151123	8.53173199139301
69	ezért	5	124916	7.86718972285382	7.77351253410284	8.44873890708518	8.46499753703472
70	illetve	7	123771	7.1641589457969	7.10983804173847	8.22562860064784	8.64041378179471
71	év	2	122219	6.14578952436579	6.13074890292523	5.03005327083751	4.99633534617136
72	nincs	5	121908	7.84223573865997	8.0438408439434	7.01946827899291	7.09184121479856
73	lett	4	119742	6.86439307295078	7.14271162096386	7.33958644336733	7.29090682692744
74	ilyen	5	117539	8.6627235200341	8.58977284777903	7.10811163741318	7.33649549394674
75	mondta	6	117063	5.92374487437555	5.79570967103351	7.92611062029755	8.300270696843
76	három	5	116858	8.76727473767603	8.89944865824725	6.40700070406316	6.50737258992811
77	amit	4	116161	7.48987775490065	7.40401213580022	7.78063918726815	7.90013738028323
78	más	3	115621	8.31638432258539	8.30065908955395	7.31597367809291	7.55606580837786
79	számára	7	111844	6.21853908062938	6.24236099045569	8.75878921452131	8.68666416246633
80	ennek	5	108847	9.4559742606015	9.4769711191712	6.4862998332857	6.44889129673478
81	saját	5	104338	9.13693922985206	9.14972415962345	4.89868391009298	5.39638592795609
82	ma	2	104139	8.9197418667973	9.29103412277107	7.51374978515823	7.5996040891656
83	l	1	104008	2.37809566557082	10.2036866618587	8.39777231792796	9.54274942161946
84	valamint	8	103730	7.23579011574387	7.1786989436379	8.2837883331596	8.56069657228367
85	ne	2	101521	8.30331854527301	8.40603370328932	4.13780553395607	4.31478282208442
86	által	5	101088	6.39488727094508	6.59567384755846	5.28396939480881	5.18273138913689
87	azért	5	100659	8.22562848028413	8.35042885287222	8.40298909308553	8.31728030088497
88	annak	5	100531	8.65329118598316	8.69865302389574	7.26990018885083	7.28784949987027
89	jól	3	99669	8.58581584889176	8.66119744766442	5.49505345586852	5.54575818059396
90	viszont	7	97771	8.49754215100513	8.84814992218592	8.78339037854118	8.81531901552992
91	ezer	4	97643	4.7628060793268	4.64435191031398	5.15482703370376	5.26303770040431
92	mindig	6	97520	7.89394562491587	7.98403113982068	8.39069796972354	8.46851100207958
93	át	2	96632	4.30512939321248	4.42198378471592	8.9247667333011	9.01481515594939
94	ott	3	95910	9.07807633622716	9.0867976703097	8.11120820670989	8.12730270473317
95	teljes	6	95708	8.96168576139158	8.93713358688335	4.28729674701658	4.31978602329348
96	hiszen	6	95679	7.38669636158584	7.27013503558504	8.79321498860062	8.82061890541446
97	európai	7	95187	7.31327502566642	7.08528082090804	4.19888515805614	4.27637306977449
98	ezzel	5	93198	9.12810519201051	9.18304918582066	7.74699475489929	7.66010294945748
99	t	1	91984	3.85869715743667	10.9811263806463	8.61681344650806	9.62353180546626
100	ezek	4	91503	9.32018846509178	9.35524298247566	8.124686874623	8.08546945926271
101	ellen	5	90985	6.08505058958522	6.6284539832489	8.63821938120046	8.58109054665149
102	én	2	90592	8.99749068556333	8.95552095990281	7.41956786480054	7.62393267935711
103	ember	5	89326	7.32709961666014	7.22479035221674	8.43589323881352	8.45419850423016
104	millió	6	88824	4.29015249436705	4.20290969276415	3.80666307442998	3.82724127414999
105	vannak	6	88124	6.9555789228764	7.18930514172066	8.55124501799619	8.55887737884576
106	k	1	85439	3.42625700299203	11.284524727832	8.65470069136804	9.48612722060239
107	mivel	5	85300	8.67854787050448	8.55432221647031	8.84758664075419	8.91740622262499
108	második	7	85288	8.30800478284447	8.18781862122497	5.2895722988109	5.34277944257914
109	során	5	85266	4.54152089212289	4.65687569936533	9.02809853595482	9.06562205919157
110	előtt	5	85150	5.27637420627015	5.23667367845279	9.06256965516557	9.06106321223179
111	korábban	8	84830	7.6352096055931	7.52683014288989	7.11516422814972	7.06468263929685
112	hozzá	5	84740	4.86438296690035	4.87007867800333	7.30521437737665	7.1926952803181
113	ugyanis	7	84660	8.76486713405792	9.06991753570392	9.12695986072595	9.17616608248316
114	nélkül	6	83629	4.74761971096908	4.77159269991838	8.84572140942068	8.85424053753479
115	óta	3	83270	3.43455614677839	3.30925698891223	8.3841398661953	8.39910050944125
116	akár	4	82853	8.70343408282179	8.84355675616225	8.19421856600948	8.44512733985579
117	például	7	82641	8.61302618440937	8.81793636627214	8.88711916130809	9.25356574876628
118	való	4	81451	5.16034472816479	5.87568212969831	4.96215257902691	5.31444135597305
119	fontos	6	80653	8.07884957711056	8.0736189605931	7.96394854408779	7.96878915003587
120	kis	3	80169	8.57443191207161	8.50748939660707	5.92491492331455	6.4474302971237
121	arról	5	79859	7.77440359532217	7.8420134821748	7.51733861833338	7.31107840885999
122	amerikai	8	79494	7.65220190684291	7.72451621223346	5.80099429117507	6.17441181736962
123	néhány	6	78347	8.97565020713219	9.16297538000236	6.37977799024264	6.49053552985497
124	alapján	7	78035	4.97974356805717	5.13219207203229	9.03879081210859	9.06418041657415
125	férfi	5	77812	7.85550329568005	7.85721297130331	8.01194983380276	8.46291206699772
126	lenne	5	76399	7.4952147401385	7.61455645970415	9.15065258632871	9.12265588988326
127	áll	3	75739	6.56221858810548	6.87599708074793	8.74149445189897	8.64976018222624
128	milyen	6	75660	8.69575968002291	8.67144755166152	7.31296583256987	7.39798755604116
129	ő	1	75610	9.14104773949549	9.02311664835778	8.12923019474263	8.22447117524371
130	együtt	6	75437	6.64925413402374	7.28512937232166	8.74423679733248	8.82725313914919
131	egész	5	75088	8.15540110913172	7.97640599649704	6.37117755429052	6.51732302878463
132	kellett	7	73714	7.36005341918219	7.66094326918155	5.69723306063167	5.84786398284776
133	nagyobb	7	72837	8.01813103293432	8.11597771019054	6.81370124164201	7.0785615480065
134	egyre	5	72663	8.9727367407594	9.14613431408427	3.72926498409463	3.68732298151365
135	nemzeti	7	72637	8.17618528468917	8.29567568453527	4.01584445207645	4.13800776916546
136	került	6	71917	5.99652930292806	6.23828537765355	8.08718690408598	8.14515052668502
137	kormány	7	71474	7.75405325131354	7.48999696247032	8.77093540492405	8.86192047127768
138	másik	5	71470	8.14687528687669	7.93761435550152	7.71305692489046	7.89445751688366
139	ebben	5	70687	9.80499287827812	9.93954072321052	8.61451603369008	8.50496639863294
140	legnagyobb	10	70354	7.71025784444589	7.65087194506948	6.0092678278562	6.60252740526788
141	erre	4	68770	9.53601008328628	9.61571614611086	8.94106250106775	8.8770895432682
142	milliárd	8	68439	4.33280291105741	4.24217069560945	2.91008207438295	2.95287831782781
143	ezen	4	68304	9.85474624065696	10.0856603427547	7.79438757469671	7.7759230299004
144	adott	5	67908	7.49076250962747	7.66031306824486	7.53568396396654	7.62249020238308
145	nemzetközi	10	67744	9.03250300247865	9.1644290021123	5.12976244886586	5.61318361876303
146	mit	3	67405	9.02564698428558	8.99307288033027	5.59613000657462	5.51246963210511
147	idén	4	66726	9.17853202353206	9.28024870879997	8.4086056740254	8.39081631221324
148	n	1	66367	3.01672874487563	11.302174678062	8.77167411900057	10.309933483456
149	nap	3	66109	7.81343368547536	7.76517292571484	8.18379266380687	8.23171460266276
150	négy	4	65865	9.34212374362447	9.49401969577204	6.96226151927731	7.10832465381025
151	bár	3	65816	9.49988949244155	9.40847570093888	9.19015677009507	9.27377066525498
152	voltak	6	65751	6.74919655989231	7.09110087445507	9.03705687344948	9.07320024885457
153	eddig	5	65247	9.05473053782085	9.24525879668107	8.45077563445066	8.42707060040501
154	újabb	5	64228	9.27046081524607	9.4036330730643	7.20139885671214	7.72178451334411
155	míg	3	64010	8.27788166162262	8.15675785446758	8.66754301021152	8.88675947941999
156	közül	5	63947	5.93904557651884	6.21952914402943	8.62885701425595	8.73017255565661
157	rá	2	63874	6.65300376203145	6.70097319609191	9.56331616002161	9.52218071240208
158	hazai	5	63806	9.07008683680475	9.01426463030435	5.84130511759099	6.2021351961805
159	ám	2	63711	8.33272022136094	8.23103204514728	9.12494760748844	9.17888361708675
160	kapott	6	63456	6.33558539913007	6.70704940499352	8.89832184025153	9.0495401730233
161	legyen	6	63252	8.32345494615201	8.47837628374546	9.37985327652172	9.36166439341388
162	inkább	6	63189	8.1605802842585	8.16292547821631	8.64523080260529	9.03061122556971
163	részt	5	63183	5.54492019925268	5.44656242825	6.55975842100361	6.51551619042502
164	mind	4	62305	9.49372714196755	9.67831480573031	8.70661074472526	8.83766319979226
165	elmúlt	6	62213	6.6561727721392	6.36040110428786	4.69325516915499	4.55974515494025
166	ország	6	61871	7.33461994856178	7.11206365693002	7.82225659417348	8.03360348652482
167	azok	4	61473	9.03993179926098	9.14803985057289	9.1167461105337	9.1950913838404
168	e	1	61288	9.75100902642969	10.0294655687259	7.57574636299814	7.70309076749085
169	magát	5	60988	4.77386932215606	4.98202829697346	9.61871379722509	9.66084600504382
170	forint	6	60854	4.31662052028724	4.16826835848203	7.36218225618679	7.43767713423272
171	azzal	5	60203	9.00190294340254	9.19222992507122	8.08613120887482	7.98706587127679
172	megyei	6	60201	5.39693143918233	8.06218352675475	4.54143113233775	5.00403437532072
173	ide	3	60131	3.27447508944068	8.38992871056431	6.50362806663142	6.26442502250185
174	további	7	59766	9.74634344388757	9.92854241679771	6.62371361822597	6.8749189299516
175	világ	5	59547	8.26016260876983	7.99998110174875	7.01348157077706	7.27365915722998
176	program	7	59327	8.00866871610739	8.14679868986941	5.98385315200767	9.22442717471237
177	éve	3	58176	5.83650723824236	5.81900109661112	8.68297384393158	8.65570262206854
178	jelenleg	8	57948	9.64844860751071	10.0211982221438	8.89685224410433	8.94321317706655
179	vissza	6	57618	6.1062823688862	6.13307914705294	9.5650092688122	9.68508343947082
180	amelyek	7	57562	8.05682376978763	7.94536385562425	8.7333985866397	8.8628995972294
181	tovább	6	57372	8.25562802145492	8.41548154327719	7.89830547567746	8.04323103674038
182	éppen	5	57284	9.12638826733669	9.21795472978982	8.34152553591288	8.51786077384874
183	hogyan	6	57268	9.31707702436466	9.2785748856051	6.49236412801233	6.50163966628348
184	hosszú	6	56443	9.44257255717821	9.52695795589957	4.81319347543833	5.14770820283453
185	sikerült	8	56433	7.92915155678847	8.21381368401651	6.90473849912356	7.34934220006839
186	igen	4	55955	9.4780365215845	9.69116981892732	7.99836594837977	7.95679269169683
187	miért	5	55943	9.27070016032818	9.24785720886495	7.98932645517126	7.95948264183557
188	újra	4	55612	9.23420716618039	9.46566334442529	8.16015210120939	8.51121387036942
189	tavaly	6	55498	9.5720790405898	9.85833135303448	7.54052271960072	7.50909702403656
190	utolsó	6	55417	7.83318287325607	7.71084564607814	5.92964953805171	6.13886957743995
191	emberek	7	55372	7.72988259496988	7.54657834970007	8.81307362537251	8.92432833459363
192	tehát	5	55354	9.36302505228172	9.58175374791549	9.6881975509414	9.76756581706886
193	belül	5	55073	2.49764488108759	2.61610783482982	9.43740000854031	9.49441580078946
194	aztán	5	54248	9.2977491693059	9.32471751911578	8.79321210327391	9.03706659078242
195	neki	4	54218	7.64470735042556	7.72302416194837	10.0610682972767	9.9774282928201
196	teljesen	8	54062	9.5424775512435	9.74532595677079	6.18779204884313	6.32254001600402
197	ahogy	5	53858	8.86902822605027	8.79059056592341	8.68380021024352	8.80464340659459
198	történt	7	53770	7.14018487905818	7.37148796285656	9.26072409728706	9.37457311426816
199	össze	5	53648	4.37883786160698	4.55373945648453	9.80854547639867	9.83316952796575
200	legjobb	7	53640	8.48212046734498	8.33952449214016	6.7828171125543	7.31980048015707
201	helyi	5	53461	9.43033581097766	9.27499782195961	6.21368598476422	6.46600741348983
202	cikk	4	53459	9.30232309572807	8.98533045336072	2.03302222689866	1.59190378165224
203	német	5	53265	9.15216497211627	9.36166626969883	6.50254158150883	7.00417439161816
204	szinte	6	52545	9.58434894281426	9.91995191042445	6.59808249332175	6.62286760601343
205	túl	3	52535	7.95968753430138	8.48325912821923	8.02982778723584	8.0310177135541
206	szemben	7	52477	4.3688544515764	5.01789465909533	9.86660289969327	9.79078431333862
207	talán	5	52052	9.79795041881637	9.97484141547155	8.91301574405048	8.9808710352998
208	mely	4	51925	8.49764688722922	8.40041870463095	9.11773640888942	9.3017855572474
209	esetben	7	51681	6.66464935980845	6.52668508928278	9.77139206020589	9.86719127931412
210	mindenki	8	51649	9.56522994392444	9.7320682960327	7.96974886849241	8.00853644008654
211	persze	6	51571	9.50011148592321	9.62875768236549	9.644369291917	9.68336817459166
212	szó	3	50942	7.22535525330282	7.19136819254093	9.09499653319749	9.00553302498993
213	fog	3	50774	7.6615856044902	7.8893646251731	6.61883588628446	6.70739839920358
214	elmondta	8	50478	6.50266553745746	7.02266085513468	7.99537881821549	7.7376141553244
215	őket	4	50312	7.00180482557566	7.3220460364319	9.85304087577709	9.77260986777955
216	hét	3	50217	8.91950587928641	9.02383889536361	7.00364659711981	7.10493354926682
217	abban	5	50065	8.301643344226	8.3515746157165	9.07972736661982	8.92032202326008
218	csapat	6	50019	8.21384664340264	8.16348494781107	9.35862911911243	9.41321586728544
219	mintegy	7	49902	9.08183093027494	9.43564772006884	5.26499936533114	5.22185572441948
220	ugyanakkor	10	49887	9.59690511933463	9.8650727275097	9.59198154577517	9.60374484016896
221	sokkal	6	49740	9.19189518608553	9.40548100229249	5.08812738639174	5.07875298613296
222	tudja	5	49731	8.17383060831872	8.15962898318436	8.44815996470395	8.34775114891383
223	jobb	4	49602	9.27618834270399	9.33658387678743	7.40726517474797	7.56553237557012
224	vagyok	6	49464	6.94775398113383	6.98992830247223	9.51141107969912	9.45648666183073
225	jelent	6	49340	6.48704118953428	6.71412081046816	8.90811753663788	8.8029185851699
226	egyetlen	8	49106	9.42309098343508	9.50483689634434	7.8919788082304	8.20917557683655
227	napi	4	48551	7.93204836988617	7.73778086044309	7.60567534194169	7.77060280359788
228	maga	4	48490	8.99278074968169	9.08389412999563	8.43920791092038	8.45214419973271
229	helyen	6	48414	6.51107186638814	6.37227402377295	8.10324503006188	8.02328582680003
230	politikai	9	48348	9.89944978437118	9.86146166972368	5.98054372937825	6.22254070876426
231	öt	2	48255	9.42270245288821	9.61966274716316	7.09096481043514	7.2056102158736
232	gazdasági	9	48207	9.55453051048081	9.55222223660535	5.91894794894169	6.04948431663603
233	szintén	7	48010	9.49486892690273	9.86175695159955	9.18691453454475	9.53331375979935
234	egyes	5	47865	8.80472133370312	8.73419487725565	6.40582410678125	6.76051444476774
235	cég	3	47852	8.21332341538352	8.40335246354839	9.00711557996405	9.20230029142488
236	harmadik	8	47805	9.2482459578566	9.16593247519081	6.8102699395253	6.87427591004111
237	évben	5	47779	6.75759273088963	6.63154398075091	9.82673637016293	9.86349274475423
238	végül	5	47506	9.57517122370383	9.73033388767791	9.2077289445157	9.42336235632889
239	elég	4	47278	9.347836501877	9.47279180654295	8.38970027500829	8.46567818079773
240	esetén	6	47046	5.45185469274917	5.66148072547604	9.80258971897095	9.90926426964716
241	szükséges	9	46956	7.10193212246055	7.63470217957044	8.31171982950454	8.55198638498014
242	végén	5	46729	6.21486899674104	5.97984317691853	9.64724523561638	9.79812138853787
243	közel	5	46535	9.37316606542337	9.74174939651523	6.81157131589204	6.75959306082696
244	ismét	5	46453	9.21838007843414	9.6114483832137	8.43951107946191	8.77488874740233
245	közölte	7	46332	7.53985277607118	7.43426406206112	9.18591180113108	9.26227335034145
246	közben	6	46272	6.71283657898442	6.95049776139857	9.57870208318794	9.74256537661895
247	közös	5	46223	9.77343274465634	10.0200743916461	6.13734831233378	6.52423794042643
248	kerül	5	46075	6.21078609607374	6.49057144438997	8.05081966222692	8.01300714527616
249	címét	5	45730	1.46256237667874	2.23950961045486	6.31157461536831	6.0842489538967
250	tette	5	45206	7.3798795928329	7.52132618899263	6.03035653493089	5.92966955258254
251	g	1	45016	3.44058714866288	10.3772218711943	9.2689597678364	10.5864302535777
252	keresztül	9	44964	3.18579437487644	3.74169102164978	9.56409927839015	9.64848126116709
253	számos	6	44664	9.47347094588117	9.79579315081326	7.56308279518595	7.77964685804099
254	felé	4	44643	5.98133115757496	7.01081555650264	7.99959614342564	8.01638936728515
255	százalékkal	11	44309	4.62657062914778	4.55932766749294	6.04025342016539	6.08959432347773
256	fél	3	44289	9.00784115066584	8.98326972716786	6.74621155968282	6.82468258870732
257	amelyet	7	44027	8.47747849502853	8.36798162492599	9.43387147898137	9.73753150008888
258	korábbi	7	43577	9.39788663816267	9.39018383033776	6.81722812183617	7.37828552927455
259	egyébként	9	43461	9.40313773795202	9.93502131635972	9.8758672425935	9.9647180118815
260	legalább	8	43381	9.57813580035018	9.84121662242214	7.9228274780264	7.97772761089458
261	orosz	5	43264	8.35008098836092	8.67997869513956	6.34577965195487	6.81309561608367
262	országos	8	43046	8.48918800695395	8.5585531421088	4.85286589560041	5.2250140486405
263	mégis	5	43027	9.58799419746563	9.64812904939256	9.16803654801393	9.34443926414348
264	se	2	42702	7.85426368213517	9.49165215140668	8.97183241494069	9.40252049787921
265	ellenére	8	42425	4.70769125230274	4.72812117759274	10.0271306112951	9.99967334324367
266	nemcsak	7	42274	9.4904390763029	9.82489012761825	9.26354201225751	9.48869434802111
267	vele	4	42234	8.17214160571552	8.44872886426134	9.77535205836321	9.66021763206029
268	este	4	42163	6.07289227519348	6.18034071294902	8.9464612933056	9.41713061936796
269	magas	5	41984	8.88242273949524	8.92701693087986	6.02407382630141	6.47229133237346
270	román	5	41960	9.59751696911435	9.53449261625876	6.7768170844429	7.07365498341269
271	tett	4	41811	6.35552846834624	6.57554071084784	8.35935868140077	8.41331708546962
272	benne	5	41801	7.91655259171878	7.98962074182348	9.73200634314736	9.67845948767083
273	rendszer	8	41733	7.08714715609163	7.65542600520706	9.03473032618162	9.21190125276905
274	megfelelő	9	41549	8.81420427234131	9.11186535443404	7.21307569618888	7.625753962514
275	érdekében	9	41318	4.62821118056965	4.67079358071385	10.1842710143135	10.1387757990264
276	készült	7	41128	6.02642226748473	6.83954836177474	8.57238321335906	9.03084365671458
277	található	9	41034	6.17269181309076	6.60803148263923	9.13541199630063	9.82742527435126
278	r	1	41017	4.10495619212475	10.7541492517192	9.40454922558177	10.7316352629229
279	miután	6	41016	9.51605305336555	9.40738925787207	8.92604833293942	9.15289842054568
280	című	4	40993	6.36858544446387	7.60658442784605	5.01875323595018	5.09358438570765
281	pár	3	40956	9.63687506343035	9.7927737638816	6.93024907690403	7.00406917819338
282	mai	3	40948	9.25387589080022	9.03434790653342	5.77656741443512	5.77119044611683
283	része	5	40940	7.32192754613663	7.32174786572771	10.3126891708961	10.3686829788434
284	hasonló	7	40864	8.47296630931305	9.38553487185072	7.58098837315585	7.92150994386743
285	kellene	7	40803	8.20590419799642	8.60718811965803	7.29012221486919	7.52280272638475
286	szeretne	8	40733	5.81675574246475	5.73520466370296	4.54135245795866	4.39429059929345
287	évvel	5	40691	6.30307383955876	6.22774976804024	3.37881007675326	3.81357262156744
288	szükség	7	40634	7.59550273401145	7.5513783655039	8.94478549194084	8.83099629043132
289	fiatal	6	40471	9.59239157309487	9.58264472765251	7.36349265769367	7.64739589161912
290	tud	3	40248	8.41928758173856	8.50813910559688	7.82893698021737	7.85805451088485
291	azon	4	40115	9.51973608749525	9.7442254458171	8.38894264851109	8.46613662090282
292	módon	5	39758	5.27468175389248	5.21845872517426	9.56717295736695	9.71372717404804
293	évek	4	39718	5.67173962812031	6.76458688364979	5.04236147154877	5.08606478929305
294	természetesen	13	39611	10.0235475200937	10.2660496539264	9.80418366747734	9.88805102628569
295	továbbra	8	39508	9.36096532734597	9.77686193591167	5.96053808195443	5.70054308914445
296	álló	4	39439	4.3404235233751	4.70658966105862	7.86451884432523	8.60702215355194
297	szakmai	7	39438	9.98235398568327	10.0635694227046	6.26252787031043	6.31143854574773
298	elleni	6	39210	5.43701500048463	5.70521201699009	5.34759230957293	5.64498461176488
299	biztos	6	39199	9.68391787424671	9.68998877507054	9.17035805181563	9.16695593804093
300	sokan	5	39183	9.55963053538568	9.65428136962864	7.88990432199162	7.9572696423917
301	jobban	6	38982	8.40280656948081	8.46901955021834	7.56330102363738	7.74523714961405
302	hat	3	38833	9.62195122758277	9.90045411889846	8.00974326500533	8.13253683529783
303	kívül	5	38773	3.16890004656045	3.72343064814363	9.65533414240531	9.71381594885622
304	mindent	7	38705	9.22415616952234	9.50809895768776	6.64568332304038	6.83880828160926
305	kapcsolatban	12	38602	4.91862161965998	5.47675738378537	10.0169681849491	9.92656880891827
306	elnöke	6	38530	5.50439840155516	5.67887975993907	9.95562016187195	9.83337174432933
307	következő	9	38492	8.81156826493637	8.54167572765102	7.12076361109422	7.24403145262561
308	vasárnap	8	38448	9.81015877633593	10.1462513077147	8.42290943205316	8.52987760882403
309	később	6	38330	8.01766917182941	7.91716827326029	9.56634540643359	9.81737914980858
310	sokat	5	38297	9.28611927674302	9.6101065864311	6.62603002615882	6.58437396343156
311	utóbbi	6	38257	8.17487922854051	7.94268236617995	6.94858650511407	7.03537263184225
312	ön	2	38217	9.24074407023554	9.10854321240343	8.60832798466898	8.62988305522102
313	száma	5	38123	4.92012042135978	5.16364190088517	9.74907056503071	9.72886054549643
314	mikor	5	38054	9.94328771065371	9.92712811679834	9.16105778334776	9.33240842933128
315	különböző	9	37898	10.0115323327231	10.1024458838343	6.32981546066015	6.94009178605449
316	szép	4	37738	9.87238630003972	9.9599841048252	7.79288950051822	7.9928603573524
317	állami	6	37731	9.1002449127204	9.05900253365349	5.19999670681392	5.4838355384766
318	város	5	37593	8.63727000224792	8.80621514965859	8.10427188786725	8.33255476704709
319	szóló	5	37557	3.31300763454684	3.87220553177578	6.23392224855093	6.40591709666186
320	jelentkezzen	12	37540	5.60870802968391	5.53740487062698	3.10314087700298	3.01654692094322
321	igaz	4	36814	10.0601987057115	10.0846269775119	9.85957565148336	9.77849708338427
322	vált	4	36783	3.99382271741182	4.53752914939405	9.55259802165114	9.71317325102101
323	elnök	5	36558	6.26858933742974	6.28118122856451	9.57562144628588	9.55450147990365
324	kisebb	6	36552	9.66791631373708	9.8123349968764	7.66317587892901	8.12417044439141
325	először	7	36404	9.37958164977917	9.59887435214659	9.74120085789684	9.99625405865744
326	tíz	3	36391	9.66984416463003	9.80844715442867	6.78020605761883	6.80911438999903
327	folyamatosan	12	36231	9.56759877618791	9.88046254544634	7.19956046161333	7.31005107808854
328	csupán	6	36026	9.73761350430794	9.94883951566792	9.16020270698178	9.32355457696858
329	alá	3	35996	4.54829580009597	4.57843632622305	8.9370797571656	8.93223518659165
330	egyszer	7	35793	9.23871114173748	9.29531365265625	9.27865729993377	9.40637385569967
331	melyik	6	35777	4.18674030497694	4.09633158859376	3.94551891769693	3.81378211522058
332	idő	3	35770	7.69041185559724	7.55519488186106	8.35044278132266	8.24073961862327
333	százalékos	10	35688	5.14763016956816	5.07031815460728	5.73868071896861	6.25738667616004
334	semmi	5	35681	9.33586839719815	9.57051849376521	6.97934588293997	6.97245678379513
335	ahhoz	5	35628	8.75228355869263	8.87390654572732	9.3585524668524	9.13647925276634
336	vagyunk	7	35564	6.72686536198399	6.89140135508187	9.87620951310648	9.85404071290865
337	nehéz	5	35448	9.51633905121754	9.55065543878298	7.64318789483369	7.7072165090232
338	amelynek	8	35446	8.79713042470692	8.68174122194367	8.21919604922153	8.30801197080042
339	valami	6	35373	9.44250900187028	9.63138529813063	8.13063769647925	8.48033562912491
340	követően	8	35317	4.65976747709851	4.83174422501447	10.1774893756868	10.3362662949909
341	valaki	6	35307	8.13753619600062	8.16379403179099	9.60641166936998	9.80509568403532
342	ehhez	5	35303	10.6222761516747	10.6344384505525	8.74703666098886	8.64180459187193
343	budapesti	9	35074	9.54336290185949	9.53184019202393	5.98234490014606	6.74881505821186
344	vagyis	6	35044	9.1279680316394	9.06448880432557	9.98748775378703	10.2325994210244
345	ezeket	6	35007	9.64618073912266	9.81232795031225	9.9132669523932	9.91477951671098
346	szabad	6	34516	9.60823620904206	9.59444374021475	6.99952942097588	7.33541378252845
347	sajnos	6	34507	10.3365505504821	10.5124855942962	10.0485735673796	10.0618665278186
348	hozzáadom	9	34506	11.7484699437494	13.0212454847309	8.51993039591133	8.40865794431632
349	figyelem	8	34143	8.19293724415175	9.31472715393465	4.71782707416752	4.48635615580192
350	régi	4	33918	10.0645905954441	9.97564504321478	7.37375643193869	8.03717285792016
351	kérjük	6	33883	8.66603546533852	9.73382919741051	5.16301298439092	5.07796611977998
352	amennyiben	10	33747	10.9921397995465	10.8741448546317	9.42386727941757	9.48933268543365
353	rossz	5	33721	10.3957084224154	10.3870446623107	7.7086968614824	7.88981473783961
354	képest	6	33708	1.94704061919458	2.31534853065696	10.2932319968343	10.2448718201847
355	ráadásul	8	33685	10.2093334639334	10.3433618096264	10.0591998201859	10.1901509969421
356	idei	4	33633	8.01513243885705	7.84165633974785	6.81198600114303	7.29697986132764
357	érdemes	7	33627	9.27286603852891	9.48492623846683	7.49978412938842	7.65698020061538
358	hatalmas	8	33607	10.3829990238637	10.5741754127879	6.88122144993114	7.46666468772562
359	soha	4	33554	9.86737638880597	10.0545614825304	7.36060808523766	7.23137887299565
360	segítségével	12	33442	6.55799872030777	7.15852544825543	9.5764851605987	9.74193472668161
361	azaz	4	33400	8.9610478865956	8.87574840880858	9.6619713124818	10.1779689657445
362	francia	7	33260	9.55090498185846	9.94905375371457	7.02511487939342	7.73622042887538
363	azokat	6	33226	8.91541269320312	9.18631725879492	10.3754864864064	10.3339239799529
364	óra	3	32891	6.52541014009888	6.45732140644272	7.55929588768638	7.52019124278924
365	komoly	6	32863	10.1669691111132	10.3557635892453	7.00333844607543	7.25031063054993
366	önnek	5	32847	9.16476494862865	9.11655167206021	7.05587026137609	6.94335159925341
367	oldalon	7	32777	7.45131260103985	7.72147151916121	9.93315573831335	9.90734457036102
368	állam	5	32701	6.59826030956926	6.45104829136173	9.15979548329141	9.42094528840689
369	igazi	5	32650	9.83373425325046	9.89919003279534	6.99613342086259	7.74510473294858
370	született	9	32542	7.19375488687983	7.91926793547611	9.69096264864741	10.0840921423394
371	képes	5	32468	8.93653847552434	9.12215693122875	8.66393755243467	8.78047677707239
372	lehetett	8	32434	8.83001775904877	9.07300842426376	8.43821646895139	8.40961427659786
373	teszi	5	32398	5.90920987069249	6.41661769117627	9.18304209808759	9.30118302764357
374	tartott	7	32354	6.63113456550049	7.03307901465758	8.87826961827706	9.28845741923047
375	fotó	4	32347	7.99259703286959	8.07268836653315	6.60686386195536	6.32854784970713
376	szombaton	9	32332	9.65736253035647	10.0169949456115	9.62026395967063	9.86876624914208
377	egyesült	8	32287	7.65098182410735	7.36809398812562	0.726981385369624	0.655383475365112
378	maradt	6	32278	8.12240690813231	8.30097150448656	9.8154832547123	9.86287592959032
379	lévő	4	32272	5.15289218471282	5.30628913333041	7.84806629585184	8.80754276495756
380	esetében	8	32271	7.45345204581123	7.9253499072402	10.550370546343	10.5126603040158
381	százalék	8	32214	5.57947707231038	5.49809939782349	8.43832359616268	8.22900436228043
382	azóta	5	32182	10.3539836757509	10.5271377527019	9.43374739241902	9.39523622298813
383	helyett	7	32145	7.62245256696928	8.19633949644973	9.83961984867024	10.2531726133206
384	ők	2	32121	10.312535388597	10.288181428485	9.26958146881744	9.2610987320695
385	jelentős	8	32082	9.88858076858486	10.1468248387998	6.67104468868092	6.91881999248806
386	egyéb	5	32041	9.36230853653192	9.24873746842924	7.43816764125164	7.96220535206737
387	összesen	8	32010	9.51519428804595	9.86154521699748	6.52152971513721	6.48304985925674
388	senki	5	31900	9.64573716365334	9.84802196096838	7.69190785268863	7.52753503576743
389	brit	4	31851	9.2479764280369	9.64832885748375	6.4590656735007	6.97641619015541
390	addig	5	31528	10.0633128598401	10.1075488392579	9.90148152778127	10.0913307863584
391	forrás	6	31492	8.90316883870554	9.6761603910682	6.31590225757507	6.04084883974137
392	alkalommal	10	31462	6.96994391117484	6.91716148507382	8.88518797098546	8.80088754982937
393	kicsit	6	31363	9.09163048838415	9.13778318483598	7.89591293110283	8.48542452002589
394	uniós	5	31177	8.64764766813452	8.53148883394729	5.30173773079029	5.45391730356652
395	rövid	5	31170	10.237393660915	10.3848725156479	5.53633237163177	5.85357407494886
396	hamarosan	9	31019	9.64936007940177	9.7006275933166	6.34371215638788	6.24689418816293
397	múlt	4	31001	9.69621310345381	9.667151766762	5.2507090465288	5.12814165324985
398	ismert	6	30997	7.91725952449025	8.51335188050148	9.12899153098643	9.88714143740768
399	emberi	6	30958	9.24519165101281	9.11322890447444	4.82930709705736	4.95270970629396
400	közötti	7	30951	6.74362678640374	7.1042053359225	6.85542390757373	7.18575233518219
401	szervezet	9	30930	8.24826311726872	8.420471394513	9.48564276029455	9.69151878894268
402	nő	2	30786	9.23828040559073	9.22015875556319	10.4117934376411	10.5079864850697
403	állt	4	30748	7.47132038574139	7.75904806164325	9.7575068064788	9.78087361558161
404	ugyan	5	30700	9.66937440430556	10.1174466975171	10.2659910093208	10.3256426617218
405	december	8	30691	8.30722165997553	8.10120087070804	4.6267154406896	6.31344456408718
406	sőt	3	30645	9.35669531043799	9.24884533052703	10.1997606347546	10.2720233336439
407	tudjuk	6	30583	8.86002069709594	8.98001195085869	9.12584056326567	9.02990830080011
408	jelenlegi	9	30572	9.74693127458936	9.61534836096761	7.58899054338718	7.94423806540172
409	ért	3	30553	6.3198127635774	6.48807486415889	7.85279547461222	7.81018836536529
410	években	7	30375	3.24213172995639	3.50569190414426	10.1762816107769	10.2320540862794
411	vett	4	30371	6.1105307976764	6.30363942424578	7.88270487672664	7.95025896816818
412	héten	5	30181	6.52051199814484	6.60541018688912	9.59693938053518	9.65467922420702
413	százaléka	9	30152	5.27206443741739	5.18160556664289	9.54824140690952	9.53282397842163
414	jött	4	30127	8.21963022396473	8.5188743969526	8.5371852128299	8.53510583524862
415	szeptember	10	30013	8.51412417089718	8.3396195021952	4.93320662167428	6.51614290727954
416	külföldi	8	30008	10.428384180667	10.3419531422271	6.77558973765786	7.32256054920849
417	érkezett	8	29904	6.91461765040213	7.54298921885601	9.78804359906835	10.3199435028737
418	külön	5	29843	10.2118920365642	10.5957570939422	7.41998879744384	7.74087436771834
419	párt	4	29839	7.64241582272361	7.5584686991973	9.16397149473848	9.30924200438093
420	kérdés	6	29832	9.36551572486914	9.2507982571885	10.2050929441499	10.0529393774869
421	általában	9	29755	9.59378091408546	10.1184981062369	9.7140525248496	9.94533614674415
422	munka	5	29742	9.14712342069811	9.13832263926195	9.3015910266276	9.27954779512308
423	nyert	5	29716	6.56128778590788	7.18803322257491	10.0906061000974	10.4281304466125
424	nekem	5	29690	10.1269480230112	10.2516330946779	10.4193411396271	10.4544486022704
425	szent	5	29505	9.68322181340002	10.1547374093233	4.68393460104538	7.22605459392108
426	többi	5	29479	9.1695349705495	8.8916156379808	7.94354997437013	8.59799861472777
427	jelenti	7	29451	6.78150358379784	6.84620707795979	10.1108034667378	9.89359442190181
428	ekkor	5	29323	10.7364040764389	10.9643903351252	9.40600731688299	9.42537982821999
429	tudom	5	29081	8.60855747565774	8.61604786059205	9.35803987943698	9.26787382165356
430	ad	2	29072	7.14372572926138	7.48058066520973	8.83865651081185	8.90715895622407
431	i	1	28948	6.97914441340041	9.89149582922559	9.07221099086348	9.3867507535075
432	helyzet	7	28834	9.05515812587473	8.82752950549761	10.0547093268097	10.1008114127088
433	tart	4	28828	6.78801278853235	7.1835979684904	9.91227406820302	9.94630835351142
434	alig	4	28764	10.0979340741725	10.4660923431388	7.88189902313882	7.8248241153983
435	gyakran	7	28740	9.89263629462424	10.2360326122598	8.57638019503901	8.81620702975323
436	út	2	28669	7.15196324768241	8.0838313649961	8.90538438383158	9.10965147954706
437	azonnal	7	28622	9.86836412867791	10.1400650968167	7.87432346139458	8.10969765793411
438	elején	6	28620	5.91291821972366	5.62127546981827	10.1543169341628	10.2649694094202
439	indult	6	28602	7.04464146900889	7.64358029398126	9.72036038893568	9.89549893811729
440	közé	4	28532	6.09210832009157	6.40507092785746	7.22964640114415	7.13937594494806
441	te	2	28483	10.1164771075377	10.4095863399259	8.03306408965291	8.71767170403947
442	pénteken	8	28430	9.71755162849021	10.0971839591227	9.65989519764045	9.85964784152732
443	miközben	8	28404	9.66144344038344	9.5662161973817	9.89919449535155	10.1287371962108
444	többet	6	28341	8.48038139706617	8.60445955940908	8.84482388355829	8.86541053441372
445	elő	3	28282	5.10853036454622	5.00872320811479	10.7579639622898	10.7552205741006
446	marad	5	28174	8.73970202775203	8.91749076880259	10.6582450236848	10.5966912727564
447	akinek	6	28156	9.62026689034012	9.52141941205134	9.70821497005919	9.82378284914577
448	forintot	8	28132	4.33808127403289	4.22708098940772	7.99330168587438	7.86504436063427
449	kapcsolatos	11	28069	4.02741637049654	4.72267784605921	7.33461030534982	7.50450882851258
450	jár	3	28051	7.38190650092685	7.80330667195212	10.5072108618155	10.4682483709382
451	pont	4	28019	9.38748395434864	9.62000281176597	10.0564625152351	10.1057571936221
452	különösen	9	28014	10.3898509390948	10.6164679871651	9.07574042712654	9.13760398048224
453	valóban	7	27977	10.2983919806144	10.5367095330615	9.55561270910945	9.87119554514453
454	összes	6	27897	8.44278256551616	8.20586408947454	7.65961572587169	8.30669239295582
455	fő	2	27838	9.11571772977173	9.10811509157028	7.02945524209106	7.14091733953035
456	jelentette	10	27788	8.35784503239947	8.42591148707507	7.3280599475267	7.21616222264782
457	hol	3	27596	10.330298781151	10.3243488503694	8.98915756491296	9.08443824131591
458	élet	4	27557	8.26576456390338	8.06990336235247	9.35937219546127	9.56290891529553
459	családi	7	27530	10.1175465639701	10.3120393842154	5.18454638856162	5.2965053914222
460	jutott	6	27524	6.89808808954817	7.26736363145014	9.54504261092449	9.6155616714946
461	várhatók	8	27388	0.486870935327857	0.462670569559108	9.16292929230338	9.69269744284165
462	sor	3	27379	5.98440121997496	5.84292200470505	10.1368406523184	10.1397405985872
463	zivatarok	9	27357	9.01172555366082	8.89525619301659	0.605106320672053	0.579448350791463
464	pénzügyi	8	27357	10.1536842940798	10.3009645153452	6.42791415003736	6.50850419320338
465	elsősorban	10	27337	10.1672191930459	10.4804709859904	9.73803473075201	10.0958067437893
466	november	8	27298	8.2886182592408	8.05110188894074	4.98556360459625	6.51762713737415
467	végre	5	27216	7.16073238940637	7.14594067889681	9.77297771711736	10.0118681821682
468	hivatalos	9	27192	10.2762358526916	10.4772045217651	6.63840658652303	6.91324197098597
469	célja	5	27119	7.84162329130314	7.97932957580727	10.7136370429525	10.586038292176
470	bizonyos	8	26936	10.26063031838	10.4027219550841	7.33193696766714	7.67509582046663
471	bizottság	9	26915	6.09554094264252	6.05744505762314	8.99800611006869	8.95262116330665
472	legfontosabb	12	26844	9.25767361441223	9.10954821661601	8.2654174696492	8.54285612185845
473	újság	5	26810	2.21234788642421	4.55423177464744	3.80592449314092	3.63982857241922
474	értékelése	10	26795	0.774079538795461	11.2523511833363	5.84654033378073	5.55912290409327
475	egyetem	7	26780	5.82717960786305	6.82102053305341	7.60965657852966	7.94816561645459
476	látható	7	26767	8.11321487994246	8.4541375186302	10.3206450394872	10.5293859335106
477	független	9	26730	9.99928013450164	10.0833701456584	4.13307085191671	3.99362289107918
478	általános	9	26726	9.60736026336752	10.0746668141375	5.5187172820452	5.67579292973718
479	család	6	26640	8.75912281296688	9.20857356018098	9.64462827831749	9.83470712054961
480	tartja	6	26632	6.88074730148956	7.16384516374934	9.68476525845591	9.7109377777811
481	angol	5	26630	9.72852893177539	9.72811671447125	6.78803956818614	7.23820621583869
482	annyira	7	26573	10.1219120608162	10.3458960257922	8.43349938488044	8.68902183534251
483	pécsi	5	26554	10.3317940133742	10.2463324566754	4.56440702425168	4.22437724571741
484	súlyos	6	26551	10.3289754426412	10.4692213203548	5.99985898094688	6.24381545727723
485	embert	6	26475	8.37973994799127	8.36695038120039	8.38386002357775	8.45681770467999
486	élő	3	26435	7.91260015351753	8.38708983653873	7.53548963979731	7.92067148050523
487	kiderült	8	26371	8.22225648349317	8.51184003509819	9.60780310158257	9.37150574539357
488	legtöbb	7	26354	9.50044621694826	9.2450382109705	7.87460661817281	8.22398216604839
489	minél	5	26275	9.7273723682842	9.80793583606787	4.79327016774318	4.77704026811144
490	igazán	6	26262	10.1692832890847	10.2060160551164	8.84296420429303	9.01552119366062
491	tagja	5	26181	8.07351596047476	8.22736361107548	10.5958979162276	10.4793066095128
492	egykori	7	26105	9.18874966680263	9.39129305872556	6.26398663341996	7.31126066648955
493	körül	5	26044	6.76288011951589	6.81951987092075	9.63990409501052	9.69821494478239
494	mindkét	7	26009	10.4169770975615	10.6984479674621	7.0634987832923	7.11962123157952
495	szerdán	7	25912	9.70647929812916	10.1188465544319	9.7910358195745	9.98121087695554
496	tudni	5	25890	8.04266207919356	8.08693701656956	9.85088746534116	9.71610441283229
497	olasz	5	25847	9.16612326921793	9.31153007353785	7.11079880180679	7.89012744763873
498	egészen	7	25805	10.0377232830065	10.5379525735454	7.84142931281545	8.19165876866142
499	szerzett	8	25782	6.32250065433964	6.36551084192562	9.21757325400539	9.34014593847676
500	legközelebb	11	25775	9.65451084367763	9.39183068509266	5.55719727388103	5.26175307751784
501	egy-egy	7	25711	9.81489676410129	10.2613894983139	8.16045762994009	8.60733081638066
502	tenni	5	25681	6.7504379257224	6.88256738947168	10.7920483946018	10.7241301178252
503	kedden	6	25676	9.77814636478997	10.2282280382808	9.62427592965299	9.78334963229985
504	akit	4	25521	9.53250462653819	9.44048565538709	9.4297455520669	9.72598660888161
505	tudják	6	25499	8.77820370459287	8.81012112539607	9.02752713623876	8.9689119553719
506	minket	6	25432	5.78702930055749	5.99398441592486	10.6185588805015	10.6320671247215
507	akar	4	25406	8.59698905097761	8.8463945779076	8.76280438068325	8.87917918270684
508	megjelenítése	13	25296	1.34096935464767	1.33292295169498	5.53661532368261	5.24806244313665
509	napon	5	25234	8.15340998162054	8.06348042564027	8.74210768115655	8.77368337532533
510	jelen	5	25232	10.0784639503574	10.0774023364736	8.31111435852548	8.35543316470421
511	végzett	7	25170	6.99812639662136	7.26724881590797	9.4820123766293	9.80058681158382
512	lenni	5	25145	6.70489683563337	6.86373014699327	10.7463441752805	10.6131888219871
513	amíg	4	25051	10.0541457222812	9.94977437885525	10.0179486878528	10.1309635746779
514	melyek	6	25048	9.45705943914854	9.37105889004549	9.52905522504581	9.70213687014198
515	vezető	6	25017	8.6196757503704	9.0119532384148	7.8449989564258	8.13490132488702
516	délután	7	25007	6.9782190816447	7.08131454961906	9.60388968673236	9.9214212828688
517	ház	3	25000	7.20096116529685	7.21262100939243	8.68971053935735	9.10147285243516
518	tudott	6	24830	8.32228898174581	8.39778230718353	8.17922182890712	8.23273142726245
519	iskola	6	24745	7.67632075672872	7.61506660439439	8.90122931876414	9.19585698246333
520	hozzátette	10	24733	9.03797468742456	9.54281699335471	8.14426404965374	7.87382739041555
521	augusztus	9	24602	8.78259392321544	8.66460361529189	5.14598152044644	6.7085991852915
522	száz	4	24582	7.59264144245932	7.58657150913897	7.62336074478294	7.85141639934756
523	gyerekek	8	24581	9.71025784922611	9.57305597512227	9.85480350026187	10.092520214746
524	hát	3	24562	10.0641594139821	10.1211469909816	10.0155461646666	10.1381597407383
525	mintha	6	24561	10.1502253815535	10.1267340377671	9.3698221529688	9.76208498662173
526	kevesebb	8	24461	8.90244046569683	9.11683274380728	9.29696948534661	9.48605758353546
527	adatok	6	24434	7.4801170302651	7.47622344890701	8.11780026959142	8.19740618547559
528	pénzt	5	24394	9.58388051930915	9.5367793299332	9.65912428113208	9.70582445779252
529	elé	3	24263	5.99313538386051	5.92788845357694	8.94120341532911	8.90513430697885
530	kevés	5	24250	9.92256693709407	10.0142579175217	9.15006103719948	9.41943111657285
531	válogatott	10	24247	7.85907878294458	7.96842411562478	7.82140521991671	8.35560376470174
532	ideje	5	24123	8.39472641001699	8.49519053549149	9.59481814787583	9.56229427526153
533	lesznek	7	24120	7.79683040553036	8.25765756695091	10.2640839744011	10.4254156502677
534	isten	5	24030	10.3348137796445	10.4045849169465	7.99017780300409	8.10725930290002
535	magyarok	8	23954	9.46322653889043	9.37987538252649	9.58798318961086	9.90671624530363
536	nekik	5	23929	9.44008427013109	9.55585437622832	11.0414792150748	10.995267926787
537	kap	3	23879	7.5817264927468	7.91953266824792	10.4067368057521	10.5884483565077
538	reggel	6	23848	7.21410436309606	7.34727759093018	9.15152998235217	9.51466744441507
539	tudta	5	23832	8.91582829115895	8.9669552590039	8.34476664924282	8.34960066587868
540	keretében	9	23821	5.83366033003211	5.99560540038217	10.217210727247	10.3198424413337
541	jön	3	23791	9.11296724530415	9.43531485672226	9.8985599939752	9.90582626364366
542	magyarországi	13	23784	10.1222394348655	10.2473272699075	7.00678335015296	7.86872896020753
543	bank	4	23739	6.47602858009279	8.02251928441387	8.79384403217297	9.51055498229739
544	pontosan	8	23698	10.0983637466672	10.2556748385363	9.20494651981783	9.24057893935057
545	írta	4	23676	8.14953605143987	8.20991342553442	9.89745557093047	9.97605464435749
546	többek	6	23675	10.3870119283332	10.6111394104485	3.35502810759056	3.16611053505085
547	történik	8	23650	7.94841626399891	8.24718448301623	10.6591402482724	10.5125136254672
548	lakik	5	23626	1.18425962008276	1.07510388888996	9.67299186484793	9.56170531789045
549	nyolc	5	23605	10.1432308750057	10.3519303735335	7.82706008841063	7.92781209459961
550	emellett	8	23583	11.0350170019746	11.260909773926	10.261625054688	10.4343994185202
551	bele	4	23483	6.49341546705883	6.73078109366147	10.8047798831974	10.8116205733249
552	kulturális	10	23405	9.93551068331479	10.4399550245163	6.51648914782658	6.66752293486746
553	létre	5	23403	3.36618108559245	3.28140897787289	10.9992357316103	11.013829812824
554	országban	9	23374	8.40534699588372	8.21665023642745	10.7770803083735	10.7298270285268
555	lehetőség	9	23304	9.02310546509099	9.21624101064154	9.79111866701976	9.66238395811965
556	március	7	23281	10.2279657222371	10.4470943016147	4.68681661122615	6.44216705333958
557	mindössze	9	23277	10.0129252169102	10.5769555533664	7.90557442571403	7.89723059624367
558	perc	4	23262	6.82156675331674	6.73821337302947	7.71444258024251	7.62042299893634
559	várható	7	23159	8.83847015684923	9.10148471333748	9.64471565761887	9.93154983631945
560	gyorsan	7	23132	10.0600131670276	10.229597220609	8.19388901755599	8.50465120472131
561	rendkívül	9	23104	10.5104953503623	10.8515164469895	6.58216565348009	6.61132697852104
562	szövetség	9	22991	7.29456248486926	7.63935264376799	8.96666477397019	8.97338140680014
563	dolog	5	22975	8.89890084040483	8.88906596231455	10.8083549073491	10.7202595960823
564	oda	3	22917	9.10123383438752	9.23660210039522	10.4892787512096	10.5437371138554
565	ebből	5	22908	11.1584788420762	11.186379604834	9.64243232306587	9.60279604485688
566	munkát	6	22888	9.15387271437192	9.1363590625114	9.61214651643592	9.5832748442218
567	ment	4	22842	7.70276474669724	8.23396797053965	9.77425959592392	9.8321349589289
568	területén	9	22805	6.76136869754821	7.31930781586352	10.5372070966503	10.5056562883239
569	miniszterelnök	14	22765	8.0569398582346	9.05414487392556	10.2009986197259	10.2291303605304
570	idején	6	22735	5.22686509492077	5.36509642697238	10.8413064122197	11.0305162966562
571	bíróság	7	22727	8.60129556530081	8.67438233716884	8.66327980658506	8.68931559906225
572	vette	5	22708	7.60916280679974	7.88215380969418	8.14052981704197	8.07712327831186
573	törvény	7	22695	8.3149541812735	8.47609720477879	8.54754298784489	8.5792122762239
574	többször	8	22640	9.66741953568402	9.85550286956518	8.2155195258683	8.21781173600234
575	csütörtökön	11	22605	9.91955945004694	10.3825878595371	9.94389154073485	10.1375837459589
576	megy	4	22588	8.37634996395509	8.76312376747498	10.3502281645803	10.3857342141692
577	él	2	22582	7.86477729279704	8.34705445261675	10.8684058063029	10.8900630820225
578	fogja	5	22481	8.64028865469192	8.87738621169198	7.99217963626229	7.99735765010873
579	május	5	22459	9.91870882215189	10.0972369649281	4.82893852165154	6.44582136792777
580	úton	4	22417	6.9250837904525	7.41797537141882	10.008164848633	10.1491459127784
581	hangsúlyozta	12	22414	8.56903002869056	8.71070619517281	9.79664973523147	9.89443262798749
582	attól	5	22411	9.19667757228847	9.25823503450847	8.64898768322462	8.54317634597648
583	különleges	10	22385	10.6596130661675	10.8459354603235	7.81914162457422	8.43654900029088
584	esetleg	7	22330	10.4137587390685	10.4799760953671	9.5723253420313	10.1820924556419
585	szerinte	8	22226	10.9423922579101	10.9273914412329	10.5923029270964	10.683779748066
586	részét	6	22211	7.69199074452915	7.63180486317919	9.82412941427496	9.96453642809852
587	írja	4	22161	8.46573349917093	8.48806812074646	10.0193466145466	10.0509194579725
588	kínai	5	22126	10.2021177824445	10.297052782609	7.14401034877901	7.95352235415411
589	nyomtatott	10	22122	7.96026425721499	7.74187295361133	1.07365617549449	8.7473606828401
590	tegnap	6	22121	9.97423487741376	10.2934151318749	9.27892053477157	9.44701155376848
591	egyáltalán	10	22075	10.1978080343726	10.4387143095698	8.18211977580701	8.15432029466818
592	könnyen	7	22030	10.3664761940399	10.6203941639533	6.17637878711457	6.91217162292753
593	helyet	6	22003	8.72169250385643	8.74734201200602	8.97776404439518	8.87645625672942
594	címzett	7	21954	9.42057619825009	9.11367697711846	1.07015585636851	10.9689033537683
595	m	1	21950	7.30456112638834	8.68992235213901	9.52559679226742	9.80869394900908
596	levelet	7	21907	3.05425970418831	2.88319446774642	6.62679918407162	6.38744945451847
597	beszélt	7	21829	7.34428561937243	7.59729201350192	10.3659476563296	10.4553361295718
598	biztonsági	10	21784	9.95467950089787	10.2687381483518	5.19751953020508	5.53358168536612
599	továbbá	7	21714	10.0548550081102	10.0742714145009	10.584448957862	10.840953235314
600	film	4	21702	9.49269729630534	9.66508446674809	9.53091414585447	9.99452493835839
601	készül	6	21683	7.08182730882122	7.86778893863379	10.8757877127716	10.9939164477299
602	megjelent	9	21675	8.18045049183957	8.52917073382893	9.27408559412817	9.61807377348115
603	miniszter	9	21639	7.05109600335226	6.99540988978769	10.2684197744502	10.17477627837
604	venni	5	21610	6.21001469571499	6.22967941961842	11.1906502824171	11.1033394172407
605	nekünk	6	21576	10.0538757862999	10.1402079462003	11.0279235988479	11.0429759110963
606	egyaránt	8	21573	7.92348382170658	8.6454971615117	9.84193298296443	9.85485400292046
607	mondja	6	21572	8.66747802478907	8.72730729162492	10.2551706209948	10.6210864217289
608	szólni	6	21542	1.93016045368573	1.87012685249344	9.6944995074646	9.45371508500939
609	őt	2	21510	9.50836691084852	9.7070362297758	10.2694757721205	10.3463314759163
610	esett	5	21490	6.90122719818922	7.25580139409455	9.78792254799145	9.75565800899284
611	figyelmet	9	21486	9.36199512564134	9.05202045086285	9.44658279757209	9.38360824172827
612	vonatkozó	9	21439	5.27725695713151	6.17377572012856	7.04131829597209	7.32287667641301
613	többen	6	21436	8.08524438493187	8.18718925200553	8.30613666859798	8.35410959372483
614	róla	4	21421	7.89175953571315	7.99887506407754	10.7352195575109	10.5703617233901
615	csoport	7	21374	8.48225203924278	9.31605787887677	10.0019439426102	10.1762252330357
616	forintos	8	21351	4.62587535517449	4.52116047566882	6.09188607492083	6.6519546131605
617	szerepel	8	21329	8.4635484676857	8.80105959307619	10.9596540608827	10.9176540537135
618	elküldi	7	21300	0.405743078516636	13.2143120181943	9.28879928148847	9.18556772395048
619	hagyományos	11	21293	10.6296160912516	10.5458433808697	7.17035399135738	8.34081221980813
620	sikeres	7	21275	10.84016540402	10.9267201299203	8.31790380408812	8.939631726904
621	életét	6	21268	7.82190941626736	7.76339694047612	8.84883154200492	8.78463614768841
622	víz	3	21260	9.56279676248125	9.51052311599893	9.27232439360541	9.63235448206627
623	óriási	6	21247	10.6433495649841	10.9608983086692	7.34271121202821	7.71793192102655
624	leginkább	9	21242	10.5003242548373	10.7407591185026	9.85638224219776	10.1872813296048
625	fehér	5	21235	10.6901536641498	10.7512457838312	6.60227222880878	6.90960900397849
626	szinten	7	21210	7.55297201263448	7.46535789827056	10.2840766046584	10.3358706461442
627	társaság	8	21209	8.79848371536292	9.0488037366157	9.96506309752271	10.1914635845732
628	tartó	5	21196	5.09072144107503	5.34158753754606	7.63557994324586	8.22717019984503
629	fekete	6	21172	10.7858634818779	10.9349022836139	6.68454519344409	7.12590018989189
630	biztosan	8	21144	9.74487628467943	9.9283235646971	8.61395308745965	8.67340841815072
631	sport	5	21141	7.90024161851934	8.34068253935669	8.82135598227935	8.84497353653542
632	jövő	4	21131	10.2772959357913	10.1832530145642	6.30884061428737	6.28838890838541
633	városhoz	8	21094	1.07131499105731	0.984638340153797	0.458373453270793	0.416418387750067
634	eredeti	7	21057	9.73891862815219	9.67401070035791	7.35329346273556	7.90323367532268
635	egészségügyi	12	21048	10.0337336146612	10.0391990896932	6.1016095735851	6.21835904456165
636	sokszor	7	21031	10.7137735960277	10.9202144289904	9.5554553821828	9.78691859913672
637	egyesület	9	21027	6.96835567749442	7.64594333839717	9.12220021456505	9.21920461396464
638	klub	4	20968	7.85364457592412	9.48867413765811	9.43225957542839	9.65212525112548
639	ezután	6	20959	10.707176319168	10.946466039222	10.0036993467345	10.1920624445036
640	mire	4	20956	10.6537500010277	10.6243174975304	8.54579034149871	8.62245609947599
641	erős	4	20955	10.3523360401528	10.3942124011004	8.18385191645973	8.60653649498829
642	eddigi	6	20949	9.2975734999402	9.22173082886605	7.31157026185048	7.70395942753448
643	melynek	7	20944	9.52420420970097	9.41907715890286	7.96602559178903	8.00858197014905
644	megadnia	8	20931	4.23773121875292	4.13792009786924	8.90519046156067	8.63488067119391
645	otthon	6	20917	10.3659191078369	10.5765676162524	10.024742652438	10.1637243436616
646	rengeteg	8	20838	10.9822961249084	11.1930489651128	8.44951616828469	8.73499475729732
647	központi	8	20810	9.99926928210289	10.1079121160025	5.66994539133106	5.88887619320409
648	bevezetőjét	11	20738	7.24622180646331	7.0183165985424	9.35631409665385	9.09924586669766
649	lapszemle	9	20714	0.0781065715952876	0.66194955262224	0.803084015344437	0.778358346269788
650	vár	3	20639	7.8799595897781	8.45372207022789	9.81803596480603	10.0492708252204
651	fogalmazott	11	20603	7.44931552276719	7.32561130793558	10.1427716024097	10.4771039743553
652	mögött	6	20598	6.24720731588132	6.2597877852744	10.6906452259728	10.6986430608239
653	személyes	9	20523	10.9444283595925	10.9405390826684	6.13772498967127	6.39677600987109
654	egyelőre	8	20485	10.3303111247029	10.5989326079834	9.08089859970361	9.03302098382211
655	köszönhetően	12	20483	4.37770262447216	5.37131856180058	10.8989588590276	10.9595874510335
656	amelyben	8	20479	9.53196341491526	9.41959383489296	10.2852916890555	10.5309702618263
657	rendelkezik	11	20431	6.5916511978987	7.19372647395917	10.8481630744556	10.8931030545033
658	tudnak	6	20400	9.00981036679939	9.16342224807017	8.65905626867817	8.70121576791515
659	ezúttal	7	20356	10.1489117032824	10.6709431002673	10.1070091213057	10.3375190298464
660	hozott	6	20307	7.2396169065803	7.55587029407794	9.57503263683474	9.71587922961322
661	lehetséges	10	20300	10.3050117530172	10.4185481992943	9.93946711349273	10.2039671862498
662	olimpiai	8	20284	8.83973336535844	8.79796140121797	4.52919880950591	4.54204411188974
663	szól	4	20260	6.5972181715249	7.46870138556157	11.0687060364102	10.9303193304133
664	érdekes	7	20227	10.5563687494311	10.6196338503857	9.34990708770252	9.42783278727788
665	cikket	6	20224	3.9534358713927	3.70778186026599	1.91415845050204	1.85053436861257
666	tartozik	8	20137	5.46178359219908	5.72791000845546	11.0123478825762	10.9875676650119
667	épp	3	20118	10.3165294209373	10.5156237969996	9.64962710412232	9.90681305109298
668	belső	5	20103	10.6826143911855	10.719183391377	6.5745059539666	7.02807361967066
669	hiába	5	19998	10.7099289326873	10.9572745608896	8.96099624923449	9.02768710323537
670	egyedi	6	19997	10.6468861415073	10.8313409696071	7.38017574619352	7.92240533397826
671	kiváló	6	19994	10.7646126497985	11.1142072326477	7.14884153047991	7.74359379658994
672	jogi	4	19986	9.93363744475252	10.0049706269412	6.75555765648051	6.80827033152677
673	annyi	5	19890	9.69561865347646	9.88969158962727	9.17787983387313	9.3589012711386
674	szerepet	8	19854	7.54304601519369	7.53482340990252	6.38216383726881	6.12871451861859
675	lehetne	7	19819	9.35543875960975	9.61713446516724	9.19939613511709	9.29074744461154
676	április	7	19818	10.1627504021515	10.3792438044029	5.09467381777186	6.69053399326723
677	számít	6	19806	6.96078654747917	7.54757535505775	11.0094826669238	11.0257293962722
678	időben	6	19789	8.4382589532325	8.33044037318856	10.634707349689	10.7452346877312
679	kedves	6	19756	10.1656592201487	10.1694519738422	7.224591244579	7.68305329137194
680	vége	4	19704	9.64568756081757	9.66678766461633	9.882877125068	9.98820264605489
681	alakult	7	19695	7.22429025875047	8.04360443221388	8.96327988778153	8.9620398050413
682	közösségi	9	19688	10.4090797433765	10.7486060088271	5.47867400321995	5.49476909404768
683	alkalmas	8	19671	7.26715773020108	7.65698387986466	9.76333574173548	10.3280777614998
684	napilap	7	19605	2.8461264884339	2.52483339475079	2.66174021940508	10.548931594052
685	török	5	19596	10.2740334087018	10.7571786297038	7.14117321024257	7.620034632195
686	negyedik	8	19511	10.0481142343776	10.1217567907736	7.4511616070866	7.57910942773165
687	csökkent	8	19468	6.76388000188077	6.99798204128267	11.0271691828128	11.022012606561
688	előre	5	19455	9.782254532268	9.93046724182716	8.70089687844722	8.77807283779211
689	lehetőséget	11	19424	9.249141552708	9.38865153653045	8.48379934033768	8.35221977016017
690	lány	4	19414	9.11666546074382	9.1459745624611	10.4202977221244	10.620459231923
691	ingyenes	8	19341	9.76841587350991	9.79845491343244	7.70963855621823	9.2405024308502
692	unió	4	19339	5.42714866765092	5.23221243182185	8.73313002659184	9.12236538813752
693	rendőrség	9	19333	9.51746245021235	9.27483661639268	9.93011141100234	9.91753381756052
694	autó	4	19323	9.12830374712278	9.15288122306207	9.33874897595111	9.84504488927795
695	rajta	5	19297	8.94651976693898	9.22459513433942	10.6427104004817	10.5560876625949
696	január	6	19296	10.3171742496579	10.5112891011082	5.12917674092839	6.39032018165894
697	mások	5	19289	10.3813572085067	10.5528108848334	9.2303738327714	9.34317483135096
698	járt	4	19269	8.04692376802701	8.4261956965289	10.4941926696389	10.6871488156669
699	hatóságok	9	19246	8.96056864242257	8.69161515873192	10.0854169368542	10.1474790478561
700	történő	7	19240	6.64410425824151	7.33209233282563	6.14426296709665	6.82651423092398
701	melyet	6	19223	9.67305692665193	9.58237904265207	10.2128527811285	10.7134993453734
702	nálunk	6	19219	11.0204320151099	11.1480682951606	10.965157729172	10.9878409446201
703	természetes	11	19176	10.9261255014066	11.033174229735	7.37142461878436	7.98010541766134
704	egyszerű	8	19139	10.1670279578028	10.1761381102264	9.16398577269971	9.81114999751711
705	társadalmi	10	19120	10.7970322358584	10.7801517819226	6.51763846065889	6.81235786369947
706	találtak	8	19099	6.76374549277606	7.3757553499607	10.1972937999729	10.479959589514
707	adta	4	19068	8.75384808359219	9.18382348482728	8.13399976443149	8.11391003872565
708	egyedül	7	19048	10.6171358547325	10.8081799239908	10.2074951415167	10.3843220920049
709	férfit	6	18990	8.98205970935342	9.05811038677419	10.4294761599019	10.6261857135889
710	indul	5	18988	7.82492676184221	8.62165913026159	10.9062599322222	11.0717459873632
711	órától	6	18975	4.75371661554377	4.67325266291109	9.24065737693922	9.9933648094145
712	tagjai	6	18964	7.36927953996644	7.68953554545606	10.6086036833046	10.6347527698847
713	erdélyi	7	18889	9.643142491638	9.62380691108296	6.40630441215202	6.85573729661329
714	ennél	5	18857	10.5022351097399	10.7224800982508	7.7759847926943	7.87903534118153
715	érte	4	18819	7.89409651503141	8.08503941389036	10.300892568302	10.2896339680205
716	szegedi	7	18814	10.2712589415492	10.3299190311536	6.11903389483704	7.01445674723055
717	szerintem	9	18811	11.0380370984884	11.2211882020142	10.6203254528823	10.7708996840138
718	szívesen	8	18750	10.11273786634	10.2686963295602	6.46761198806193	6.71383756703962
719	megfelelően	11	18736	5.39978887262834	5.67359196907673	10.1087344171086	10.2402952537634
720	magasabb	8	18724	9.38436603236281	9.63429389218394	8.24199399905752	8.67715861807931
721	gyors	5	18707	10.8596411167018	11.0007238880601	7.91496727112522	8.59797609532287
722	kizárólag	9	18658	10.267113002393	10.5811146779787	9.7666183783644	10.137930308542
723	kereskedelmi	12	18649	10.365269471163	10.7134788847623	6.97448058219239	7.04810017085636
724	pénz	4	18625	10.1130123914839	10.0161682349732	10.704591329571	10.7494037350923
725	spanyol	7	18614	10.4033673153984	10.5043481125669	7.22194875379423	8.03781192784563
726	utána	5	18553	10.5583087831985	10.5495091047018	10.3325264785705	10.5419328159567
727	önkormányzat	12	18541	7.7800586815261	7.84424513146116	10.0716961929342	10.3353868920814
728	verseny	7	18529	9.66811884677241	9.8547934061094	9.8783922635932	10.0842090770372
729	lap	3	18508	9.01323494071399	8.9827877889667	9.40112911947408	9.37340887708781
730	fiatalok	8	18499	9.99054240783829	9.91852731828117	9.89397464134029	10.094251724208
731	magukat	7	18479	5.64367990211973	6.11151805982402	10.9983246363227	11.0951390437414
732	hozzászólás	11	18440	8.3691440838783	9.80329065258526	4.52642027620606	4.41183839672843
733	tényleg	7	18422	10.5043625499337	10.7284108706919	9.80091488785494	10.058210303175
734	erről	5	18405	10.8674339821413	10.91867904213	10.2865786704909	10.212760270059
735	női	3	18404	10.2521216770766	10.4497714840814	5.58116921246794	6.18703364365806
736	évre	4	18384	6.61174331903862	6.83211350584245	8.58057638565223	8.55712568219915
737	egyben	6	18352	10.4012331756507	10.4507682239083	10.4099435755066	10.7064563367739
738	székely	7	18345	10.5754364434023	10.7215861747709	6.139076751288	6.52755433828749
739	egyéni	6	18331	10.6083029823197	10.6707113816249	6.73019301732572	7.14759397471551
740	múlva	5	18323	4.45235062131561	4.36003547349155	9.96905265040407	10.1139147867748
741	piaci	5	18315	10.2337596616261	10.3872800409686	5.59924388985551	5.81722286119273
742	köztük	6	18276	10.3216132221544	10.2475962757481	10.2799113457458	10.8255093244405
743	hónap	5	18263	8.46598958996806	8.41466230682014	7.50990329031641	7.48510985966489
744	tesz	4	18259	7.23937321073422	7.50747164659469	9.5438357337036	9.60260535343987
745	parlamenti	10	18254	9.53218654947478	9.63278359781179	4.84258073163331	4.85398668482212
746	voltam	6	18249	8.48986603305386	8.66971402360201	10.747870590917	10.8388192987395
747	október	7	18199	10.5141657456854	10.7968241642074	5.21396494541943	7.2669376900365
748	online	6	18181	9.74940106351273	10.1384539961849	7.13190636346534	7.67513481987061
749	percben	7	18174	6.36526486875303	5.98834488094854	8.92913171768586	9.6238644273433
750	tudunk	6	18161	9.1884140800752	9.3910484140861	8.59347850321966	8.59884400902335
751	cégek	5	18150	8.93424800225594	9.04211097195435	9.86568998267716	10.1517970221467
752	üzleti	6	18130	10.4760481722881	10.5328086528954	6.89356008849676	6.97942483682841
753	pályán	6	18086	7.54610367206785	7.33892574962564	10.5864741631808	10.7644270280013
754	baleset	7	18058	8.39379751422385	8.54603163920252	7.9383575265755	8.36134933421067
755	annyit	6	18029	8.71130705685156	8.8312713181885	7.59649881670076	7.55075003961254
756	alacsony	8	18021	9.84794353797077	9.88749254357738	7.00530146546204	7.83644808937624
757	jóval	5	17995	9.45597107474955	9.86094694158928	6.21034593686389	6.24748514116917
758	döntött	7	17991	7.25215320763946	7.28735287575622	10.8789827749925	10.7685288506796
759	tudományos	10	17970	10.3959883283603	10.6403292925922	6.27557433699511	6.36591470310727
760	történelmi	10	17958	11.0042115282062	11.1228210596965	6.53249639207563	6.83147834973758
761	mostani	7	17957	10.1586138896348	9.89088935973107	8.43634198418098	8.96669851302876
762	ilyenkor	8	17952	11.2449071647532	11.3673160671741	10.6299866429214	10.7520506010817
763	együttes	8	17920	8.22386996787431	8.91487053220181	10.0146163663539	10.1869586124875
764	vezetője	8	17901	7.09189674184755	7.22415295133604	10.5011025291205	10.4165202712178
765	pontos	6	17889	10.3248929741086	10.4486255345743	7.50437619409796	7.78703023954834
766	előző	5	17876	8.9782801137204	8.72464042555847	6.66141316919846	6.72534314711874
767	évi	3	17871	8.05995601369092	8.78507357430941	7.46849745350915	7.85417227394212
768	válik	5	17855	4.91696859997163	5.79865691879601	10.6116922682668	10.7496859618807
769	tartják	7	17850	7.35139704352392	7.93438682111186	10.2633837083293	10.288459707942
770	részére	7	17837	6.39364366572764	6.427258575033	10.7038159536111	10.6669232933651
771	folyamatos	10	17822	10.7036187870008	10.9373607534738	7.53525605951075	8.18454549662144
772	nyugati	7	17814	10.2581550003815	10.461197896157	6.64956599788825	6.8008839089161
773	mértékben	9	17787	6.13262691748942	5.95742192898272	9.20475866555218	9.36677093627675
774	gyermek	7	17759	10.2526256865525	10.2154431013441	9.6863887378632	9.90849435650367
775	tavalyi	7	17742	10.1270775808873	9.93743851112089	7.69129687524252	8.05476800147465
776	oldal	5	17727	8.93066888379053	8.93426307409153	9.84327304000663	10.2176126508038
777	tűnik	5	17709	5.29470394184427	5.45128177723302	10.7033758193516	10.5593564092839
778	mutatja	7	17704	7.95996983320265	8.28065736937461	9.5483234153083	9.39393501832492
779	sincs	5	17671	6.73525049005764	6.93695441667292	10.1968059539325	10.2792264935968
780	gyerek	6	17668	10.2284383292214	10.2096477087282	10.4444452953903	10.6345562291605
781	szeretnék	9	17652	9.85027496950021	10.1654462553748	9.07694621621506	9.12841271176138
782	részben	7	17547	10.5188543578033	10.7095264030409	10.1665834170532	10.4730694041849
783	ezelőtt	7	17540	2.35527583119575	2.03050935272356	10.6657574889492	10.704079282601
784	semmit	6	17507	9.39809208291927	9.57815520080771	9.86197615854695	9.71582666210499
785	működik	7	17473	8.53374286625525	8.97270728655641	11.3243725957285	11.2438212350844
786	révén	5	17461	7.16110997929648	7.92274246983897	10.8475387268313	10.9872755398589
787	hasonlóan	9	17459	5.56384735048451	7.46875793334647	10.4218259169322	10.6498716426715
788	helyszínen	10	17440	10.1567104768123	9.94794013839798	9.53801916820507	9.55079440200362
789	segítséget	10	17406	9.15188803226934	9.13108564606272	8.19994661542378	8.11698505635105
790	lassan	6	17355	10.384341422191	10.6210741012166	8.89971916936105	9.26435110913087
791	polgármester	12	17322	9.07519877486516	10.3588273208234	10.4138795541812	10.4177531543861
792	eljárás	7	17286	7.23069329877215	7.47442014331521	9.22557485337374	9.20258628457792
793	kezdett	7	17261	6.68943918307037	7.23627795799121	9.93801556458678	10.0928511918642
794	mennyire	8	17247	10.322300156323	10.4726946184327	8.65613530697438	8.73102796875922
795	politikus	9	17225	9.03661123027973	9.32388251871683	10.703439557085	10.6818215248316
796	oldalán	7	17222	6.42319405011541	7.95511897964198	10.1665412283503	10.2071045372959
797	vajon	5	17217	10.6214417905585	10.6896041430748	8.55780606040141	8.82860194601757
798	véget	5	17196	7.20347909713507	7.1565771471735	7.7368690293818	7.581984760487
799	regisztráltam	13	17162	2.38400003913661	2.2913881627217	4.96191765423498	4.73675174054721
800	évig	4	17106	7.39284335693806	7.33974969200001	8.93738027602968	9.13669905411692
801	órakor	6	17082	5.47569884433201	5.38598193295334	8.45789413744643	8.66619729920261
802	olvashassa	10	17069	0.264879080563685	0.248501359249503	4.92777943399309	4.7677163984839
803	megye	5	17055	6.46941224998197	9.90408853146716	8.13785588449069	8.6740140262933
804	előfizetésem	12	17054	4.68157525738132	4.5974386655678	4.55859302986902	4.3357348811224
805	katonai	7	17053	10.4583506187292	10.6585446311245	6.32618113924879	6.56627316186873
806	használt	8	17024	8.56454924747313	9.29190603712786	7.80811987008274	8.69759347118774
807	oka	3	17013	8.28727154335656	8.32603889819919	10.8866722049845	10.8021309908307
808	sikeresen	9	17001	5.43519830273603	5.28741168346537	6.62475447911801	6.61096107128544
809	érintett	8	16999	9.01951682076213	9.03138047053473	8.61058211326325	8.83616395251861
810	február	7	16982	10.3149420172011	10.5547802402064	5.25112768991155	6.69567836903243
811	évente	6	16969	10.3943284680636	10.8437026213295	8.80623998912277	8.79837009549562
812	látszik	7	16919	8.03153490290348	8.33215829257154	11.1918356896408	11.0647148720271
813	olvasói	7	16917	0.855144804307247	12.1927990868265	1.30984396899584	1.24576426215923
814	napokban	8	16895	8.60918561461827	8.62158549372144	10.570724649952	10.6356710397287
815	hivatal	7	16894	5.15375052361625	5.44335383223489	9.63073288869261	9.7196044106693
816	jut	3	16882	8.14341804814389	8.38233175477673	9.96348197239045	9.96987987069368
817	játszott	8	16843	6.72876435888378	7.01494509250638	10.821004870654	11.0582169426385
818	várhatóan	9	16842	10.3031990807268	10.656779823593	9.74932898367252	9.88718394876158
819	nyári	5	16805	10.4165948238651	10.6249339594697	6.04728040836244	6.47561023754706
820	egymás	6	16771	10.0355433879198	10.3296271442344	6.31935330616364	6.19764214013621
821	kapcsán	7	16767	7.32767277617705	7.78006999836519	11.0086744992621	11.0471325647938
822	dolgozik	8	16741	7.93975633179252	8.56749458950766	11.3006162524668	11.2897657809098
823	állnak	6	16726	7.5400496401446	7.8799462808348	10.6204995226633	10.5604269186966
824	írt	3	16715	7.32080625503222	7.93581324326217	9.21092775356071	9.44273410751522
825	mindenkinek	11	16697	10.3100254146574	10.544120738712	10.3849889494223	10.3805966466751
826	rendszeresen	12	16670	10.3937420090005	10.7635470137481	8.33175301213904	8.53587671120765
827	lehetővé	8	16670	7.91499159861944	8.08015272379915	6.80559196306717	6.56928107133495
828	egymást	7	16649	7.56499223386663	7.83847504246435	9.53948624897767	9.80827903554091
829	úgynevezett	11	16643	10.165054517164	10.0004771970156	5.65647418427841	8.65397814940741
830	modern	6	16622	10.982424485046	10.936078635442	7.68763174353997	8.33631360124941
831	körülmények	11	16621	7.26152721645576	7.25472318146526	5.97718476526174	5.79737426158463
832	azoknak	7	16620	10.1821812562243	10.4024451340309	11.0739335394008	10.9608474614403
833	tervezett	9	16562	9.02279384741895	9.63429256924582	8.38445558432993	9.18921245246147
834	haza	4	16533	7.30133550327228	7.2704492821065	10.998408767102	11.3200084707566
835	államok	7	16519	2.96493976500811	2.86108752032634	9.78806464061096	9.99815200971688
836	civil	5	16496	10.9290693449915	10.9264857447551	5.45079539686233	5.40688642468962
837	játékos	7	16495	9.9453084904209	9.93466521986058	10.6391536860974	10.8494773419357
838	mellé	5	16489	8.04105122488888	8.4033458034431	10.3028259976941	10.4617349150681
839	szeretnénk	10	16447	9.72556414933963	10.0412159180525	9.14910506291953	9.14703668988098
840	nyílt	5	16445	9.9550464165356	10.3585201237163	7.36933899125052	7.58006273222206
841	indított	8	16417	5.82523139862924	5.83334632411189	7.31171301448192	7.38937115621651
842	magam	5	16394	6.29487454999171	6.93864728115545	10.8501612975043	10.8546007217618
843	végig	5	16392	8.64711778035756	8.94041055688601	10.3374942750023	10.5124266480577
844	csaknem	7	16366	10.4853377028154	10.8979109373654	7.65130043276329	7.62834750525941
845	anyagi	6	16342	10.5519024880257	10.5459920611227	6.07191163899598	6.02845360701857
846	szabó	5	16333	10.5335763379203	11.008963573468	5.77331211783897	8.87092173873571
847	valamit	7	16295	8.71683746824006	9.20210333442481	10.9871682064284	11.1269886937343
848	készített	9	16287	6.94166262848598	7.56358406927893	8.91652208496625	9.65526351576002
849	áron	4	16265	5.60487947698674	6.48788001917068	9.42993347953695	9.44135001760369
850	területen	9	16263	8.83973273635977	8.94408379609616	10.734372476078	10.7711711413309
851	adni	4	16263	7.52673877545382	7.56575926662959	11.4677593177034	11.4184153528182
852	euró	4	16252	7.2973589653568	7.1385895682303	8.70768576923837	8.85186233560822
853	széles	6	16240	9.64302390500921	10.016241412738	5.57893211839736	5.92250195441544
854	figyelembe	10	16204	8.27441547135819	8.47001133318524	6.00078633095112	5.88238854013709
855	felett	6	16109	7.37558884987624	7.7188190573603	10.5936757842168	10.6679071684765
856	méter	5	16088	6.65599828672725	6.57701889697731	5.51308728492424	5.50534026637294
857	baj	3	16081	10.2839987473113	10.1069349756355	11.0206406625248	10.9089358099554
858	ára	3	16066	6.72556565956768	6.95086453128984	10.6220417454197	10.5901851102967
859	várja	5	16062	7.97146928998559	8.52314747046815	10.5139639039158	10.5229763311995
860	főleg	5	16054	11.0519864658378	11.1235221675029	10.4402357553953	10.9057231688947
861	adja	4	16048	9.35329605045481	9.82721176406305	9.95328273385755	9.89167582866458
862	na	2	16048	10.4626736473566	11.63560268246	10.041157115137	10.2357038045083
863	lépett	6	16016	7.18278802684019	7.4682541983636	8.53804555039397	8.55261388811617
864	formában	8	16013	6.94161479751021	6.87506469766985	10.3835238558119	10.3618750814297
865	cél	3	16000	9.87520711921118	9.75375084457721	10.9155412554345	10.8148336140802
866	utca	4	15956	6.88834102538714	7.8460042781501	8.44785727931743	8.72373838777025
867	választ	7	15949	9.70861162625528	9.71769830774035	9.98931006366649	9.93744633369618
868	tartani	7	15922	7.55992135938302	7.59853340199139	11.5334267597237	11.4507813791317
869	egyszerűen	10	15862	10.7883135642748	10.9945347354378	8.92786075841619	9.30546464718248
870	gólt	4	15847	8.86045490360929	8.963074457432	7.88574617396297	8.06858817562735
871	vesz	4	15839	7.20461429368922	7.37781826043236	8.22269133519759	8.15365966839284
872	központ	7	15834	5.61787276576551	6.09087889035686	9.72728589015148	10.0371236908024
873	videó	5	15832	9.29054326189385	9.36579578082197	9.32703460467694	9.78207891412778
874	nélküli	7	15830	5.38227232008419	5.47427069218394	8.13637471478629	8.89002912019519
875	jelentősen	10	15820	7.4134488646719	7.50530780392215	4.63547153359456	4.59484446804313
876	friss	5	15781	11.0852346028091	11.2508271351445	7.35656409581964	7.87266583476068
877	termékek	8	15765	8.29615886597134	8.59882994070406	9.16352272566989	9.43382420046238
878	parlament	9	15750	9.31906264399458	9.08578370969721	9.05734258322362	9.23319175040713
879	iszlám	6	15730	8.89075053005526	8.71596642906657	4.68296886146664	4.72768416162645
880	kevésbé	7	15728	10.3981101841103	10.5117424424844	8.45590183900489	8.67755794273257
881	kaptak	6	15716	7.87570825507391	8.28443482745927	10.7450313092742	10.8284965444533
882	hely	4	15705	9.5355046552339	9.61846820936511	11.1045939014801	11.1813662580647
883	alapítvány	10	15702	7.01719600486641	8.01827873554118	9.39911773796657	9.48815356189145
884	havi	4	15636	10.6533234499612	10.8080840921926	6.65229906884401	6.94909780211711
885	neve	4	15588	9.84057455624804	10.3125439153609	10.3133236407046	10.712441934841
886	majdnem	7	15575	10.7721464775576	11.2557096252823	8.57367784844575	8.75479197321888
887	termék	6	15555	8.5109863094736	8.52929977876214	9.29526088815174	9.44712988547616
888	járó	4	15543	5.46708894893853	6.08041813316359	7.78865196019864	8.35396228623722
889	megint	6	15542	10.4553328469394	10.9099508723575	9.68309203620507	10.1930589468239
890	bármilyen	9	15513	10.4141875339258	10.6648766680678	8.07050260510262	8.35908729810826
891	éven	4	15498	7.56747922091569	7.51620082783076	3.52316459637587	3.36057938307713
892	húsz	4	15489	10.1116749698388	10.2628868778205	7.42825196445842	7.45203777385849
893	kapta	5	15484	7.98735340710777	8.70540787652979	10.6206035932162	10.5582078304412
894	gazdaság	8	15463	9.23990208998298	9.01886740893302	9.10872152794665	9.53026727439624
895	valójában	9	15434	10.8140423523184	11.0532230013101	10.8531667989383	11.0778506358885
896	emiatt	6	15426	11.225634570287	11.2602323625088	11.0524981917369	11.1831497594018
897	tartalommal	11	15406	8.22199442036431	8.93008859677552	1.44698966404419	2.18372921136124
898	amelyeket	9	15390	9.94463171663112	9.84001311518346	10.62997686522	10.9311987840207
899	látni	5	15384	9.15420050365958	9.24135321934125	11.2618099601893	11.210542292452
900	június	6	15374	10.6328545266617	10.9865592071767	5.40120071477993	7.62755066129633
901	gy	2	15373	5.29883581666052	11.4990755102651	10.3711497310294	11.9144101456302
902	annál	5	15364	10.6648379243995	10.7226903194266	7.71812534554409	7.80742413814915
903	vettek	6	15334	6.54358239967127	7.06146305600368	8.4227164076971	8.65275425384305
904	speciális	9	15295	10.9063718455718	11.1637616004543	7.14125935181871	8.19352498538189
905	napig	5	15287	5.18060162546447	4.97785222005633	10.0415055844238	10.0941474658742
906	városi	6	15281	10.451503084821	10.972156242676	6.50225401872091	6.71212817025907
907	megrendelése	12	15281	1.27009941108917	1.2358822009033	0.510069188982567	12.1565408949696
908	tanács	6	15272	6.98557219030595	7.07182893360903	9.6248916698873	9.640029842575
909	probléma	8	15270	10.2986778697876	10.2604823938397	10.7728703272189	10.6949336878959
910	periódus	8	15264	0.451320437819184	0.43061006353895	6.33536779562869	6.04861076914731
911	személy	7	15260	8.91781965520873	8.86251618969932	10.0532251776286	10.0175809175944
912	megjelenik	10	15241	4.94796616619354	4.79935996383176	10.0187824078839	9.94594676769121
913	közelében	9	15229	6.24630508651922	7.05091647738745	10.3371727204123	10.4680406900653
914	állandó	7	15212	10.88944035453	11.1138561558318	7.1986457344818	7.86259936538449
915	talált	6	15201	8.14011120615951	8.65310258496542	9.49510568895507	9.86476535172625
916	semmilyen	9	15197	10.4417455763348	10.7221032822846	7.90845222024196	8.07673938014859
917	tartanak	8	15189	7.14841048009372	7.87025349664504	10.4603296737169	10.6225019453953
918	internetes	10	15175	10.1448585869919	10.5924676638383	6.03279499854531	6.30526934963141
919	szociális	9	15170	11.2249922839993	11.2004383554378	6.59855531847396	6.83675086229669
920	épület	6	15167	9.21044003448999	9.10692119118881	9.25925306146663	9.66417904770862
921	úr	2	15156	7.5391686323384	7.63065726939119	10.5504692619125	10.8533804235498
922	játék	5	15117	10.1580063489042	10.3165599086105	10.5255691267843	10.5820739093607
923	pontot	6	15115	8.59290087345338	8.56525688398038	9.29605340123245	9.3458214385187
924	velük	5	15103	9.72048554746543	10.0207382676954	10.7755774985566	10.6806849633765
925	osztrák	7	15070	9.59804566736518	9.85408958379949	7.42755632794164	8.26043650060351
926	körében	7	15050	6.42657103874934	6.64310848943751	11.2359608916593	11.1906810624658
927	vezetett	8	15042	7.29410463532252	7.99789575326298	10.7024935783579	11.003105807942
928	napja	5	15018	7.56603905961455	7.80010256016438	10.3411534170238	10.3391181275704
929	százalékát	10	15018	6.4294730964086	6.33590530314481	9.20668434974072	9.17152804267392
930	pozitív	7	15011	11.1161339966293	11.2665523223255	7.21636089588853	7.44403726815909
931	egyet	5	14999	8.05017251072906	8.37179729677632	10.7239836503712	10.8670352496707
932	megyében	8	14973	5.57576557742863	9.22119438367528	11.1518967366428	11.2925012975688
933	nappal	6	14938	8.0339500745481	7.99830201624727	8.98615727742753	9.45842176553183
934	döntés	6	14932	9.43941834050351	9.39584982530719	10.1578495998285	10.1364385856265
935	hétfőn	6	14923	10.426172104919	10.8132938040258	10.2802258501877	10.3719632609058
936	ellenzéki	9	14894	7.86352375499672	7.69890080092067	4.38441214444598	6.15884253972698
937	valamilyen	10	14872	10.4123868970626	10.6461288848788	7.66864102555424	7.96097004574864
938	megrendelési	12	14831	0.191302265523976	15.6355172802971	0.191965814062099	0.180860409738108
939	közt	4	14809	5.6360870335228	5.65662464334786	10.5645759998374	11.1020048306054
940	labdarúgó	9	14807	9.80218108406618	9.85920309878547	5.70699946764572	7.40310806816572
941	ny	2	14794	3.651552985151	14.414689401925	10.0678005136045	12.081262989199
942	kovács	6	14793	10.8208957441319	11.2462115409618	6.53501389041043	9.16294649890232
943	egyszerre	9	14789	10.6159218528111	11.0246027988986	10.3013694991453	10.4294265146868
944	néha	4	14779	11.0999931119317	11.3158263268682	9.68626055009337	10.2052799566122
945	pályára	7	14772	7.22079244974045	7.13787909364035	9.71181790804958	9.72756167316472
946	lakosság	8	14752	9.84289897620862	9.60722222651036	8.83642090458122	9.06394483570762
947	minisztérium	12	14740	5.66658712498651	5.61608983615974	9.74110401717617	9.9316793891615
948	kapnak	6	14728	7.73285789457102	8.10442254637426	11.1063088154196	11.1465645512479
949	ügyben	6	14721	8.98642100707714	8.84158044117737	11.1661859935062	11.1285463295814
950	v	1	14700	7.26381032664816	11.6273333197477	9.69235337169906	10.7353761629882
951	apró	4	14692	8.91959455448988	8.93257573696561	7.09319432626463	7.52395228086974
952	mindez	6	14687	11.2229430561966	11.3011178836589	10.582176078239	10.6211943711204
953	bajnoki	7	14671	9.95149162322346	9.96638892041191	5.15412125034136	5.0334531915104
954	látja	5	14655	8.36220497489052	8.72111231321557	10.5846111318556	10.4933164644944
955	kép	3	14627	10.4445752308392	10.4661976943964	10.6350278583148	10.8868749279128
956	megoldás	8	14622	9.49333459804699	9.57530044564333	11.5146841224172	11.4529079948834
957	szeretné	8	14616	9.86898142576787	10.1515925760175	9.06713217474411	9.07513796460689
958	ipari	5	14591	10.2769980523654	10.5647597650214	6.26961972826807	6.38538480964843
959	tér	3	14569	7.8287316649487	9.29331853333668	9.54619855693792	9.6732789989767
960	fognak	6	14565	8.91453289943343	9.25048838119742	8.66402415739106	8.80175590516178
961	király	6	14560	9.20209077289201	10.9444683882959	9.08601495874804	9.93573715386618
962	legújabb	8	14546	9.99704735600201	10.6146430998448	6.82765555027597	7.61610128298033
963	nőtt	4	14524	6.47226898056418	6.68204242300964	11.384959535942	11.3219988597594
964	nyerte	6	14496	7.6214361383224	8.74760866568623	9.93756201476164	9.89273143274208
965	lehetnek	8	14403	7.51348032145735	7.82590532499686	11.0055335762658	11.1079587231399
966	külső	5	14402	11.0628393428843	11.1220142811842	7.31711500985558	7.73348440237918
967	akiknek	7	14399	10.2594596453882	10.1705222430341	10.4624770570789	10.5857210417572
968	elhunyt	7	14377	7.89537180111049	7.82820210480573	9.1249804239626	10.388105469369
969	szakemberek	11	14365	10.0371811365963	10.0083003569907	10.4485487234681	10.390677158459
970	évet	4	14356	8.49501705492414	8.58559674617652	9.10329938837909	9.10051192407821
971	beteg	5	14332	10.6475865946862	10.6448576794833	9.94877897563634	10.2582469499771
972	iránt	5	14332	8.12118112399197	8.46914185095442	9.8764127945022	9.92894242721639
973	csapata	7	14294	8.97354352490129	10.4764387626514	11.0245062790694	11.267165459257
974	valamennyi	10	14283	10.3913852770908	10.6651223985392	8.41406548734904	8.99215935718059
975	oktatási	8	14267	10.2681328281133	10.4022021417295	7.02626063308046	7.01099149918549
976	másfél	6	14246	10.3655608845908	10.5655111200472	6.44102462960937	6.42963395705145
977	föld	4	14215	10.5993667735753	10.3842231614296	8.2092864331292	8.52585972995639
978	tartozó	7	14160	3.69388441858802	4.52928724577032	8.10003500150395	9.37726153513414
979	igénybe	7	14147	7.03470876981496	7.09362981181782	8.67771741734858	8.68361273856283
980	dolgozott	9	14128	7.60298352212002	8.53882571900649	11.1585154112541	11.3150768337271
981	vették	6	14124	6.58971959964574	7.49749924031296	9.56954052873432	9.79816724532198
982	rendőrök	8	14090	10.063263766126	10.0712068320455	10.2651552988684	10.3093367380492
983	következtében	13	14089	6.10874811701228	6.36452579001941	10.8261782075693	10.9933965358989
984	körülbelül	10	14086	10.5754962483802	10.9880512865867	7.89782031996936	7.9268984657623
985	választási	10	14081	10.3874755105048	10.4613789067601	5.51802461422266	5.53530584387869
986	meghalt	7	14072	8.84612936024537	9.0101446682618	11.1016680085352	11.5076778093919
987	képek	5	14071	9.41452470329964	10.0039266876758	10.2828407208928	10.4459735099477
988	zárt	4	14058	8.77656228134967	9.11410628359614	8.91765434531812	9.31727506438511
989	japán	5	14046	11.0440637464976	11.3700010165101	7.96348539368172	8.96727914219907
990	keleti	6	14044	10.1687578314636	10.8713749190978	5.99017177901663	6.0295470363462
991	re	2	14039	5.54848167989249	12.0257898636192	10.6786906033688	11.9168916395309
992	kétszer	7	14031	10.2109843109609	10.5260134968253	9.1918146993064	9.20621154798539
993	gyakorlatilag	13	14029	10.7114754795823	11.1700571993394	9.42434766955375	9.6790339647809
994	rendelkező	10	14025	4.50313283455219	4.9028233806284	8.74568284029409	9.40321251079952
995	azonos	6	14016	9.70872776398431	10.1169607732389	7.44251176116586	8.30994334145905
996	akarja	6	14005	9.3218397910457	9.5466767567878	8.76842370983408	8.82970287734586
997	július	6	13978	10.8753937192787	11.2717170098317	5.64689009113841	7.5435707415756
998	kórházba	8	13960	8.08960534549134	8.31605815566616	7.5787688163785	7.44053985800183
999	vasárnapi	9	13954	10.2850076989067	10.2230004227988	5.63785188011858	6.23427192926656
1000	lengyel	7	13929	10.8549217142132	11.1562022434048	8.16246093008112	9.10371934975464
1001	katolikus	9	13916	8.94793678644521	8.91141020441391	5.65861136111057	5.72035494763236
1002	orvosi	6	13907	10.5242434391315	10.6383034784761	6.06372308319606	6.18766141223909
1003	naponta	7	13903	10.5086251782004	10.891027112227	9.14416326871232	9.30261704563454
1004	közösen	7	13849	8.62928697971134	9.79103991608689	9.24609176112026	9.32923896290552
1005	országok	8	13843	7.01208665752468	7.24515212739688	9.1207664949273	9.64804288687864
1006	eredmény	8	13833	9.28672231663427	9.15856136845361	10.911807766093	10.8433497001097
1007	egymással	9	13826	8.18191144137682	8.38826299417234	10.7499427369487	10.7703532427341
1008	nyáron	6	13808	10.1617251908393	10.2012480270014	10.7833271515982	10.9863889391752
1009	szakember	9	13797	10.1846204583644	10.11391162163	10.8256557828112	10.7136631564434
1010	projekt	7	13792	9.89310397139504	10.3822034304094	9.24285579131018	9.37349072886089
1011	veszi	5	13790	7.95904744955704	8.2053566147619	9.06482619769634	8.96425572783154
1012	valószínűleg	12	13764	11.0476668942073	11.4088552271899	10.6517648672843	10.8414080772701
1013	ukrán	5	13746	9.48921913249983	9.82876909952978	7.3172685185905	7.84230409215844
1014	színház	7	13736	8.12049942853819	8.74866594190457	9.13752193164415	9.63136393566344
1015	szenvedett	10	13734	3.6610959569359	3.72666709307739	10.7431420864572	10.9316621808879
1016	támogatást	10	13715	8.77453070571413	8.86453874673629	9.91608230299918	9.82465086694653
1017	képet	5	13709	9.41699042909906	9.5005326266619	9.36686589353729	9.33410116916977
1018	kezdte	6	13694	8.00534675929931	8.87371212139554	9.8972036593708	10.0912446114621
1019	működő	6	13690	7.9707212604795	8.39535127588558	8.26773099257602	9.28567089820966
1020	többsége	8	13685	6.87019008053671	7.06844004867581	10.9719232621364	11.0842091970736
1021	szövetségi	10	13684	8.9399599718284	10.0130594299462	3.97056451431112	3.74615602206653
1022	közönség	8	13679	10.0900569562982	9.89993952139987	10.0885005602777	10.2302597879567
1023	akart	5	13679	8.87844789754416	9.2831355046385	8.27655100574077	8.36001102230999
1024	szempontból	11	13673	8.30404373169826	8.43298733154084	10.6557923562781	10.6818505940168
1025	aminek	6	13669	10.2406205918825	10.1549680673103	9.80327679480076	9.8774452714128
1026	okozott	7	13662	6.65622976752884	6.80205736430804	9.52420222919602	9.64453692600144
1027	egyetemi	8	13655	10.4632562860095	10.7691181838	5.8948784896987	5.97627079222681
1028	tiszta	6	13655	11.52312571386	11.6369830449443	8.46243786726288	8.82224920125662
1029	kapcsolatot	11	13638	10.0403240796786	9.87180268978206	10.2529094542521	10.3292830679324
1030	amint	5	13631	11.3087240776865	11.2287866792956	9.77111920325354	9.96888317946627
1031	hozta	5	13615	8.58129256185996	8.91797029740023	9.59816475510805	9.57478671365232
1032	intézmény	9	13585	9.15278313015984	9.12019557190404	10.2267268603307	10.494100037941
1033	fiú	3	13573	9.86762107335895	9.82526051407055	10.6463211863581	10.8862140348326
1034	teszik	6	13522	7.45603622258406	8.06536962258371	10.1784238925081	10.2743689238325
1035	eset	4	13510	9.12858974192035	9.09213918817677	10.699792622716	10.723580555373
1036	ugyancsak	9	13504	10.980390358838	11.5106989783559	10.2396689021163	10.7077533218512
1037	immár	5	13486	10.872504057249	11.2786811568228	9.4159806653925	9.53100691861653
1038	egészséges	10	13471	10.9834407178205	10.8986512088557	7.81931023415023	8.1222551651836
1039	amire	5	13470	10.4723977904401	10.3870574238297	10.2148010365308	10.3342187454315
1040	válság	6	13460	8.45644352459839	8.38780690942992	8.80992841698082	8.90441491621044
1041	közvetlen	9	13453	11.1456360489435	11.4362468041618	7.1537165010356	7.47564001875567
1042	hétvégén	8	13452	10.4955867002877	10.5161622176699	11.1183802270464	11.4089733892862
1043	helyre	6	13430	8.70451649949553	8.66010334662235	10.1866217340835	10.1843414791016
1044	kerültek	8	13410	7.49157722315212	7.99375724346946	10.1024080671165	10.2985339486199
1045	nevezte	7	13406	5.27154493658784	5.86009866735696	11.2060520819346	11.3433575824982
1046	nevű	4	13406	6.03272749410958	9.11003123860568	7.75965886009282	8.34715201705268
1047	típusú	6	13395	7.09277240649941	8.65192785796159	7.47526564119678	8.40427757600679
1048	szüksége	8	13377	8.30334595485434	8.35566723394498	10.3476482407978	10.3011234429722
1049	nehezen	7	13360	10.8499347765799	10.9832478370902	7.17555719211067	7.45581477633728
1050	vállalat	8	13318	9.49492040482645	9.70853396201266	10.4599659180249	10.7148568586466
1051	aktív	5	13307	10.5744607823844	10.6574180500506	7.76744488530056	8.26878716462572
1052	sokáig	6	13302	10.4595867457159	10.6383225104434	9.91795424129315	10.0776486789394
1053	olvasható	9	13290	8.45960608202117	8.45207732225661	11.253310878808	11.2589295945695
1054	heti	4	13274	9.36005632113449	9.4646071277448	7.56152996423565	7.99752473892833
1055	hírek	5	13274	8.77167869527663	8.79528734027944	9.35967552497598	9.53401776380389
1056	p	1	13264	7.70126424842421	8.49993979448432	9.76903745415041	10.1037381180697
1057	piac	4	13261	10.1761800019156	10.2062584311993	10.6007713083305	10.8466604407211
1058	szombat	7	13243	9.43988653180857	9.45952591950758	6.40477303557481	6.2685516952964
1059	itthon	6	13226	11.2498059005153	11.4798123079089	11.1783486795325	11.2257146121049
1060	hosszabb	8	13214	10.8479678994288	11.0274052862774	6.36058031824289	6.52866576950865
1061	amivel	6	13209	10.2744599482138	10.2056484333872	10.3394623756243	10.7297357062751
1062	látott	6	13208	8.50844641285205	8.64451060152022	9.398856477381	9.75544790017073
1063	nevét	5	13207	9.78209198615381	10.2282841447522	10.8404170706648	10.9805263311699
1064	péntek	6	13206	9.51272979298671	9.54890148551035	6.41483917117788	6.24610039816928
1065	mondani	7	13196	7.4365196660299	7.4431561220605	11.3282518067643	11.2294702950322
1066	téren	5	13191	7.21800049894926	8.50353572606449	11.5157109178706	11.5515432830363
1067	ideig	5	13176	5.88107834375934	5.7901260758974	10.0588812623067	10.2153290059547
1068	kemény	6	13175	11.1423223952785	11.2897163224133	7.75712979180182	8.19717714172445
1069	dolgozni	8	13166	9.02805055969191	9.18051775739762	11.5760650057059	11.4632516123375
1070	embereket	9	13163	9.57076028137837	9.49174137070876	11.281823173108	11.3409705804012
1071	ismeretlen	10	13161	10.1215038812773	10.2396796510806	8.03371216441472	8.26662395751299
1072	esetleges	9	13158	10.1263898354641	10.0783817496188	7.05603318867435	7.87374592480392
1073	vendégek	8	13146	10.0942281963605	9.85183045134518	9.92788060900527	10.0879648919398
1074	közvetlenül	11	13114	10.648712028374	11.1623158031609	10.5600492559898	10.7942349536398
1075	görög	5	13108	10.7094650187207	10.8615201258953	7.14979440348442	7.96445388641449
1076	tartalmaz	9	13083	7.50662562170444	8.11241529982783	11.2626348993663	11.3164460175679
1077	feladat	7	13082	9.21673967055983	9.28286370323983	11.0853761804047	11.0391078536644
1078	élete	5	13072	10.3436222492362	10.6755010074367	9.84435219366281	9.8560475001683
1079	nagyjából	9	13064	10.8588036092326	11.3091315081147	9.0006225804274	9.09411339931171
1080	kilenc	6	13025	10.855096671468	11.1857342681767	8.54816136818074	8.70713718304127
1081	kiemelt	7	13025	10.5133223848704	10.7735722660868	7.0849491981965	7.3302492493977
1082	képesek	7	12993	9.61256591258677	9.7869433733541	8.86236143551909	8.9065213655187
1083	fia	3	12985	9.498096998104	10.7505421537571	10.9457068843981	11.2454106450909
1084	zenei	5	12917	10.8046150741411	11.0139529956996	7.01341306990741	7.24799675648457
1085	említett	8	12895	8.12029132070414	8.00888404975275	8.77840024677476	9.69790929728121
1086	utáni	5	12884	6.74204656602946	6.86938232769339	7.62085272573681	8.17458431706557
1087	megoldást	9	12859	9.64002346547061	9.69798360909813	9.72352444707627	9.63142208738458
1088	mégsem	6	12854	10.7555178249792	10.9585250134715	9.94619410783113	9.99315630721298
1089	település	9	12853	9.93498840354323	10.2687243699275	9.57712824121693	9.83167838904278
1090	abból	5	12838	11.0431452775937	11.1903574264596	10.7775309097879	10.7098183801463
1091	technikai	9	12830	11.2853012133713	11.3781449687384	6.98009003287475	7.06999949885856
1092	nyújt	5	12828	6.4837788395923	6.65406077477072	10.7624133604597	10.7887888640028
1093	b	1	12806	9.0848768915834	10.8866407145827	9.8464293685731	9.93549492584408
1094	gyermekek	9	12791	10.0567918859731	9.98146984107745	9.54063115929664	9.8159092728382
1095	halálos	7	12729	10.8294078402376	10.9825761284211	4.15089665277294	4.31038758108672
1096	aktuális	8	12727	9.56073962205254	10.4831347776849	7.51385698247063	8.05902644808626
1097	kötött	6	12720	6.23758518123053	6.94803055727657	9.07716776018583	9.64625774414467
1098	sorozat	7	12719	9.76489175746673	10.3141624240946	9.44863871863928	9.75076747596272
1099	önkormányzati	13	12711	10.1323822717924	10.5391325374143	6.38557586576628	6.59839787029204
1100	digitális	9	12708	9.88981596428878	10.0381213162979	5.54328233767221	6.10461665145135
1101	asszony	7	12707	8.74533498263941	9.09853001274311	11.0544110226231	11.2198777124459
1102	hirtelen	8	12680	11.1135440882142	11.3184244642768	7.96958702258289	8.42368226618785
1103	adatokat	8	12650	8.82609782474511	8.85611660843783	10.7914829426312	10.8717094927726
1104	díjat	5	12646	8.1201099055497	8.59290224982857	10.5056258415302	10.5680941275638
1105	terület	7	12642	9.15980173336681	9.28857670796843	10.5941591310639	10.9733451227045
1106	közepén	7	12640	6.52351698041426	6.32429138741179	10.8628692726818	10.9868325503657
1107	déli	4	12637	9.83354690477194	10.4697778262254	5.74230143529373	5.88507621492403
1108	városban	8	12630	9.9490776283627	10.2776414495361	11.4814517001065	11.4814912203141
1109	alatti	6	12623	6.35246012844086	6.36966616487971	7.93657741376057	8.71201407087722
1110	darab	5	12618	9.39920233698321	9.30504379031282	9.6351401685113	10.525049782292
1111	tudtam	6	12617	10.0302621586568	10.0571774738729	10.1600164198456	10.1039802288293
1112	nyitott	7	12614	10.5242137801582	10.9028153165828	9.51943612946109	9.98155018750649
1113	zöld	4	12601	11.2778882966052	11.4474025539448	7.32119154482728	7.78297484211161
1114	közösség	8	12599	9.53979246772959	9.53308854028166	9.96537065630602	10.108443793496
1115	szervezetek	11	12597	7.07127830199854	6.99529451025452	10.1845236098951	10.2978225658157
1116	anyag	5	12589	8.44904480541548	8.74017903170965	10.6664539134834	11.0352381738756
1117	igazgatója	10	12586	6.29410226088937	6.6569628049735	11.2903796968256	11.1605654528085
1118	szám	4	12581	9.92206928922732	9.94976100937793	10.144305631241	10.1945606922003
1119	vezet	5	12563	7.06610062930702	8.14567129800156	11.3598765035569	11.3776197500876
1120	várják	6	12550	7.95154584895907	8.5638233118221	11.441038003439	11.4389426163564
1121	kért	4	12514	7.57531672205009	7.94011034991175	10.3060933218471	10.6316826405685
1122	gazdag	6	12500	8.68631462032113	9.33267695380493	8.88538580053417	9.72164837606736
1123	helyzetben	10	12496	7.99122931108686	7.97276720714377	10.907150009134	11.0172937358748
1124	tudták	6	12492	9.3954808802551	9.45168281915261	8.65998135609446	8.65257873178813
1125	kerülnek	8	12484	7.50709848370505	8.04059814167914	10.026474262272	10.1140854072063
1126	utcai	5	12483	7.66114700786423	8.7091329817368	6.40672373631343	6.99031654667804
1127	nők	3	12480	10.6401847749827	10.4973377323192	10.012455779305	10.2595650923193
1128	nincsenek	9	12469	10.1385839404118	10.5187313586723	9.12381566974798	9.41836871093347
1129	ötödik	6	12468	9.7457428913785	9.78812081717456	7.96878631230636	8.13595813870138
1130	rendelkezésre	13	12464	8.8050757083233	8.79193712055851	7.77057354867861	7.58941392957153
1131	sz	2	12457	6.77261769817902	9.40880247338292	10.1048457540994	10.6596620934467
1132	kutatók	7	12431	10.25290263477	10.1605986577884	10.3722716542843	10.4011380714751
1133	emelkedett	10	12430	6.33955736581187	6.72675006040778	11.6605125379769	11.5995763847816
1134	körüli	6	12422	6.84077480982066	6.9145593942793	8.26042059126876	8.77184562238102
1135	meleg	5	12417	11.1480152388835	11.2430876726847	8.7362123965437	9.04317134622718
1136	hír	3	12411	9.17641561820745	9.14923353159699	10.625035921826	10.7122276414762
1137	piacon	6	12395	9.62127273688943	9.59258471052334	11.5676487467009	11.5443331675146
1138	dollár	6	12390	7.42054775164813	7.36078407100682	8.81444419771457	8.86273259546368
1139	mondott	7	12388	6.60305914987346	6.6013830537508	10.0805925543186	10.2245913781965
1140	segít	5	12357	9.82999757050137	10.24739726212	10.3651978803202	10.4466554207426
1141	állítja	7	12353	8.97629430640934	9.21535836184688	10.9460734382384	11.1958203978042
1142	híres	5	12330	10.3029159866328	11.0437612021791	7.98673413884479	9.61311079677571
1143	időt	4	12330	9.09769680771601	9.0417909837276	9.67225432927738	9.6403495125573
1144	könnyű	6	12303	10.8258028814723	10.8901875338123	8.96968804392072	9.26198798870802
1145	számú	5	12299	6.38399869578855	7.09485485666643	7.17869036694523	7.82139520660497
1146	hisz	4	12289	10.8479876447545	10.8632951916663	11.1869791696544	11.3280544863002
1147	ahogyan	7	12271	10.6320460696185	10.5632162316187	10.5129857307857	10.6906999327123
1148	kész	4	12249	10.9023297141043	11.0393214525246	10.0553767328797	10.4320559408892
1149	legmagasabb	11	12246	10.2898098826007	10.2257959810507	6.99950800345823	7.34570864805191
1150	kiderül	7	12238	8.40102886300616	9.18503029023074	11.0488743656443	10.8600941687999
1151	hoz	3	12211	7.66957421077636	8.60405069139927	10.4663272071035	10.7718780470164
1152	valódi	6	12206	11.5710511524535	11.683736184446	8.07585379138525	8.78107369571533
1153	esti	4	12205	7.70807940451241	7.7133850143861	6.41514627551408	6.71138315214564
1154	nemrég	6	12202	11.1348993389081	11.6928392254556	9.70637740112447	9.73895045878958
1155	ér	2	12200	7.83656889835538	8.06522536121516	10.2759581901715	10.4806774289294
1156	kezdve	6	12199	3.54834639912097	4.14983123581107	11.2287255157054	11.4315017591045
1157	végéig	6	12193	6.55379934741036	6.2516044296684	10.5959895004685	10.6624379044914
1158	könyv	5	12184	10.4909461203958	10.5162028242447	10.223350918784	10.4220269425032
1159	j	1	12183	7.06545075988335	11.1492760483543	9.65054463843518	10.9210298491314
1160	sosem	5	12179	10.4860261166068	10.8118963737863	8.53185427713561	8.51131898250918
1161	adó	3	12178	7.0354698683588	7.17997843050663	9.58082939733023	10.1308270822194
1162	élt	3	12165	8.44388963252763	8.88417299272615	11.3502374903661	11.5689948775829
1163	érkezik	7	12152	8.33545212798646	9.16065237900443	11.2247825834031	11.7038777444009
1164	kötelező	8	12132	10.8649181370293	10.9653486242622	8.51963102992529	9.30256254092358
1165	intézet	7	12124	5.74051850637306	6.84787745905546	9.66987690830597	9.87285168213259
1166	ennyi	5	12120	11.1648501940967	11.3599648316539	9.3866195152554	9.76269942119314
1167	téli	4	12111	10.6607166406566	10.7711687986346	5.50260847807264	5.87594156040603
1168	innen	5	12105	10.8801627637622	11.275244214347	10.3234329791265	10.380678342023
1169	kérte	5	12094	8.19163551704916	8.29159761611395	11.1528420457338	11.3480581002738
1170	férfiak	7	12073	10.5863157522178	10.5359901525447	10.1554528481946	10.4089832399604
1171	műszaki	7	12072	10.8206489957101	10.9169093545557	7.16718925255088	7.19521498227337
1172	fogják	6	12065	9.08110698113529	9.41712438374545	8.72394046404993	8.82426865660037
1173	élni	4	12059	8.7424616589675	8.79856837924669	11.127792763856	11.009777932393
1174	folyamat	8	12044	8.7249374237128	9.05347681749376	10.7845863872496	10.9294442250126
1175	közeli	6	12038	9.36933786924178	10.3737732597104	7.00859266769473	8.0066956718398
1176	ügy	3	12032	9.30784320174275	9.27742268915618	9.80429605556249	9.97099432224952
1177	amelyen	7	12021	10.2892680480959	10.1831230894935	10.7793746087805	10.9991312620584
1178	szereplő	8	12014	6.47505967551211	7.53352692219722	8.83450158354553	10.1992848765494
1179	gondolom	8	12013	8.2345919753395	8.21310841481472	11.1788549313714	11.0394680155834
1180	hamar	5	12008	10.3307865913826	10.6369884533112	7.54070365144146	7.86058836496429
1181	rosszul	7	11985	10.8338199765453	10.9459015399493	9.17964836468878	9.14293614622795
1182	adtak	5	11983	7.51146177057989	8.02824335710466	9.52663465380599	9.55748429965289
1183	tökéletes	9	11966	11.3246967452165	11.5931214158829	8.64048966919599	9.23327020011232
1184	legjobban	9	11947	10.3061941194844	10.2362234183016	9.43262616291637	9.61232828330299
1185	debreceni	9	11924	10.9031310756415	10.7525561651244	6.34370410570903	6.86371725158756
1186	dolgozó	7	11919	7.92534570395812	8.67740380984658	8.98110702251908	9.59993315730061
1187	tudok	5	11919	9.53025395777096	9.60322310444314	9.37391921798404	9.39797096412166
1188	utat	4	11911	9.38030894765216	9.51048263260295	10.536019235257	10.5840769631543
1189	lép	3	11897	7.84961826783314	8.25004054426212	7.930491215504	7.84885367635529
1190	kutya	5	11888	10.1604851079964	10.2802672699321	10.6824669067947	10.9904541167101
1191	mára	4	11861	11.1083894545505	11.5768254237411	10.0142350511421	10.1403228837889
1192	elérni	6	11861	7.62281606474011	7.61049534881006	11.803331841857	11.6753961498465
1193	szerencsére	11	11859	11.2792214885558	11.498017736032	11.0395395060309	11.1156147312446
1194	hasznos	7	11839	10.7339198504853	10.8287103148277	8.79052655075423	9.0056596172598
1195	napján	6	11830	7.19531631530563	7.14805677246135	11.4912378532143	11.615560936081
1196	bal	3	11818	10.4382250466615	10.6104627404076	4.57392454150107	4.46762162664844
1197	d	1	11809	7.85375979379506	10.7418963522831	10.5641318262718	11.416401587953
1198	belőle	6	11809	8.25884473813433	8.47844548883712	11.5883230167862	11.4817000884102
1199	kiállítás	9	11776	9.71433935684258	9.95152514915986	10.0473749843676	10.2194009975585
1200	előbb	5	11776	10.5655302489054	10.7766292856128	9.9715579524694	10.4705427646857
1201	vezette	7	11775	8.23029889458689	9.50354380972265	10.2555604897423	10.7482653800607
1202	szerepelt	9	11758	8.92216017372229	9.45095543610681	11.7972818749253	11.8602751152675
1203	múzeum	6	11753	7.82228163686294	8.4241857424407	9.24168635509871	9.86727399476809
1204	létezik	7	11752	9.96717216159013	10.1794236068576	11.7149631426507	11.7258334068439
1205	előtti	6	11744	6.83755563596476	6.93020430030827	7.76036501594189	8.17327985563278
1206	végére	6	11741	8.09718907501736	8.00059821190042	10.6810967527738	10.7953088411129
1207	elektronikus	12	11715	10.6790684588076	10.7987291983322	6.12010699928831	6.59063426174062
1208	kellemes	8	11699	11.3651571326389	11.5067202977471	7.68264947906067	7.90450284182929
1209	velünk	6	11693	9.28987029201675	9.54195284678468	11.1569942721798	11.148629178575
1210	legutóbbi	9	11690	10.6611793204199	10.8311065355944	8.13301696633497	8.63956531167066
1211	fejlesztési	11	11669	9.25732773170401	9.28913461229608	6.6125948384895	6.53815239184761
1212	önálló	6	11667	11.3825611752329	11.6237191822595	7.60568909068687	8.31117410047742
1213	z	1	11657	5.74138330321092	10.5830387939652	10.3606523592807	11.5470526080787
1214	felesége	8	11655	10.782235357048	11.166813518137	11.2824957986748	11.4239695261609
1215	részén	6	11640	5.62095428741694	5.5396822763635	10.8111981332985	11.0838968694135
1216	játszik	7	11619	7.22447808764657	7.71194911444845	11.5736291498687	11.716971094471
1217	segíteni	8	11615	8.96341248815437	8.98431611806716	11.1878512863704	11.135177925591
1218	szervezett	10	11611	8.84546667975624	9.16617180959977	8.60077991814635	9.44521219338239
1219	képviselő	9	11597	7.45287966135909	7.76432380522155	10.849280261607	11.1162071839066
1220	társadalom	10	11589	9.84152599306914	9.69374325476983	9.61175118068852	10.0174707580066
1221	zsidó	5	11579	11.1267359369089	11.1047833125246	7.67081078516696	7.96266864211498
1222	londoni	7	11576	10.5024339199343	10.9298357936286	6.21008805920126	6.92318096224897
1223	rendkívüli	10	11574	11.3135852824393	11.5502728573367	6.94644246985153	7.33951982300959
1224	szépen	6	11557	10.2875710329649	10.5206209992797	8.150413164449	8.58555095206824
1225	meccs	5	11554	10.3458095401589	10.4241342441132	9.74507462364151	9.95219850129114
1226	ettől	5	11547	11.309370608579	11.4783003583059	8.85836116075166	8.69662130520941
1227	jobbik	6	11542	10.4697435713068	10.3046609768162	9.98216110523916	10.3548621260787
1228	remek	5	11535	11.3826435292848	11.8040542454924	7.93731199773105	8.37096009530645
1229	kifejezetten	12	11534	11.1547718293416	11.5363395066572	9.26980870491952	9.6498195923735
1230	amúgy	5	11530	11.1080323080322	11.4716133451861	10.5238533785776	10.5491173803411
1231	időszakban	10	11520	7.27427073118031	7.22823511126564	11.6913194450886	11.7354806203244
1232	diákok	6	11519	10.2039855649864	10.2250197150178	10.6162550566252	10.9144788747823
1233	forinttal	9	11514	6.43263642171099	6.351741151498	9.30987931354343	9.23920430187277
1234	fele	4	11487	9.44265440382681	9.62378831931319	11.0201714596412	11.2923925050987
1235	szempontjából	13	11485	7.36777524728213	7.87910585832253	11.1526452334173	11.1312080691501
1236	állapotban	10	11470	5.95648962771521	5.95302810380603	9.55717582785174	9.59788603861619
1237	nyilatkozta	11	11456	8.89380812912546	8.89314013554629	10.4164015190397	11.4565041066969
1238	vizsgálat	9	11454	9.37162809643568	9.60708323548448	9.69739618268852	9.65959827316488
1239	származó	8	11449	3.37559951317532	4.40344424746537	7.68049811490218	8.36508661042273
1240	magának	7	11442	8.04358136710136	8.14486076218879	11.7066785937065	11.772609864974
1241	kissé	5	11440	11.0047957721711	11.4345983294084	6.91979549012652	7.50331308219477
1242	jelezte	7	11404	10.0126630495123	10.2865547879848	10.9565135122622	10.8537002331815
1243	tervek	6	11399	10.3099459880641	10.2177570950708	7.76274384640546	7.53655807056497
1244	információk	11	11398	8.57890525096474	8.58940462899069	9.82614606219977	9.83958460601495
1245	támogatja	9	11390	9.51130060336975	9.85129655156152	11.6796632707468	11.7855176698655
1246	betegség	8	11383	9.60288098719363	9.61628015592162	9.69956249303591	9.74175814725684
1247	boldog	6	11366	11.1977696478945	11.2818235616892	8.44081205455327	8.64303292242425
1248	miként	6	11356	10.9825670814049	11.0119692460145	9.18612268362698	9.27873187379793
1249	hatására	8	11351	7.2401343080354	7.63810232584347	10.9877739416364	11.2461090928925
1250	érvényes	8	11347	9.65446255762753	10.0704217061976	10.1569559185034	10.6401501360875
1251	okozta	6	11344	7.21212383943701	7.60551563064584	9.66035274954322	10.1430256379576
1252	napot	5	11286	9.59224662135488	9.56023929721057	10.3045162815703	10.2968488886683
1253	polgári	7	11284	11.0518121195935	11.0841459815777	6.37004117885129	6.49153494000686
1254	életet	6	11283	9.19919138998835	9.11342401949885	9.42038436711821	9.39959932050464
1255	c	1	11276	8.36184036548375	10.5034662471472	10.049152427482	10.0610959217727
1256	átlagos	7	11275	10.0722707958554	10.0735348341472	7.55709790571802	8.59825785976644
1257	világon	7	11275	9.93961690431038	9.63670445163167	11.1779457358116	11.1846095957751
1258	néven	5	11263	7.07664292847651	9.15622310412205	9.24549940850363	9.5405100764688
1259	rendezvény	10	11232	10.5787762036614	10.4630222650163	9.59378106870021	9.72531859060859
1260	programot	9	11231	9.56850183216613	10.1738845925214	11.0538050663309	11.0191751305399
1261	tőle	4	11228	8.7860718139312	8.90034016847941	11.3394667818052	11.2507000176723
1262	sikerül	7	11222	9.94878642933285	10.1645070899211	9.42674216962368	9.85212948426011
1263	alábbi	6	11216	9.03360091077072	8.71027677314133	6.41238620470746	6.68861632436586
1264	veszélyes	9	11209	11.0608423348387	11.158424108306	9.17276523986988	9.5491184140799
1265	fizikai	7	11205	11.5322828349476	11.5671456833077	7.50705623483947	7.8003529843777
1266	sérült	6	11201	10.1334078105442	10.2093452243457	9.18264217078671	9.44876294935945
1267	ifjúsági	8	11197	9.9452266448701	10.4651817658591	7.23398997818343	7.5625040541861
1268	megvan	6	11193	9.89369202703901	10.1613772097069	11.6366576271828	11.5670185476053
1269	számolt	7	11190	7.83978878109284	8.25717992990206	5.91676631313183	5.83914284847518
1270	mindenképpen	12	11186	10.7697725702019	11.1318330270192	9.62869496805841	9.80044326447344
1271	elektromos	10	11153	10.5596953372444	10.7646578233466	5.72639396804708	6.05271278636064
1272	kiemelte	8	11130	8.62789719534802	8.90149906178409	10.2265525075951	9.99801023447167
1273	ajánlott	8	11113	8.97449839811918	9.3183795175959	10.5069749707179	10.7730979147289
1274	hideg	5	11110	11.0548371884212	11.0858112723074	8.99942831308113	9.28873719197841
1275	programok	9	11091	9.3411188499492	9.66168714308335	10.2555812231029	10.3834944659656
1276	felelős	7	11091	6.79254060152216	8.26871410981665	8.84364227520599	8.99811991964247
1277	életben	7	11088	9.68097115473116	9.57337128237975	10.3235297375558	10.3419478720264
1278	címmel	6	11086	8.04377718570674	9.20291047623803	10.4144106738185	10.4683009351621
1279	feladata	8	11085	9.61474336048547	9.95724995222088	12.0213170803784	11.8928117604757
1280	arany	5	11083	10.6971263570561	10.7415065811789	8.0433838124474	9.21409996112025
1281	fizetni	7	11079	8.25888486380659	8.30780091590264	11.8573986861125	11.7606276243271
1282	jellemző	8	11063	8.74462625706363	9.71579470580984	10.7041991119719	11.115756058793
1283	tartotta	8	11059	8.33767077274193	8.74637172274616	10.546450366224	10.6112989319823
1284	hatása	6	11052	7.64422783243335	8.22729126247614	11.1972870886621	11.1199269698245
1285	remélem	7	11049	11.6440567477243	11.654208770392	11.138805201658	11.0643160881681
1286	példa	5	11047	9.36201341786308	9.33949212186527	11.0375438998034	10.9775654851817
1287	érzi	4	11045	7.74478962411875	7.86201446347548	9.29593396884112	9.18183536914875
1288	honlapján	9	11035	8.29447205551838	8.68682268463228	10.5425960405201	10.4597385065081
1289	jövőben	7	11028	10.5847925415318	10.2461685669864	11.4544536041462	11.487164024178
1290	akarnak	7	11012	9.3554274204418	9.6711176104198	9.75693456694065	9.89893498973114
1291	közlekedési	11	11009	10.0249761438198	10.0718547719819	6.40346575949664	6.37221192681371
1292	mindenkit	9	11008	9.17425535050302	9.59233354395556	9.21638021083133	9.64248205060412
1293	izraeli	7	10997	9.96796751323751	10.3098184767694	7.35694871012698	7.78244248326682
1294	engem	5	10993	10.476957551275	10.8840086115906	10.8568626196472	11.0282444377903
1295	rendszert	9	10979	8.30726772748686	9.01856448717182	10.9507152822675	10.9521409442781
1296	munkáját	8	10977	9.29515141810924	9.57686777508175	11.3495724911782	11.3442862875128
1297	okoz	4	10964	6.48666855606246	6.73766572171699	10.7022204624992	10.6917409165548
1298	állítólag	9	10961	10.8123297907582	11.4020231296735	10.906498878925	11.1883821761291
1299	bennünket	9	10952	7.30296310002815	7.79983396637785	11.6982310936265	11.7195942030471
1300	szólt	5	10949	8.48330780820363	9.3289497667319	11.2506307407028	11.1975757360341
1301	falu	4	10946	10.4671525583103	10.5319144267818	9.19256236488499	9.50043233684587
1302	csökken	7	10944	8.88952352085004	9.14837930247658	11.9950825624862	11.8589350870702
1303	tudtak	6	10943	9.28083301727232	9.40811358805608	8.87750022609113	8.9565884723617
1304	színész	7	10943	10.3853917923079	10.540107193871	11.4902044402246	11.6153717776754
1305	cseh	4	10918	11.2254998348372	11.5347837205287	8.05766999319889	9.32917189485361
1306	mély	4	10904	10.0874516110454	10.1495457270967	4.92983247099097	5.0621702444797
1307	mennyi	6	10903	10.8687242779071	11.0439343892695	8.83315361781422	9.11584969395098
1308	nemzet	6	10902	10.0888199145875	9.89478293907417	9.05655225434688	9.4231887522034
1309	negatív	7	10873	11.4742383400221	11.6004102959382	7.23023898688553	7.50988103989197
1310	messze	6	10844	10.442246239235	10.7157362953063	9.49312292377567	9.56521174741879
1311	elérhető	8	10839	9.8453745140517	10.0518247881313	10.624382221923	10.9076047319813
1312	legalábbis	10	10830	10.8422708553629	10.8998653557965	10.6452191871533	10.9274849291534
1313	szél	4	10825	8.47038138158103	8.72875422226413	10.1504979924547	10.7014009088593
1314	interneten	10	10808	9.83899594229392	9.57905219803246	10.4436565378111	10.4663065363702
1315	függetlenül	11	10807	5.29988465144251	6.29858890897722	10.4913151897917	10.4867842612499
1316	nyomán	6	10784	7.01240240042595	7.37471336628125	11.1856959985694	11.3231681917311
1317	kora	4	10769	9.87811073465627	10.1270430391057	6.5604344887704	6.40984109157167
1318	fok	3	10749	6.29533295238132	6.33086701871492	7.54047593044915	7.36654354663826
1319	eredménye	9	10742	8.54436380319973	8.73364293870186	12.0421223785517	11.9505166759281
1320	díj	3	10723	6.62229010955772	6.85105837444964	9.8079123986248	9.94466182786638
1321	személyi	8	10707	11.5671276355258	11.6072645589407	4.80277821883272	4.92995957728093
1322	hiszem	6	10695	7.84981484165755	7.79973607343685	11.262542778806	11.1187472995239
1323	internet	8	10687	9.99875791316819	10.2207889570455	8.63067737694234	9.43980966256279
1324	látta	5	10685	9.47184550978332	9.93591154653581	11.0477598582611	11.0677604530619
1325	szabadon	8	10680	10.7872605041721	11.1040971277972	6.813865232451	7.12549531947173
1326	bajnok	6	10679	6.89241794470262	6.67023832373637	9.5273811618493	10.6662004012525
1327	adatai	6	10679	7.65831401526162	8.4458908872624	7.82012477061963	7.58930355089087
1328	szellemi	8	10661	11.6091350159241	11.7110034674453	7.23781405200031	7.55748539074199
1329	embernek	8	10656	9.85091823633372	9.80414430910639	11.1386777615989	11.1200210240051
1330	nép	3	10639	10.1145519792377	10.0111798416547	10.108562072617	10.4390770735973
1331	szerda	6	10635	9.13844863461467	9.15829828387664	6.49213697107793	6.33083802284891
1332	viszonylag	10	10626	11.365138975189	11.7675953001413	7.60211622008832	7.5388753877014
1333	kijelentette	12	10613	9.17705933510893	9.61382548533064	9.77396459090002	9.51223272471065
1334	előzetes	8	10600	10.5637604809171	10.6430721430096	4.74604187724073	4.58266002225439
1335	költségvetési	13	10575	10.8593916333006	10.8736656846439	5.87399385108653	5.99396344027775
1336	kapcsolatosan	13	10566	2.27209626521694	1.62521228704689	7.43003676952021	7.27022941758212
1337	változás	8	10556	9.82896001929988	9.85953117217464	11.3670435368226	11.3329145601882
1338	szerepe	7	10556	8.99592825793867	9.23833095904433	10.7627706191529	10.6482445126946
1339	legfeljebb	10	10555	11.1013672424625	11.4657613913795	9.73698309648876	9.86177996428445
1340	közülük	7	10523	11.0981721292173	11.0912400641303	10.0512811188848	10.5601206811529
1341	óráig	5	10523	6.11114114302715	6.02931086568361	10.1013505352739	10.6389931311084
1342	tartalmazza	11	10518	8.51836549914083	8.88104917152542	11.9359404574758	11.7884394757432
1343	igény	5	10517	10.5304598410858	10.6610090601437	9.21911467380582	9.08389937538633
1344	maguk	5	10511	10.1491183260274	10.2929296876838	9.62248003847892	9.65555141716317
1345	svájci	6	10501	11.109931374342	11.1801831540002	5.90535812349904	6.55830263053773
1346	tettek	6	10494	8.18318369790159	8.52815077104434	10.2693530230932	10.3010605202674
1347	napos	5	10478	8.49065985358918	8.44254358063017	7.9362258391115	8.72084286350817
1348	kedvenc	7	10465	10.8084038460894	11.1204270419738	5.57097742801396	6.99859622054759
1349	szlovák	7	10461	11.2317610273211	11.4879865230982	8.26102906224258	8.86369176310821
1350	szóval	6	10459	11.2311162509792	11.2498871989735	11.3271390361321	11.5500579944635
1351	bárki	5	10434	10.528449117996	10.8376176167177	8.32515882598819	8.62722867867195
1352	rögtön	6	10426	11.2394206320354	11.6065775441105	9.82313092593682	10.2166281822601
1353	tették	6	10422	8.2810841132204	8.83117174477477	10.0646446102747	10.1146526380857
1354	nyilván	7	10420	10.8148126281024	11.0019477422546	11.4455215910897	11.5469344802998
1355	számomra	8	10411	10.8511979105485	10.9200959620884	11.891624463096	11.8245933533536
1356	zenekar	7	10406	8.97342304651997	9.8810555635262	10.5944393744991	10.8214070817135
1357	alakul	6	10391	7.97542615147367	8.41878064665304	10.5416692222477	10.4158237111075
1358	fenti	5	10384	10.7352601957668	10.4111871406124	7.76212369245131	8.02687730061596
1359	kormányzati	11	10383	11.5329426668308	11.5152575315907	6.88961086127119	7.16694756992364
1360	szerb	5	10358	10.6924027730476	11.0881439688313	8.11928093187692	8.79355533434045
1361	idegen	6	10348	11.1833124593227	11.2556317591579	7.47467336362063	7.7164617247043
1362	kérdésre	8	10347	9.76161423100807	9.55716855887348	9.70509491152649	9.56067338960383
1363	élnek	5	10347	8.40010977232224	8.80086985454222	11.8753223214012	11.8362420730704
1364	varga	5	10340	11.2806255763132	11.6470409145343	6.37861523129863	11.3890952501037
1365	bíró	4	10319	9.62656892288553	10.1477263248921	10.3366426401801	11.2545092455061
1366	számukra	8	10319	11.0825969767252	11.0881920739455	11.8846878389318	11.8745820602797
1367	helyzetet	9	10315	10.2932098588402	10.1257644697051	10.9081079782429	10.8392800385934
1368	támogatás	9	10309	8.85365170726527	9.00112358549531	10.0670162216517	10.1949209788705
1369	aránya	6	10305	6.69404431389345	7.19548865782261	11.7886510527206	11.7690202369146
1370	eljárást	8	10302	7.23007377775082	7.5718736443112	9.83186239846854	9.74962038818145
1371	mindezt	7	10291	11.4190330862675	11.5404881581725	10.7821550960618	10.973786384726
1372	fordult	7	10290	7.51430134800538	8.01616505660261	10.206732794926	10.7288252990029
1373	töltött	7	10278	7.23695956183984	7.55572809452564	9.04003348125336	9.47083412355331
1374	értelmében	10	10278	5.68224416725991	5.68333937694704	11.5353077225203	11.7731851249266
1375	sikert	6	10273	8.24272462522249	8.14818073166088	7.78596803217333	7.65804405241601
1376	fesztivál	9	10269	8.93110286073486	9.73268606262315	9.83517509093756	10.3674628905624
1377	folyik	6	10267	8.94446540823594	9.35213850460545	11.839814467224	11.8297640909756
1378	akkori	6	10252	10.0255260921989	9.95054978962132	8.52141650115102	9.10952745352597
1379	biztosít	8	10252	6.51768175336076	6.96102402318132	11.6404149334037	11.6486181652466
1380	szeretettel	11	10239	8.46960496992106	8.53259099542787	6.34719404701578	6.10514340021998
1381	bejelentette	12	10229	9.54802300655414	9.94879381139112	10.6551221874443	10.4725760192394
1382	keresztény	10	10228	11.2770324779939	11.3465050030188	7.9298219406293	8.23690753813299
1383	csütörtök	9	10226	8.91077766449503	8.90848963172682	6.67159968184216	6.51387390890619
1384	klasszikus	10	10208	11.5402307942173	11.6088574369757	7.63212976878659	8.6192843441293
1385	használni	9	10200	8.70298331092472	8.95959672004214	12.0251873173731	11.9338266227354
1386	tény	4	10197	10.9443377265954	10.8288223655997	11.4647828945101	11.2523923038059
1387	eladó	5	10192	8.62758913105031	9.04630070123316	10.923952819607	11.2058148948771
1388	véli	4	10180	6.79956863054128	6.75511835705253	10.8843876923012	11.2320001270022
1389	összeg	6	10174	8.60357184378285	8.491687807588	11.023189300293	11.0641648221198
1390	ezáltal	7	10137	11.2707456872727	11.2313520584803	10.5789512961077	10.840292013391
1391	római	5	10130	10.8458446348719	11.2143146728934	5.5017127830621	5.65303238251058
1392	körben	6	10121	6.61789288206392	6.48601561144801	10.543444612717	10.7341201895185
1393	gép	3	10112	10.1316924724767	10.3667504411477	10.0525157423886	10.5562207897687
1394	dolgoznak	9	10109	8.58575031992678	9.19486971328482	12.0765670393151	12.0099634015768
1395	foglalkozik	11	10100	7.59216256135688	8.2389070000668	11.4884976922699	11.7029072111491
1396	kapcsolat	9	10086	9.59717550376931	9.71410261720502	10.810133149749	11.0410559247902
1397	eurót	5	10085	6.82012919499154	6.69260858545881	9.53754197757279	9.43176084629897
1398	vizet	5	10052	9.62580381659987	9.65854172742551	10.5596577998591	10.704470437433
1399	északi	6	10047	9.04542211992744	9.87400850861375	6.33379636143203	6.49085862647865
1400	drága	5	10044	11.32533539981	11.2875404761462	8.22764773696452	8.56672273156216
1401	folyamán	8	10042	6.25608886853117	6.21469091827232	11.4933433069048	11.6646468295169
1402	mutat	5	10036	7.3187921322731	7.67933124069662	11.3128377887035	11.2312359613608
1403	meghatározó	11	10028	10.3233549057616	10.6851566612386	8.37345908310069	8.73548485222986
1404	legutóbb	8	10013	11.3654772777755	11.9166298233282	10.5239212603649	11.1058953903109
1405	különbség	9	10013	9.92499516395111	9.88438859927122	12.042754137337	11.9668027015021
1406	különféle	9	10010	11.5977026521495	11.7536817408104	7.19826250464245	8.20847752913176
1407	siker	5	10008	10.4020191487198	10.5980180646761	10.7355479485806	10.788813000805
1408	szolgáltató	11	10006	10.4480893974588	10.732942217253	9.03020422732323	10.0890756284429
1409	láttam	6	9994	10.1530876506278	10.4143148777356	11.8027594300499	11.8243973536649
1410	épült	5	9990	7.50449511673418	8.44971591456872	10.7010585124325	11.2142105679178
1411	romániai	8	9985	11.1388966001415	11.1225420790807	7.70533604533361	8.39975480647567
1412	háború	6	9980	10.1364760164994	10.1836246831076	9.49292912900399	9.57179537838522
1413	rendszeres	10	9979	11.5094393015887	11.787984462536	6.95927641857702	7.57583736032978
1414	azután	6	9974	10.4985035612188	10.6619004070364	10.9516468257337	11.1597209486379
1415	kicsi	5	9971	11.2672961944279	11.3436735003638	10.5891376280085	11.0346218862318
1416	segíti	6	9966	9.24197751164426	9.81958730991126	11.4546768603611	11.4989397993008
1417	neked	5	9964	10.1710425829794	10.4726709133292	11.7481350227867	11.8433323521898
1418	találkozó	9	9955	10.2512323006413	10.4608828122007	10.3413412134618	10.5019299229615
1419	derült	6	9946	9.6276382084102	9.80218291491607	6.50800364729861	6.43768272314737
1420	akarta	6	9946	9.16028154547288	9.72389511530713	8.10669912439425	8.21767876482867
1421	akiket	6	9945	10.779203032642	10.6957425412629	10.4267417950845	10.7940058142035
1422	egyház	6	9944	7.34578595890971	7.18074152530895	9.89940273037994	10.3021022126304
1423	országot	8	9931	9.83246907011374	9.56534872564253	11.3784659752876	11.4424794236635
1424	jövőre	6	9923	11.748480363132	11.8958694383189	10.6611265297034	10.637391944549
1425	zene	4	9913	10.665300519951	10.6464176948506	10.9869999634045	11.1041571945936
1426	némi	4	9905	10.9821821103483	11.2044734499909	6.47980599888874	7.07031895078495
1427	esik	4	9881	8.25062743799361	8.61993585847214	11.419135318857	11.3535793399623
1428	voltunk	7	9880	8.29634082846975	8.60266608174889	11.3417911322003	11.4516523311938
1429	eredmények	10	9879	9.12912147488248	9.081538881085	10.148764913139	10.2271729573723
1430	rendezett	9	9875	8.27947331924925	9.26273528227903	9.18157523363074	9.9585215768613
1431	határon	7	9874	10.0094891446962	10.8203179794196	6.41549084387166	6.29562798712472
1432	személyesen	11	9872	10.7956110042673	11.1095452412457	10.5367193831625	10.5966011748231
1433	konkrét	7	9864	11.8872551119034	11.8991424669048	8.01242140593042	8.34966897297984
1434	mutatott	8	9863	8.4682782912345	9.00969114168627	9.10747982515815	9.10264151975245
1435	mondjuk	7	9858	11.3349041721459	11.4869628627463	11.508369655959	11.9366019362908
1436	globális	8	9849	11.3517245914525	11.4827722233757	6.4841126730041	7.13085841329899
1437	eszközök	8	9847	8.6730626884711	8.89168843422	10.0037995864715	10.1450159991203
1438	évesen	6	9838	6.50616646252147	6.62272045969866	10.2869254423823	10.2936574524611
1439	fa	2	9835	10.8019117761311	11.1227593374366	9.19882733010712	10.1211943980927
1440	nyilvánosságra	14	9819	8.47416045327746	8.43202063392877	8.32993128921367	8.20376836130772
1441	templom	7	9807	9.20347481092546	9.44819563954721	9.14939620175454	9.64005517685934
1442	adnak	5	9805	8.6094652660252	9.04302776785921	10.8020156823086	10.8809496505366
1443	kezdődik	8	9799	7.55787647962006	8.21031166777481	12.1991015763642	12.1833691146191
1444	hónapban	8	9784	8.73497006067177	8.63926522928605	11.5261047199034	11.6184249209618
1445	többnyire	9	9777	11.0196742089644	11.5106987763296	10.2135829677797	10.6824197292957
1446	szerinti	8	9775	5.8845928198712	6.11191826867613	7.88069319424103	8.60619567997369
1447	profi	5	9755	10.9065667882522	10.9976656490603	7.00454893736481	8.17138031567762
1448	vörös	5	9748	11.4066926883726	11.4931399433608	6.08191281390899	6.44075654594219
1449	menni	5	9743	8.38605129858115	8.49585978401564	11.8849655786581	11.931430317361
1450	hatékony	8	9742	11.2335254553828	11.340010033607	8.92820358008638	9.53129873817597
1451	hivatalosan	11	9731	11.1937914012219	11.7305047576613	10.5397800632461	10.6102982668968
1452	felhasználó	11	9715	10.3453330416875	10.1719941215355	8.53788924787974	8.54507576371563
1453	rájuk	5	9709	10.0898129505569	10.2223917579357	10.8771290239486	10.8638367742918
1454	legyenek	8	9707	8.09399633611202	8.65145896973826	10.9378958928242	11.077640157009
1455	címet	5	9704	6.84961015603315	7.38572069191864	10.0518040943168	10.0755132392398
1456	világban	8	9695	9.46505212456196	9.3986442317141	11.7484542972999	11.6897249086922
1457	komolyan	8	9671	10.3166115975976	10.5150500912398	8.93980046923966	8.97287252882373
1458	általa	6	9669	10.1436939081563	9.88464505012966	7.63652517247342	7.62181285039538
1459	ja	2	9660	6.59826511259532	12.3170096786772	11.8869645590335	12.3911940323343
1460	orvos	5	9655	10.5664762172652	10.5200916801608	11.2541104781448	11.3817860702685
1461	éjszaka	7	9650	10.0973697136172	10.1734739721666	10.7522289968956	10.9407896067167
1462	szeged	6	9649	9.14269431789363	11.6366758781235	9.58853408426941	10.596575918416
1463	tartottak	9	9642	7.15523564626188	7.7809293478461	10.8410309825504	11.1572073727455
1464	növekedés	9	9634	8.93407690297724	8.83727408628215	10.6195915855334	10.7340335106475
1465	változott	9	9632	8.65023929778841	9.07308711070712	12.0395618937777	11.9668483186524
1466	lelki	5	9630	11.7978030548835	11.7955924107245	7.11786993870784	7.48579894701259
1467	átlagosan	9	9628	9.82097647151675	10.2694371912965	8.5223087811958	8.4869871950755
1468	befektetési	11	9625	10.4654621300957	11.0482720945777	6.06043170903125	6.25533926404866
1469	szabályai	9	9624	1.74701586373527	9.48892166525117	10.5901144596283	11.1041741953649
1470	máris	5	9618	11.0423714644576	11.4689287951792	9.39336865233827	9.76595894452157
1471	felnőtt	7	9616	11.1859494388846	11.2052536654484	8.19492813761946	9.54089202400068
1472	kapcsolódó	10	9615	6.00227008172202	7.04762772864773	8.28623402431134	9.04126548967839
1473	zajlik	6	9604	9.00690389374283	9.41482836741699	12.0809001668352	12.0228707837072
1474	ügyészség	9	9585	7.75505767454521	7.64672039671662	10.5667323556419	10.6613372741943
1475	gond	4	9576	10.7995732193734	10.7708204397705	11.425011393801	11.3361918447855
1476	összeget	8	9571	8.34959592717953	8.30889136068745	11.2264870689856	11.2610042793737
1477	onnan	5	9558	11.2697168074379	11.4154247721152	10.6047268902822	10.8157273131599
1478	kezdődött	9	9546	8.1585243461652	8.78509455788681	11.9158773348457	11.9791569898425
1479	nyújtott	8	9528	7.5314079663698	7.80141452602886	8.77261569453456	8.91931081765669
1480	iskolai	7	9520	10.441315382029	10.3804825625286	6.69359918664342	7.21832316519036
1481	használható	11	9517	9.0936833907066	9.77684159925091	10.7553295646207	11.2320221095453
1482	szolgáltatás	12	9517	10.1204865673048	10.6414842353484	10.0401850917973	10.2638869006905
1483	anyagok	7	9513	7.64554389905296	7.82265792712081	10.112556511607	10.5261539852478
1484	alap	4	9513	8.49226508222358	8.80702120268106	10.0641753780416	10.7065081658334
1485	fotók	5	9509	8.98466782748411	9.24888562249373	10.5718445926216	10.6335390154096
1486	küldve	6	9504	3.73360509979103	3.64540931974693	8.43461764666107	8.10674515084936
1487	bizony	6	9499	11.0437852386214	11.2794744720934	11.0045428885267	11.2550512349366
1488	számunkra	9	9484	10.8990915746265	10.9259286055616	12.0588144765121	11.9964699611006
1489	szombati	8	9483	10.1451083245401	10.3149082186403	7.28524908905012	8.51618644459342
1490	külföldön	9	9479	11.6619145157997	11.780541487	10.376441967212	10.4021376012608
1491	labdát	6	9474	10.5195301559665	10.3818302658188	11.5148195800229	11.8386890784291
1492	számított	9	9468	6.3169548053761	7.45010492649731	11.1712880471974	11.2755507322387
1493	bankok	6	9467	10.6868331624949	10.4459523186057	10.5719432292453	11.1811687647339
1494	biztosítja	10	9455	9.06193087350082	9.79192281511082	12.0480008494678	11.9362616589745
1495	magára	6	9452	8.54931400575436	8.6415775788067	9.79190793787172	9.78496050209319
1496	várjuk	6	9450	8.02602678974756	8.36018992058217	10.6271365105225	10.6870181287711
1497	államokban	10	9447	2.86631898632089	2.7869223798482	11.971842778679	11.9570404808491
1498	ti	2	9439	9.60057928770417	12.3435213056994	9.84237733362297	11.1931088000275
1499	észak	5	9436	2.72224123509473	13.282670665654	2.06784747081707	9.67400424488012
1500	tetszik	7	9436	9.7850681484613	9.86521246644822	11.8188876625913	11.7699868011738
1501	vita	4	9434	10.2863178042728	10.3779236375342	10.1580109838323	10.2450497249133
1502	rész	4	9434	9.13812282304626	9.23926890776048	11.0598716247806	11.3595659799989
1503	életében	8	9412	9.73685495822542	9.85419001962047	11.8305645573923	11.8238600855443
1504	árak	4	9410	8.20869024085235	8.13998661201002	10.6638762663552	10.7772918641939
1505	másrészt	8	9410	11.1476766611164	11.0438270065148	11.4322084139603	11.5438270726693
1506	telefonon	9	9404	9.73736951602445	10.6279286154822	10.7767624402557	10.7158332635396
1507	csoda	5	9401	10.471961321942	10.4468425258048	10.5734376138383	10.4040335437458
1508	hatóság	7	9399	8.33641908851789	8.33889918992011	10.681996687154	10.7381133960646
1509	dolgok	6	9388	10.470876546145	10.3808581987719	10.7301761864649	10.9517474954271
1510	követő	6	9381	6.11497735986878	6.36600848832516	8.70634901467986	9.07341087119463
1511	plusz	5	9374	11.2883517290029	11.6778551368305	9.27206859554879	9.57625856135632
1512	terén	5	9373	6.52316011979532	7.2558392433955	11.9001810947821	11.8266758101292
1513	kultúra	7	9373	10.0353789643614	10.086148531009	9.98451579864257	10.1957475289836
1514	függ	4	9360	6.07984358435899	6.95371536366442	11.7139287871492	11.5898090785509
1515	államtitkár	11	9333	7.82024484742451	7.84146176272725	10.9615847760096	10.7899194892684
1516	távon	5	9332	4.09434583977501	3.887581262275	11.1183259032082	11.2244002647781
1517	gyenge	6	9331	11.5561132237938	11.7068022367572	8.74412345933453	9.16881787788936
1518	név	3	9314	9.37737532400098	10.5013625595993	10.8416572973507	10.996777784156
1519	szocialista	11	9311	11.2427261159259	11.2295228301927	6.84599464872069	7.02514771092697
1520	kérdést	7	9305	10.9298582883499	10.7321955812427	11.276219696832	11.245626513702
1521	százalékot	10	9297	7.41118164871374	7.32433821887906	9.82985112068934	9.73949800417864
1522	eredetileg	10	9297	10.7935597974575	11.2265949661524	10.0871371624572	10.857852739898
1523	környékén	9	9294	7.99516633689147	9.16226959095581	11.5817239420644	11.698357633301
1524	döntést	7	9286	10.1982997452789	10.1783306283462	10.5710566440495	10.5314446440337
1525	egységes	8	9280	11.2572116975258	11.4187791418502	8.46201226567727	9.23889529308635
1526	média	5	9263	9.96030347991868	10.0948873791291	10.5033309891995	10.9252859052616
1527	kedd	4	9259	9.02499357087227	8.98754283653634	6.77959928473963	6.61215580014928
1528	nos	3	9250	7.25470162209874	13.6166975881402	10.984324535238	11.1576682897919
1529	kedvező	7	9248	11.1262067375874	11.3140998866775	7.802200726429	7.94244599896348
1530	hatással	8	9242	8.37050521330815	8.4622236886267	9.00611976115642	8.84881736132254
1531	érkező	6	9234	6.64808779862132	7.32279210569113	8.3734058942854	8.96442959751434
1532	beszélni	8	9232	8.91837668217315	9.31946264382942	11.9371634997072	11.885755539065
1533	szexuális	9	9229	11.3421230339201	11.3578653145639	5.13086120475738	5.46220023659159
1534	kezd	4	9220	8.33035744767402	9.08163263723062	10.0006083894521	10.3741555402959
1535	színes	6	9217	11.6825537745352	11.9272314370701	7.41496530483118	8.36231807077887
1536	mindennapi	10	9209	10.7849236804585	11.2194998569757	7.06652375481539	7.33810071086965
1537	választások	11	9199	8.85980014694506	8.92804458571413	8.28795601666324	8.38620046330947
1538	fogva	5	9191	4.24342749305892	4.85716824714115	10.607003544594	10.7947383962315
1539	eredményt	9	9190	9.4519555669982	9.38949589751732	10.039401679304	9.96359711706606
1540	méteres	7	9174	6.91271304091171	7.12812122323194	5.60359187061068	6.15020698073623
1541	fővárosi	8	9171	11.315168652134	11.1686786256205	6.5762040213928	6.79576637823671
1542	ügyében	7	9166	7.53153715408794	8.33337726384413	11.6400420730827	11.5532896544049
1543	iroda	5	9151	6.35689435995075	6.46723078939146	10.2955358620169	10.8929321064048
1544	ingyen	6	9147	11.1551480675041	11.4809755064233	9.19977328463886	9.67470182546579
1545	választás	9	9146	9.73385900086597	9.87751698204062	10.6975904739648	10.9634838492039
1546	tekintve	8	9144	6.58808622349775	7.1258486548643	12.0221213800071	12.1420022399597
1547	gyakorlati	10	9144	11.583083410026	11.6902080771368	7.11753879522275	7.19973865880914
1548	amellyel	8	9137	10.6623299337516	10.5530354063452	10.9106762061392	11.2165663709799
1549	halt	4	9136	7.84129117085705	8.12525050313618	7.22021767854347	7.17100020809018
1550	jellegű	7	9133	7.30892385062577	7.39175636990907	9.38626136837071	9.82583741188161
1551	különös	7	9123	11.4684430128908	11.815779760189	7.37836812470392	7.58080959031915
1552	találták	8	9115	7.89814040715984	8.43727557659176	9.78994035455736	9.79995516132402
1553	református	10	9112	9.15266749014221	10.7354935939729	4.77431607262876	4.73273203327789
1554	alacsonyabb	11	9109	9.72757542213824	10.0065900940595	9.2655822890245	9.99404837201137
1555	pályázati	9	9108	11.2607400459224	11.3512891752868	5.94776113585324	5.99088242050285
1556	értéke	6	9105	8.04047179048128	8.44071309730478	11.103942697596	11.0853213215926
1557	orvosok	7	9105	10.0299978290566	9.84896300224389	11.1904953470176	11.2447591313004
1558	csapatok	8	9090	10.0535607216911	10.0419795671442	10.6637247646535	10.8830057832248
1559	gyönyörű	8	9090	11.6034814271514	11.9229690472634	8.85188849854154	9.44109321188532
1560	érték	5	9087	9.4434931355851	9.63113924838121	11.4463556215496	11.4569180120909
1561	pápa	4	9082	7.24292359545147	11.9287515346969	10.8219780649325	11.0974692491899
1562	szolgáltatást	13	9071	8.24110114343168	8.40311236207751	7.44514149929375	7.37085140186242
1563	történet	8	9070	10.598850537531	10.5384759909157	11.4094270434445	11.6371863673746
1564	beszél	6	9068	8.00066307773363	8.58110140342101	11.6000666040969	11.6509741102597
1565	mérkőzés	8	9066	10.5099422190647	10.5365898519769	9.98219033179725	10.0205105387758
1566	lakás	5	9059	9.62339973801419	9.70269856626632	9.58679532692815	9.86107965414968
1567	pályázat	8	9053	10.2398120296068	10.4537454775889	8.91999733541917	9.10115595013158
1568	legszebb	8	9050	9.59130072204509	9.63079522776427	7.9076844580254	8.52918069544814
1569	ünnepi	6	9048	10.6529104983291	10.7903780369894	5.58603728803656	5.87448371752216
1570	kialakult	9	9048	10.3111554952971	10.6325080745182	8.61804775630653	9.17846130415904
1571	problémát	9	9045	10.4791222852889	10.3936924883385	10.9451470426389	10.864218869239
1572	esemény	7	9036	9.89341586245479	9.81731507986392	10.7567247433836	10.9203346788202
1573	helyes	6	9032	11.6658189829324	11.6962729771544	8.49542109144808	8.84652478523814
1574	házban	6	9020	7.57094611615677	7.75119508475313	11.2652477157031	11.2876917914896
1575	ok	2	9020	10.3492748506631	10.4153727581999	10.9670080120921	11.0768037510741
1576	szerezte	8	9016	7.58784622602182	8.18225787271544	9.83344235363405	9.74155853994536
1577	várt	4	9014	9.0760789170556	9.26265200191419	9.97787813362007	10.3431677206068
1578	hány	4	9011	10.9330052293026	11.0511602842387	9.20221870816131	9.5011719651142
1579	kórház	6	9010	9.3282825312346	10.0603832662628	8.95248731549297	9.62993151760915
1580	részletes	9	9001	11.0164993922929	11.3486244255138	6.67651878540381	6.95777996310174
1581	politika	8	9000	9.98131203698041	9.97233320626051	10.9107481652995	11.2140943293041
1582	lettek	6	8996	7.85534525813193	8.61331534354562	10.3715982337778	10.4901924681915
1583	intézmények	11	8993	8.73904858405787	8.85195144780772	10.2990260093698	10.6012499034313
1584	folyó	5	8982	8.82347997395928	10.3161722259401	8.19685302031468	8.58807888858766
1585	alapvető	8	8957	10.9490597146415	11.118880473269	7.36454949411277	7.61342129577168
1586	lázár	5	8955	10.7246728348248	11.0789719228085	6.90699873783468	11.946806976009
1587	készülnek	9	8947	7.62698673198965	8.4478854975333	12.0502641174008	12.17226073947
1588	érkeztek	8	8941	8.074487934675	8.71789284783051	10.9630997847993	11.8152036479293
1589	modell	6	8938	10.000937658186	10.6826053906547	11.4324551914108	11.7321831186285
1590	egy-két	7	8934	10.9568513843948	11.2010934521905	8.49638506155235	8.78557197565416
1591	bármely	7	8930	10.2958394613771	10.4864474868292	8.21804902950027	8.49898109803918
1592	százalékra	10	8924	6.67540046356233	6.60997062941736	6.989545905013	6.95452758750065
1593	használata	10	8920	7.88816975787342	8.62054424598168	11.373552114487	11.3174269209253
1594	hozzánk	7	8913	8.99393381467982	9.03603400248788	10.8588864897877	10.9078956600053
1595	néz	3	8904	7.88116718320584	8.17077892825514	8.53745233404444	8.45618418071733
1596	dolgot	6	8899	10.1626079276882	10.1373704565683	10.8831349754191	10.9611357852809
1597	piros	5	8894	11.7434085957161	11.9073612626949	7.22892991097016	7.59567019624531
1598	szeretném	9	8888	10.6750635518717	10.8713572142651	8.81051375886946	8.7761767426817
1599	véleménye	9	8885	10.6050076850798	10.9940357787984	9.60405756924385	9.42675657614206
1600	sikerrel	8	8885	9.59248472045484	9.69381847007272	9.93196271203329	9.86028060473419
1601	hete	4	8878	7.87587189278677	7.85678989203799	10.7706485670527	10.8879559440601
1602	napló	5	8843	2.97383258576083	12.443710031508	2.77879355538042	11.8958989118259
1603	forintra	8	8837	5.79952177687129	5.6953571040401	7.14704749217725	7.22838234382803
1604	sajtó	5	8834	10.0426125156157	9.75709251206079	10.6133053035275	10.8115768831099
1605	csodálatos	10	8827	11.5796313431737	11.8621035342469	8.74155954469438	9.33671323057203
1606	fogadta	7	8826	8.34756805540515	8.71408454822699	10.4520551255175	10.5797944977091
1607	ír	2	8814	9.69166988884159	10.2898731483055	10.4056527663665	10.9284975935811
1608	szolgálat	9	8813	4.66982609407744	4.68844516641557	10.4492426831781	10.6866462564587
1609	megállapodás	12	8810	9.45891415548288	9.64183027296139	10.0549226940627	10.004455439759
1610	terv	4	8805	8.85753308884268	9.61149328908377	10.6045909178149	10.7620722098279
1611	otthonában	10	8805	7.65683157629253	9.90064808240792	11.4071181531564	11.3306179518637
1612	ennyire	7	8798	11.1832824007228	11.326092839287	9.14286164121227	9.60715922281689
1613	szolgáltatások	14	8798	9.83730350887335	9.99146465981661	9.10837926184788	9.23256989874816
1614	biztosítani	11	8792	8.73591650096773	8.85228560846638	11.7354711842018	11.6384414728123
1615	felső	5	8785	10.4514426207307	10.5814108091462	6.19067825695658	6.4688616997902
1616	mielőtt	7	8772	11.4533318348401	11.451078131683	8.66983515453574	9.47791445735912
1617	alkalmazott	11	8771	9.82697109387639	10.2903802311869	9.03763589195489	9.88296861724936
1618	tulajdonosa	11	8770	9.15558718855683	9.55190132585541	11.9232224802657	12.4026534255194
1619	használják	10	8769	8.48269475898557	9.34726127163011	11.6744351428379	11.7998078045393
1620	árpád	5	8765	5.71837130319095	10.2193757646125	9.91979488791855	10.097259285922
1621	hivatkozva	10	8751	3.95146338331431	4.5287569706383	11.3169213656849	11.2462931241637
1622	valós	5	8747	11.7709761169103	11.9175581988586	7.77268602488584	8.74392773961802
1623	világot	7	8739	10.5723709311549	10.3776501185502	11.0794337557937	11.1619153935159
1624	dollárt	7	8729	6.41932016064747	6.29863784663053	9.2704298051947	9.23565173115433
1625	szülők	6	8727	11.0257175396834	10.8323227407284	11.0191509189797	11.0832631069118
1626	park	4	8724	7.31290312982336	7.99352437642642	9.48474444365829	10.0447282245773
1627	egyrészt	8	8712	11.2663797308281	11.4939382796743	11.4245351701818	11.606166595346
1628	hagyta	6	8703	9.14473918115495	9.34087337495342	9.16752994312947	9.16663131168241
1629	magunkat	8	8695	5.47869383285937	6.11605655077001	12.057217456377	12.0427105818521
1630	foglalkozó	10	8688	4.06088171427741	5.1769366784854	8.20626843258266	8.81948084356317
1631	db	2	8688	7.15203937776987	7.19521682181042	8.52711908805715	9.88708473967625
1632	hónapos	7	8677	7.91750240842543	7.89184837908845	6.9234479879116	7.5761618675719
1633	minőségi	8	8663	11.8199956674724	11.8643956627898	7.69690458820997	8.10813055762598
1634	nyilatkozott	12	8654	8.15528949773963	8.19055270473666	11.6759311846827	11.7178023884685
1635	hiba	4	8653	10.1840607830002	10.4845760099441	10.4400294943528	10.4283376918669
1636	vesznek	7	8651	7.75684765931071	8.14202707266199	9.18429741728129	9.12608477577022
1637	autót	5	8645	10.2367666585369	10.2418131124269	10.6378452162188	10.7525478814946
1638	iránti	6	8638	8.14205680629538	8.36571577408544	4.74027059674864	4.91569424936128
1639	tavaszi	7	8636	11.151707668571	11.1838169761265	6.64394303910723	7.28144483012441
1640	környezetben	12	8624	7.63140817933109	7.64333916727044	11.3042457266765	11.3725569761238
1641	napok	5	8620	8.6504636151881	9.37417854875628	9.37161481155111	9.68911467730105
1642	várnak	6	8611	7.82905605187077	8.33771513616047	11.441297941606	11.6212172971607
1643	induló	6	8600	8.57320019923389	9.43416871519198	9.19746508789917	10.100277767227
1644	napra	5	8599	8.49796105198365	8.47649053842432	10.6350623757496	10.8282325489578
1645	nyelv	5	8597	8.85840433058109	8.7510337376847	10.2371939188181	10.4882202357477
1646	akarják	7	8593	9.65562040137946	10.0019088962681	8.9061198212407	9.0536314764462
1647	nettó	5	8591	10.8108763966179	10.8825310340804	6.19756932246395	6.80210704305595
1648	problémák	9	8588	9.26619458766892	9.41720631768534	9.7064040905551	9.69025034495082
1649	minőségű	8	8588	6.39178684667269	6.2652204839792	8.67665594174104	9.46950295081738
1650	folytatott	10	8578	6.60988574757279	7.3332070909125	7.97120329973255	8.25800360560126
1651	szíriai	7	8569	10.6982297132489	11.1217835649182	6.60823438156286	7.15619394790854
1652	magyarázta	10	8565	9.38726361387933	9.55000729425413	10.6772886044695	12.029254700652
1653	alsó	4	8559	9.33809943664053	9.4469432477129	5.97185228200391	6.25321072155185
1654	alaposan	8	8557	11.1687116000972	11.6109501454859	6.25025265507103	6.75004441047231
1655	állatok	7	8553	9.59780592341551	9.63215080085263	9.6452499228096	10.1944366673892
1656	finom	5	8550	11.4802207964611	11.6062931460086	8.09450597812276	8.91279891531653
1657	eső	3	8545	8.43335119871271	8.33956833092764	10.6852015073746	10.9930911802948
1658	észre	5	8539	6.36914325173044	6.30443818899062	11.7467839863053	11.6206460622788
1659	kórházban	9	8533	10.3920409116295	10.8344533948329	10.462710126757	10.4369787897554
1660	jelentett	9	8530	7.79705417640126	8.16096520687162	11.3013902895992	11.3566868588045
1661	ezeknek	7	8527	11.7468244514352	11.9173704132573	11.5758299140648	11.5172407213812
1662	amiért	6	8524	10.9414766305817	10.8455710246863	10.6819226181428	10.9209882160612
1663	következik	10	8514	9.1856172723815	9.74383030238997	11.835491210771	11.7238001210376
1664	forgalom	8	8512	9.88209450763967	9.78999239405985	11.1164171162881	11.3723609007602
1665	tartották	9	8512	8.34757903132954	9.00424643097433	11.2784919036167	11.3229748302403
1666	elkövetett	10	8512	6.09724946452031	6.17541571038942	5.95643500005354	6.14559520107718
1667	válasz	6	8512	11.0777947105845	10.9390305536036	11.7273574086623	11.7618693113218
1668	órán	4	8510	7.97237860511238	7.95067182782845	5.89645023580542	5.70317098885543
1669	állította	9	8504	8.47050322266506	8.69856120185225	11.1939078102675	11.1818799886662
1670	helyét	6	8503	9.73215189151681	9.99773905216787	12.0121708559897	12.1478215032415
1671	kíván	5	8499	8.98154804954364	9.36394604910211	9.67349627081196	9.70700402045333
1672	sorban	6	8484	8.76811960339716	10.1312200960367	10.9383828599355	11.1519062382154
1673	feletti	7	8471	7.17365234589998	7.35764731452441	8.22810413851665	8.88969355365147
1674	szót	4	8471	10.4075300292912	10.5032056762632	10.38635147134	10.4691032366708
1675	testület	8	8470	9.444503292974	9.43564763289238	10.7551812918079	10.7783958529782
1676	illeti	6	8469	7.0023249690245	7.84474113959149	11.6785514798583	11.5187769301992
1677	keres	5	8451	7.93824418435428	8.37407481647745	11.6082934768875	11.9095150268079
1678	véletlenül	10	8451	10.3808319677631	10.5117612336389	10.2069289595564	10.4025436700533
1679	tanár	5	8445	9.34130459665079	9.45417416410627	10.8151032745133	10.7878327689502
1680	derül	5	8444	9.66726791140606	9.76417492523867	6.4028317523676	6.3123091962739
1681	oktatás	7	8443	9.69289983488834	9.70400208023896	10.9580896050706	11.0563883417471
1682	holland	7	8443	11.1566089184694	11.5877858809725	8.34181543650786	9.53082087410933
1683	ugyanúgy	8	8436	11.2557162865381	11.7358145707692	10.3804340673308	10.6949528800733
1684	vezetői	7	8429	10.0156946336128	10.4431822055448	10.5410242136599	10.6782615482674
1685	izgalmas	8	8414	11.358465796512	11.4689129122616	9.87543883553704	10.2262570971691
1686	rendben	7	8408	9.62788391346142	9.64067798964787	10.1605316318903	10.1271286789
1687	versenyt	8	8387	10.5510057801929	10.8381789000184	11.5761138057059	11.6219662068032
1688	részéről	8	8372	8.8777430429331	9.04367314431092	11.9973821110476	12.1506012093814
1689	alól	4	8369	6.38584134017627	6.59572046967989	11.4848691871471	11.5172520212571
1690	érzem	5	8362	7.77672353521305	7.84658425182368	10.1155211272394	9.96081708068399
1691	tele	4	8360	10.27178259765	11.287951503082	9.59126739932663	9.68517016220938
1692	elfogadom	9	8358	7.06012444435659	6.62898883312948	10.9437247304558	10.830935508701
1693	magával	7	8350	8.75346990061537	8.80966628160963	9.11100389714269	9.08486953672078
1694	nevet	5	8340	9.64650911428225	11.3339892743007	9.89377436810764	9.89103633595965
1695	folytatódik	11	8339	9.11796482698553	9.75652560718322	12.2838602785411	12.210400740279
1696	művészeti	9	8335	10.2758092842988	10.7672092487089	7.15102517797451	7.27014656347151
1697	dolgokat	8	8334	10.1866448088975	10.2226293396718	11.4187579759425	11.4808721512257
1698	téma	4	8326	11.1503564285522	11.1062447632447	11.5247577243501	11.6117406454549
1699	nézve	5	8324	6.01750736046792	6.55286539697511	11.7840748830087	11.8611533772319
1700	ellene	6	8312	9.71411354815715	9.73662057974199	10.8661319334843	10.7982999353009
1701	utcán	5	8310	9.49488116039341	9.39572999173557	11.1165498566652	11.2699828203051
1702	helyén	6	8302	9.36374341515791	9.67496456798765	10.4735250194964	10.4874729840855
1703	filmet	6	8298	10.8670958261731	11.0344792295536	11.0615032884094	11.121052974804
1704	rendelkezésére	14	8294	8.02087611258301	8.0093407079346	10.1372784276781	9.95954318642936
1705	forduló	7	8287	9.22750411506675	9.15974354987845	9.45058208094334	9.77648217925509
1706	régóta	6	8285	10.3283100661588	10.5390787546947	8.91917163120207	8.98683767461513
1707	jönnek	6	8284	9.89219916872053	10.2687581336931	11.4709033216022	11.5231388579367
1708	tájékoztatása	13	8265	7.80228406918778	8.22487098190972	6.46995721180828	6.19511165747344
1709	reggeli	7	8259	10.329000785744	10.3600037146582	7.57852795137899	8.11979869701452
1710	karácsonyi	10	8259	11.337440651192	11.4416122130323	5.61910610055095	6.11954508461234
1711	találni	7	8257	8.16105097985262	8.27947987545147	12.3899621624109	12.3400686843198
1712	kezelés	7	8254	8.7953069511156	9.38497593660617	10.4658316981969	10.4532708791498
1713	világszerte	11	8247	11.1687889036964	11.6316762020029	10.784813899169	10.7866224218769
1714	ritka	5	8247	11.1492472382206	11.2660739846346	10.1018891456764	10.6123211820473
1715	politikusok	11	8246	10.2544492160296	10.3446072619516	11.1723164467532	11.5079097590569
1716	vállalkozás	11	8240	10.479764029182	10.5571481326825	11.2310283810575	11.4481350751683
1717	cégünk	6	8233	12.2204697438007	12.4192659572317	10.3729691276822	10.6487021290398
1718	miszerint	9	8231	10.7593567702828	10.6582230241146	11.5106910800467	11.8939790192857
1719	mondják	7	8218	8.87784940815727	9.09241346620461	11.8637684204541	11.721175752567
1720	hazánkban	9	8217	11.6260526292117	11.860146025369	12.0864536354587	12.0526567582238
1721	pártok	6	8214	8.99253666580269	8.78904341946611	10.2383263594304	10.6279155031605
1722	információt	11	8198	9.53609174749054	9.52291397033725	10.7331275272798	10.7891249887238
1723	milliárdos	10	8181	9.67173852364258	9.65156308439403	7.69420248509618	8.39585741881572
1724	felül	5	8181	5.35676673467658	5.73496336028504	11.8457471998488	12.0267832262253
1725	biztonságos	11	8176	11.8637907224565	12.0095300836097	8.96972688769604	9.47677965208948
1726	anya	4	8173	10.4861228926404	10.6294476971409	11.4376986788583	11.6726017036783
1727	hadsereg	8	8172	8.93276530048774	8.69192403792117	9.98625476385727	10.5159778275576
1728	feladatok	9	8167	9.29511068443836	9.62034044054682	8.70562465839509	8.75295490280808
1729	fölött	6	8166	7.91829635097764	8.32110617364273	11.4484676184722	11.6210590385665
1730	nevezett	8	8157	7.14220090082545	9.29510694452525	9.9319683397051	10.8077100450893
1731	harminc	7	8153	10.9622586597377	11.1835364089496	8.57313408005243	8.63377682971611
1732	információkat	13	8141	9.34584752503257	9.32201652820939	11.084932970099	11.1257931148759
1733	szerző	6	8134	10.7592243997218	10.5490802961857	10.3351092500346	10.6687846091312
1734	tartalmazó	10	8126	6.77812067487058	7.57606514087107	7.62842398363937	8.57627705284511
1735	munkatársai	11	8126	8.14027914001182	8.4719947084799	11.5316879797101	11.5710958691161
1736	kívánt	6	8108	10.0123640943781	10.0115896101912	8.35556758216118	8.7082131287376
1737	horvát	6	8108	11.2056153484911	11.5683352198294	8.24697233174995	9.02349405530231
1738	cím	3	8106	8.25352961371736	9.1801475058546	10.304175612212	10.3123033716715
1739	ellentétben	11	8105	5.77064783834059	6.55212146834117	11.6895874044837	11.8314195009128
1740	helye	5	8104	9.61580213116613	9.83750401682368	12.3169102134752	12.3184906010517
1741	fordulójában	12	8096	7.41007438446163	7.05308069946987	11.8827684093669	11.8897815334567
1742	utcában	7	8093	7.15921756822774	8.02487921714934	11.7428709386605	11.7249188257573
1743	meccset	7	8090	10.6719862395574	10.8809992538022	10.9759156228257	11.0007313235603
1744	távú	4	8087	3.59856197918105	3.39097426227941	7.81760149794161	8.39506680787954
1745	mást	4	8087	9.93355732270424	9.94528201183768	10.4887692121137	10.5044425402433
1746	órát	4	8086	8.92299127391984	8.89658426689844	9.73954868767214	9.80070628857868
1747	alapelvek	9	8081	0.580409215389203	12.6619428441151	0.625988829019838	13.5465376050549
1748	találta	7	8077	8.39058990832917	8.91189467673419	10.3141685625233	10.3696610278593
1749	veszik	6	8075	8.48876597014248	8.77727210636751	10.076588021667	9.98424395914175
1750	regionális	10	8074	10.737817225767	12.0166983820937	7.43272662498638	7.89665340440372
1751	furcsa	6	8074	11.4744957198613	11.626164992955	9.73032429733021	10.0986366924767
1752	jót	3	8070	10.5890541690611	10.6379544155669	9.15990326796392	9.1844741136052
1753	velem	5	8068	9.86595328797275	10.1922121118497	11.8209675817087	11.8852061001809
1754	korai	5	8067	11.4350292729703	11.5699670333964	7.04892298173235	7.65082407551025
1755	meghatározott	13	8064	8.54235121672099	8.92078510312969	8.28678630510537	8.78194518204074
1756	század	6	8063	7.38915716860704	7.08710753133322	7.16275172792612	7.28880474046724
1757	elkészült	9	8057	10.8869436889975	11.0641071126011	10.8565336023679	11.3682935089297
1758	rádió	5	8054	8.64158329705875	10.011687894119	9.95042033828189	10.559376801304
1759	iskolában	9	8049	9.31012691800934	9.31386569653006	11.8043743240072	11.8451389461237
1760	számát	6	8046	7.31448739004384	7.84208347428979	11.7857875347285	11.7708626269877
1761	korában	7	8039	6.24230310905155	6.03376968902047	10.3167018006724	10.3457869145248
1762	ebbe	4	8036	10.7736399555053	11.1713580076262	11.1883466154325	11.2259047975216
1763	férje	5	8033	11.2081293370399	11.7227969369289	11.1792626977996	11.3839334945281
1764	főként	6	8030	11.7952162604303	11.9661040703608	10.859009455516	11.4550549759804
1765	kár	3	8029	10.4358452241485	10.4130498811126	10.4904986228129	10.5589548376508
1766	régen	5	8021	10.5081861846646	10.6763681910254	11.085917025328	11.2750224650429
1767	véletlen	8	8017	10.0905060604812	10.0559388035934	10.6947914322628	10.7975064955129
1768	mondták	7	8004	8.67010101673145	8.72028432583139	11.7608621193484	11.6117633220243
1769	adják	5	7998	9.2473038996288	9.90715684764335	10.5741978102582	10.5375520106462
1770	kor	3	7995	9.56509565351499	9.59062085729708	8.68607687848384	9.11726127340662
1771	feltétlenül	11	7985	10.2254850950173	10.3207427478842	10.0742465795585	10.2349947744378
1772	bors	4	7982	8.55641047979835	8.29913873890932	8.80663162190499	8.73767880410397
1773	gól	3	7979	10.2812127912495	10.3503207813243	10.3731989935694	10.3090011908042
1774	telt	4	7968	8.48791819430752	8.94584085753386	9.52685322290301	9.47654672392559
1775	jelölt	6	7967	9.21248528268232	9.83862852398112	10.8778947520878	11.1578781289145
1776	védelmi	7	7957	10.2013858260775	10.5368065694509	6.37611057534639	6.32180387563239
1777	eszköz	6	7953	9.75151353599537	10.0422928202916	11.6867166590316	11.8068323405115
1778	ár	2	7945	9.05363031527951	8.95294221739786	11.1482655756106	11.3434258249298
1779	la	2	7944	9.89929333302275	11.6080905438687	4.31704051231814	9.04990354795334
1780	szerződés	9	7942	8.93240095253721	8.89688200955579	8.88793207996346	8.9059226444028
1781	pénteki	7	7941	10.7138239217447	10.9133783517496	7.46846750197824	8.08237688135585
1782	hívta	5	7934	8.6992262505998	9.22209617473695	8.29800867805139	8.23575339452274
1783	nyelven	7	7934	8.16451588455315	8.0948686010884	10.5667211995194	10.6181752848903
1784	megadott	8	7932	9.66335379173145	10.0682048136194	6.96853686405527	7.35813385351612
1785	örömmel	7	7929	10.9682147006968	11.1722821926856	7.42889681325945	7.39713766218274
1786	amiben	6	7918	11.1308442884159	11.0526766738653	11.0364200754296	11.2922423885603
1787	számtalan	9	7917	11.4010313384974	11.916012699243	9.05185260982073	9.43209587412346
1788	kék	3	7913	11.8056517235751	11.8906854187843	7.48413538896002	8.0554277557303
1789	méltó	5	7904	6.51534106065185	6.69217884900833	9.5663492575451	9.75032455049627
1790	szeretnének	11	7900	9.91833046697823	10.3252084781481	10.0285693690973	10.1579270651316
1791	nyílik	6	7896	6.46387647156103	6.82168658584532	11.0354239219361	11.328215969868
1792	információ	10	7891	9.444483723142	9.42975284185154	11.4252137640809	11.5238053282253
1793	energia	7	7882	9.05041611375763	9.13199721156102	9.9169461606504	10.1475424178331
1794	bármikor	8	7872	11.0996207607167	11.3800523286765	8.14125784731583	8.98488281476583
1795	magyarság	9	7864	8.91228569577046	8.85126300301526	9.30328431458996	9.78400769486551
1796	hozza	5	7861	9.18932273178824	9.69118467020214	10.8026830421179	10.843548424
1797	dolgozók	8	7858	8.97883580573639	9.12210610697319	9.92332826116713	10.3100368704053
1798	mindegy	7	7852	9.99313895278504	10.013352125687	11.7247674831364	11.5396430304099
1799	noha	4	7851	12.0938891177497	12.0009497394173	11.596843735195	11.8115233370669
1800	elnöki	6	7844	9.87081774946675	9.92854638414226	4.99574596667235	4.99462467604457
1801	tűnt	4	7842	7.69901614162325	8.0075868433405	11.0594683033498	10.9700267570329
1802	elől	4	7838	7.72499700054077	7.88978980835005	10.7285054752754	10.8659821132718
1803	egyedülálló	11	7824	10.6093072913105	11.2435766038559	9.43576513862835	10.1270100051277
1804	vállalkozások	13	7814	10.1349038167694	10.1477550267942	10.3866438858498	10.6100119436322
1805	kommunikációs	13	7812	10.8181384523529	11.4511168009891	7.13479388810353	7.14545733776936
1806	küldhető	8	7804	7.8458362805864	7.76726552141035	5.86795476755257	5.79042088179918
1807	fontosnak	9	7799	10.0571645691175	10.0498177631427	6.58045671634788	6.35687187982316
1808	egyértelműen	12	7798	11.0354939101012	11.4109762347619	10.1531610138769	10.3534123299309
1809	életének	8	7796	9.07571706975181	10.1621541269941	8.12211032669868	8.11833121580368
1810	kérdése	7	7763	8.12589388827217	8.42662111760805	12.2331759285663	12.0768783221715
1811	szem	4	7763	10.3294693181433	10.4241452980146	7.51384314157652	7.9905377027492
1812	figyelmét	9	7762	8.48352843496463	8.60749184251415	11.9380043760686	11.8320313772817
1813	források	8	7761	8.7348061482847	8.78156962348372	9.72316578833784	9.85582222494542
1814	tv	2	7753	8.49579085934115	10.3697249355707	10.156197018546	10.6339450887715
1815	ránk	4	7751	9.01172386722508	9.11306889025172	11.0065810362562	11.1286646467417
1816	illegális	9	7748	10.9812090163879	10.9645228521785	4.642621496891	5.27050632889438
1817	kategóriában	12	7748	9.20395561972598	10.0571652963924	11.5353092022532	11.673844088471
1818	használja	9	7746	9.30565909177529	10.0138403997643	11.7280546233177	11.7576539010343
1819	lányok	6	7743	10.5213254143727	10.7501757322014	11.2113026857642	11.5414895059083
1820	szabályok	9	7740	9.24263720847288	9.29926879609423	9.23341754474434	9.23064363341318
1821	hajlandó	8	7739	10.062107078848	10.0620466730371	8.92693945495448	8.99414174088607
1822	magyarul	8	7735	11.3216532258477	11.5858672892117	11.0203856565313	11.2961152921813
1823	lánya	5	7729	10.0812610389426	10.9201676384879	11.1612597435189	11.5255089832354
1824	percig	6	7728	8.24183022988959	8.12713201956692	8.6590253100614	8.75458874411228
1825	támadás	7	7722	10.3273537016245	10.3992430786194	10.1973053162352	10.3216349234776
1826	milliós	7	7720	8.76335290555529	8.76375521397538	7.04088807240945	7.73924078701435
1827	bruttó	6	7716	10.0853915820828	10.5039033846884	7.0537170146722	7.2827762837536
1828	véleményét	10	7714	8.41877518564737	8.42240764152236	9.51488131335211	9.4610776874141
1829	idős	4	7711	10.962366087052	10.9010840408108	7.54915427120903	7.61556408619187
1830	jelenik	7	7706	8.81995178169548	9.5176125758503	6.88582506475186	6.7837583464014
1831	tudtuk	6	7704	10.8853923356205	11.1143708368311	9.94282903741187	9.85881316278274
1832	rendszerek	10	7704	7.40711711070551	8.1166903708833	9.81722093368116	10.1053296860704
1833	csinálni	8	7702	8.89320901225205	9.01805202615102	12.3160715477613	12.2044500777391
1834	ritkán	6	7697	10.6214937973	10.8363565867294	9.28174286290942	9.36702544299669
1835	kerülhet	8	7692	8.18768771501757	8.46657714228528	11.0794337866182	11.1037199646466
1836	előadás	7	7689	10.3543998906297	10.3449064803826	10.7561502518435	10.8898978680292
1837	önkéntes	8	7688	10.9292665583895	11.3228388311362	6.9934056473874	7.70736358192138
1838	órás	4	7679	7.41576209211993	7.40042428398075	7.50235817779503	8.19090090534102
1839	végső	5	7677	11.8273037025714	11.8151060409192	6.05206288236193	6.17112862137579
1840	bajnokok	8	7668	9.99830433493022	9.77572474258292	1.1863647286859	1.45911944786932
1841	kutatás	7	7663	10.7835633315339	10.7645203051467	10.2946259823487	10.3444440475896
1842	halála	6	7662	9.4000802179598	10.0919850526479	8.63686936942935	8.58299560714799
1843	járnak	6	7660	8.57070578811749	9.08539450137336	11.8932582207105	11.9158946088024
1844	ponttal	7	7655	8.39890902002068	8.29972750612503	10.2384557353752	10.2285251136905
1845	jöhet	5	7639	9.89811133417978	10.2759022323274	11.2871327282887	11.3638906533572
1846	keresett	8	7628	9.03480901897434	9.09750484772493	10.1193571118918	10.2112055172533
1847	olimpia	7	7628	8.09541921567842	8.11600620917035	9.42073368338252	10.0561320488967
1848	jelzi	5	7628	9.04543082797721	9.42370733295169	12.2809364506445	12.152537284283
1849	hozni	5	7607	7.70745771086612	7.74364776418731	12.5027309175782	12.4613597006028
1850	versenyen	9	7601	10.1672398594868	10.6995478303538	11.8376388029431	11.9253749319745
1851	pillanatban	11	7586	7.74785107454305	7.56587973373399	11.3246886637077	11.5937890593892
1852	esélye	6	7586	9.96137507351497	10.0352909442843	11.4868366918115	11.4047306795404
1853	arab	4	7585	10.5319788700104	10.5403383288005	7.18529434322621	7.52494310096186
1854	változik	8	7582	9.49974508618876	10.0323776983676	12.544571152054	12.4222123017207
1855	ingatlan	8	7580	10.3946596236069	10.4850987752051	9.57718817924565	9.89975407361921
1856	könnyebb	8	7579	11.0836591899335	11.2537300661141	9.44179269436776	9.6933449037886
1857	szerdai	7	7565	10.784590121849	11.0115013667712	7.36328993637901	7.75882148668846
1858	épül	4	7564	7.39391039315091	8.48757344364388	11.6315187818385	12.1107988160156
1859	értékes	7	7562	11.3973228849301	11.4825648191476	8.51330474192646	9.13292410276384
1860	betegek	7	7554	10.1293447334961	10.3313897493095	9.99413699854213	10.2652161099596
1861	meccsen	7	7551	9.382415926451	9.66922581842632	11.3440087745172	11.5908786442181
1862	szoros	6	7550	11.0350690618573	11.3271483058358	7.54560360292805	7.66353502923378
1863	mezőgazdasági	13	7549	11.6124999148426	11.8418556426953	7.23168393772203	7.49847529922206
1864	amelyik	7	7547	11.3114552876605	11.227646603608	11.2407020466737	11.4858963997531
1865	jöttek	6	7543	9.75615013614686	10.2433927534856	11.2438595795477	11.3064185851693
1866	környezet	9	7537	9.54106473051743	9.52776935217042	10.5784423720913	10.7018971494504
1867	jegybank	8	7534	10.5547292669274	10.3240842158788	10.6006658933704	10.9130736106576
1868	hatodik	7	7534	10.8852711974763	10.9952077156226	8.31609782264846	8.43303259693142
1869	fajta	5	7531	11.0704334737124	11.1476412297199	9.77223800194815	10.4884760799913
1870	kaptam	6	7529	9.33073024302453	9.87575117092378	11.7114814655287	11.8652779758732
1871	demokratikus	12	7527	11.5613313152978	11.4927938147209	6.70841642102256	6.79275679514264
1872	kínál	5	7525	7.51135227593467	8.04081594473903	11.8301674191087	11.9662390752012
1873	mutatják	8	7521	8.42951161298728	8.83157063411445	10.3297667909447	10.1890150388502
1874	vesztette	9	7514	5.7533977701317	5.68282842871751	9.05899121488473	8.94509808532998
1875	ideális	7	7511	10.8971186253433	11.3330447686574	8.98638851656162	9.48500287056399
1876	látványos	9	7507	11.8690005367139	12.1174775468391	8.72352452034389	9.64088651893902
1877	házi	4	7502	11.7994918205129	11.9513550436316	4.94005664452348	5.72908312646205
1878	héttel	6	7500	8.01208702182237	7.94407209990335	8.16932053846977	8.96172986190339
1879	adták	5	7496	8.99653108640523	9.6332264939381	9.79167992097879	9.74772006877633
1880	játékosok	9	7495	10.9463111543989	10.8410997740478	11.031925671464	11.2283745302716
1881	erősen	6	7482	11.26447524974	11.5865305844445	6.83674450957363	7.24886809207626
1882	szezon	6	7476	9.80451165639973	10.0338876399115	9.52756694432485	9.60469806012599
1883	tulajdonképpen	14	7475	11.3407205234843	11.8737837556496	11.2979271973607	11.5302458438509
1884	tekintettel	11	7467	7.55782606812692	7.65605505793038	11.3278873108266	11.346672592672
1885	bizonyult	9	7453	5.17314656632353	5.44877551131082	11.6728549090747	11.7075892930507
1886	nyitva	6	7452	9.96125904430702	10.0665635877558	8.75707938706903	8.69405891680259
1887	délelőtt	8	7449	8.33012656140648	8.41540958998865	10.8216890401357	11.2562579039825
1888	informatikai	12	7439	10.9589488878443	11.4161792183698	7.91586217261165	7.98934945560336
1889	bemutató	8	7432	9.10492932652849	9.89453427927879	9.50361197752163	10.0517495704933
1890	szabadság	9	7429	10.9323489753037	10.7757946040521	9.53582317212298	9.50640990360943
1891	elfogadott	10	7429	9.70266627691657	9.88341769150126	9.03799762899231	9.53056121327175
1892	ötven	5	7425	10.605448274927	10.6841992569377	8.36721874741315	8.59624857174195
1893	melletti	8	7425	7.16926351964273	8.03208664391562	6.69625219171198	8.31236806579273
1894	örök	4	7425	10.4129062426303	10.5582702188813	6.2982987186516	6.52349867388304
1895	fenn	4	7414	7.61574564422126	7.59757870082007	12.2649728293011	12.2722523273609
1896	valamelyik	10	7402	10.6176023804673	11.0460655389138	8.62595468488298	9.4571811040959
1897	rendszerben	11	7402	9.10284153605713	9.70321139538891	11.9609784616022	12.0309254867986
1898	események	9	7401	9.87933031783967	9.93492376722772	10.683261247933	10.9007682983458
1899	formájában	10	7400	7.58409404923976	8.13759429272906	11.5047424464818	11.5535128449382
1900	kiadó	5	7392	8.47004281229878	10.0417184059675	10.6354925474245	10.9546929948219
1901	kik	3	7391	11.7630154262011	11.7786607276349	9.79183860609046	9.82899572414994
1902	szerződést	10	7389	9.05232470822502	9.14053221161107	9.65363246911917	9.50641146434756
1903	holnap	6	7376	12.2307192469513	12.4480444620735	10.7261992645594	11.2377644179532
1904	mentén	6	7370	5.66123603404444	5.9804195341045	11.0344698744975	11.2206351561134
1905	lehetősége	10	7370	9.79856328514134	10.1821054424327	11.5380731290471	11.413753973668
1906	rendelkeznek	12	7356	7.26854568516252	7.96214414602473	12.1206884357969	12.1805512065883
1907	lakossági	9	7345	11.7925929503477	11.804415144672	6.18393078542727	6.79941235209614
1908	szereti	7	7341	10.1575368926274	10.3705401851693	12.0321207542942	12.1792617803081
1909	igazgató	8	7341	9.26937695501361	9.47970588064453	11.473195689396	11.4386963304391
1910	roma	4	7340	10.8521457969397	10.9774233964912	9.15650780326813	9.46146112830459
1911	nyelvű	6	7340	6.36255347609196	6.15052489368016	7.83735869158277	8.52061975971101
1912	kislány	7	7339	10.1843888915901	10.194152172271	11.0776417023199	11.4207044307365
1913	történelem	10	7331	11.4137840636058	11.2100162677736	9.57066623131125	9.85662793072583
1914	földön	6	7329	11.2006947313908	10.9267060741982	10.8168953715194	10.9951160789723
1915	abba	4	7329	9.132859487354	9.3821569786479	12.0903200719943	12.148335145262
1916	csoportos	9	7321	6.0449129553062	13.0539520927123	3.59432408493601	3.46625170606169
1917	családok	8	7318	10.1391584429059	10.1147096128268	10.0704198725212	10.307946471004
1918	lépés	5	7316	9.99400449416748	10.0818285389887	12.2017753475055	12.2139678300215
1919	alkalmából	10	7313	3.87728409801894	3.9051914761143	11.0332483925319	11.1867135038481
1920	egyike	6	7310	8.83902177571283	9.71905602364597	11.7933357358761	11.7625656921065
1921	környezetvédelmi	16	7305	11.4072742318823	11.9448498998639	7.8770884176363	8.1018364130391
1922	h	1	7300	9.47499547203945	9.61604058516568	10.5489981417923	10.9472299532899
1923	regisztráció	12	7300	6.33272894540639	6.23144371545204	7.75234309445441	7.61857206479844
1924	legfőbb	7	7300	10.9726116388169	11.2021429011875	6.54433380509047	6.7420449384081
1925	hamis	5	7294	12.0603601548311	12.2308327244361	7.41405786378667	8.04249996010072
1926	megszokott	10	7294	10.9289869593951	11.2387183457539	8.7541408571605	9.63017972908439
1927	fordul	6	7291	7.46754262515462	8.259955853697	9.26857586036178	10.1017969281999
1928	szolgáló	8	7290	5.48039388157428	6.05329132074705	8.75378800172896	9.6993454932003
1929	menekültek	10	7276	10.5523250080146	10.7163242383035	10.0709934545496	10.5100139966294
1930	csapatot	8	7276	11.0968944241785	11.1445287757171	11.6508138551033	11.7166414740625
1931	fontosabb	9	7276	10.2760886290492	10.3849299111484	10.9987913582996	11.2104053521979
1932	liberális	9	7272	10.9209652909908	11.0289709293367	7.21725499867479	7.61347505902114
1933	állat	5	7264	10.3188225377245	10.2996693317636	10.9399214937056	11.3199888733103
1934	melyben	7	7261	10.9944805450228	10.901904968768	11.2692633891245	11.6181788802292
1935	többé	5	7260	9.59477885573435	9.71609677028591	10.5299098718412	10.7930132602496
1936	módszer	7	7260	9.69031809662511	10.2570896090979	11.9117594149086	11.937447131669
1937	sötét	5	7258	11.9890819989466	12.1423687106776	7.91042951674397	8.40973479435549
1938	ismeri	6	7254	9.78054451808642	9.99434072513362	11.8729678980804	11.939527915771
1939	fény	4	7254	9.58622744185116	9.56735641216387	10.3075325112734	10.4365014983831
1940	oly	3	7252	11.0368191044522	11.496329795419	7.74144005037459	7.71218637128338
1941	keddi	5	7245	10.7308663098157	10.9789293362941	7.49164265180202	7.8224775421996
1942	másnap	6	7245	12.023589394683	12.2135759766161	10.1803668469242	10.3277195174465
1943	liga	4	7243	7.34824206838588	7.22663639629319	9.34671451724393	9.61362054026854
1944	akadémia	8	7243	5.98109042961326	5.89965017662521	9.92584776002922	10.2822318751815
1945	tanulmány	9	7239	10.5323287457256	10.5093460596723	10.1026212486901	10.5841385022433
1946	beruházás	9	7225	10.5863275410982	10.6585361595665	10.5325391369052	10.6397481009843
1947	településen	11	7225	9.78605464209057	10.5992924935613	11.8012122038219	11.8819467717744
1948	nála	4	7222	11.2722540652738	11.3050339031551	11.7570482657891	11.9181548346028
1949	vezeti	6	7220	9.20263248650026	10.0060640834726	12.1664166553267	12.1647846015339
1950	kör	3	7216	9.28650357764169	9.59000571000495	10.317291844816	10.6032185791316
1951	igyekszik	9	7215	10.2410630427513	10.784523280684	9.14202610855151	9.21092974081627
1952	kapitány	8	7212	6.15390730894439	6.12324094943002	11.5589399524492	11.6654965648823
1953	képeket	7	7210	10.2797292150538	10.7540652685074	11.1848264266749	11.3199405729591
1954	munkája	7	7206	10.267849592494	10.7598112832243	11.6188629615915	11.5535373352941
1955	üres	4	7206	11.6516046720863	11.6565501539755	7.99333370442714	8.6389360725762
1956	felében	7	7197	5.98217939024101	5.78792318256437	11.6605129686069	11.7842621250331
1957	tartós	6	7195	12.2237334468166	12.3408691553174	8.118143714862	8.61076446486004
1958	kolozsvári	10	7193	11.5046599807319	11.5114976734198	6.95680613671429	8.42218803393969
1959	biztosító	9	7187	8.6851765335348	9.65706136635936	9.76641617261675	10.7134626486377
1960	föl	3	7180	8.0181133836949	8.22750615874602	12.4908138504111	12.6020586800738
1961	tökéletesen	11	7178	11.109923698392	11.6049415939712	8.01823890612145	8.20890416613689
1962	meglepő	7	7173	11.1608630726045	11.2297711970197	10.4059145487777	10.3664887376312
1963	apja	4	7172	10.9503632948327	11.3953108359431	11.0996461075737	11.3568805514647
1964	legfrissebb	11	7168	10.4737661516692	11.1049741740312	6.99604712152743	7.36530155612373
1965	ezren	5	7167	7.95426506167583	7.98485272163591	7.83382448957389	7.71630955686851
1966	konferencia	11	7164	9.20858563812552	9.40687641233175	9.56888084694044	9.694593664619
1967	tulajdonos	10	7160	11.1706094119113	11.0782040543134	11.5921804965999	11.8489703180039
1968	kormányfő	9	7159	10.1457479780793	10.5997402279935	11.4458763791379	11.4425686024846
1969	látom	5	7157	9.9178464198588	10.1130690636608	12.1992649012117	12.1445502091065
1970	mond	4	7155	8.17324110635458	8.33665000389569	10.8541183011536	11.1659846886826
1971	sárga	5	7152	11.8417926628879	11.9430448366302	7.08318340410632	7.47400585643755
1972	eredményeket	12	7149	9.60630668241148	9.53456829500075	10.2987285697633	10.2569732684994
1973	választott	10	7144	9.4991009930972	9.79176544087265	10.0103476006766	10.6179242192079
1974	világos	7	7142	11.9698469428965	12.0280926129236	10.6259584771111	10.9371022796734
1975	írták	5	7141	9.28593949503519	9.47417709967283	11.5177791706558	11.3595339933626
1976	védett	6	7137	9.71000241664675	10.1059296159259	9.33863950093879	9.99941208375522
1977	játszani	8	7130	9.60538800573716	9.88864913492344	12.4839805782098	12.4205661861902
1978	vidéki	6	7129	11.9512840371775	11.9794639327274	7.82400599357041	8.36343361587716
1979	nyilvános	9	7129	11.9246042738258	12.0569344622913	7.52514081582269	8.29852988482613
1980	helyezett	9	7129	7.566594464409	7.67728168486617	9.79081500559469	10.5674521546038
1981	eurós	5	7127	6.28588100760485	6.19138828212439	7.22086129069336	7.73957751190487
1982	zárta	5	7125	7.80280884106084	8.19494115389853	11.0405904935615	10.9982476324157
1983	titkos	6	7108	11.4944848693221	11.8677508332887	7.30228949056012	8.1516063641371
1984	időszak	7	7106	8.20825888233767	8.27677634534872	10.7964834259912	11.0250598208155
1985	mekkora	7	7105	11.3246575317822	11.5154119510973	9.53020252078234	9.84405041428474
1986	dönt	4	7095	8.99801247844145	9.16133110152717	12.3012076082156	12.2258642339008
1987	akció	5	7095	9.52164391169822	9.99928808721067	10.6937896067462	10.7928194129663
1988	képviselői	10	7094	9.37422464561798	9.6494910273781	11.103318438067	11.1541682234064
1989	hónapja	7	7083	8.48300104669079	8.4782482273315	10.9445767037679	10.9851456960605
1990	tavasszal	9	7081	10.8663995572437	11.1711740828352	11.5710173618857	11.8111409650846
1991	szintű	6	7077	7.28423441240903	7.12007020815418	8.5361783687063	9.26277627109915
1992	története	9	7076	9.27195132287383	10.1131286937205	11.7138010512582	11.8290121905658
1993	tesznek	7	7074	8.59124300343229	9.00782812891055	11.0015376113902	11.0554537730411
1994	szét	4	7066	5.7652017925121	5.99639189016415	12.2277266589338	12.3203746993829
1995	elegendő	8	7061	10.7664966392352	11.0163711485271	10.9185853894182	11.0280173665376
1996	életre	6	7059	9.86085333416436	9.8849929500942	8.33784544840772	8.2834147931108
1997	hétfő	5	7051	9.10592554987593	9.07106132370522	7.51661427475532	7.29967194497876
1998	párizsi	7	7044	11.0009103663258	11.3253223686845	5.92668188500549	6.88890196942292
1999	normális	8	7043	12.1203351267145	12.0894572341757	9.47939538330635	9.8776623530659
[truncated: 8,001 more rows]
