# Supplementary material for: Frequency, Informativity and Word Length: Insights from Typologically Diverse Corpora
Source: Entropy (Basel). 2022 Feb 16;24(2):280. doi: 10.3390/e24020280 (PMC8870940; doi:10.3390/e24020280)
Supplement: Supplementary file 1 [file entropy-24-00280-s001.zip › Datasets/Indonesian.csv]

	Word	Length	Frequency	Info_given_previous_all_bigrams	Info_given_previous_cleaned_bigrams	Info_given_next_all_bigrams	Info_given_next_cleaned_bigrams
1	yang	4	4623415	4.10332582417229	3.95775658054348	2.95443715059785	2.83879480558927
2	dan	3	3685897	4.50865797506617	4.41389751709185	4.53995367955362	4.54010943400524
3	di	2	2736425	4.68864665258091	4.5928463866897	2.94940937051978	2.79929898260509
4	dengan	6	1910321	4.44372221831462	4.34254329933243	4.65912275525921	4.57824461146445
5	ini	3	1845531	4.24712315935465	3.99288795329141	5.14413669636685	4.91065571588389
6	untuk	5	1756338	5.08231563566422	4.91723313849445	4.24686121741865	4.11266088511822
7	dari	4	1453982	4.73967794962989	4.55998416827589	5.05464221535062	5.08668870067677
8	dalam	5	1287818	5.75478424877576	5.63675815242708	4.19826993506903	4.10326579536048
9	itu	3	1096831	5.34442880295371	5.1571011737906	6.09744037793035	5.81226929956438
10	tidak	5	1029263	6.12542640158866	5.97492583881422	4.33540734881491	4.22251443218675
11	pada	4	1025181	5.88900289020925	5.85188667237611	4.60041886011882	4.44710670748823
12	akan	4	908739	6.00306730036789	5.88580660547598	4.58140737787297	4.56015937226141
13	juga	4	718089	6.3944866351569	6.41293220852477	6.17176188624265	5.99625301872992
14	adalah	6	648119	6.15433267111539	6.21021485872159	6.4562115894837	6.48080781588348
15	ada	3	626660	5.92400683809704	5.8017383798316	6.17806858615927	6.11078874647302
16	bisa	4	626158	6.26138005843676	6.13041035393999	4.85656390520106	4.84451538176309
17	ke	2	620778	5.05598916056941	5.00702315659038	4.9860623270366	5.08092322226245
18	tersebut	8	553909	6.21339559323884	6.06047733372348	6.83445392419083	6.56462692834982
19	oleh	4	545167	3.95953818907915	3.89216450417773	5.529109056446	5.54446103771585
20	atau	4	529687	7.08417804052479	7.19261617391281	6.86812426705373	7.06676489251476
21	tahun	5	527504	5.30430938603287	4.97911180664118	4.62018830041687	4.18026876244949
22	karena	6	521464	6.73615081837042	6.69099460722415	6.60200465505067	6.51514881387158
23	menjadi	7	507322	6.69966434712221	6.64274228917006	5.48843052566532	5.49486796014339
24	dapat	5	492250	6.82858350978723	6.73051022410553	4.73638978553504	4.724779804037
25	lebih	5	483113	6.93317442369008	6.81428841893102	4.48555902190245	4.39330554636405
26	sebagai	7	466123	6.22215501844481	6.2024324220766	5.22392728431439	5.18916726545071
27	saya	4	456522	7.13029777165672	7.01341010051544	6.18626213236477	6.08658554521193
28	anda	4	455776	6.44953183557499	6.38530277794989	6.31939657601822	6.12158279219817
29	indonesia	9	453884	5.53978929317879	5.43499289692862	7.24715578796348	6.95287523191514
30	sudah	5	428509	7.04992555062114	6.97487992806858	5.80011183897381	5.73762980661887
31	mereka	6	427062	7.38745609514712	7.26356167385941	7.16047336940692	6.99093922626527
32	kita	4	424305	7.07743872165936	6.96391069701633	6.3147975662057	6.25985026478822
33	saat	4	384550	7.38569342326353	7.28729661438951	5.48181437994903	5.27545015295776
34	kami	4	363925	7.55187710613706	7.55321157217206	6.33502318686992	6.25389859473967
35	telah	5	361845	7.04455425203573	7.01531448102968	5.33196476728955	5.2899587792785
36	satu	4	355486	4.69627050528018	4.52666923186881	6.4275412054176	6.36710136116809
37	seperti	7	353054	7.38638960226674	7.29181394897832	6.80450979655292	6.98719542711543
38	orang	5	343332	6.51786209953741	6.33164037350472	6.5423865260688	6.37331717760405
39	harus	5	318991	7.46296489552789	7.3758864033179	5.77222306831453	5.73762088631766
40	kepada	6	310139	6.05701145940196	6.02276359021538	5.79931440503832	5.89129304022326
41	hanya	5	309911	7.34187450897646	7.21482399796861	7.00977999660173	7.00728646003005
42	bahwa	5	305036	4.66130320116596	4.50649035302515	7.61206791228171	7.66404601828302
43	secara	6	303151	7.62141896915075	7.69306490067129	3.69363793909664	3.63504757901568
44	banyak	6	299788	7.02214713774165	6.87843025984216	7.13437672821426	7.07739900693751
45	para	4	299235	7.18367925137561	7.00246178232439	3.71677879077346	3.71069911945631
46	sangat	6	288869	7.4634430099545	7.38746961132001	4.56668829139759	4.49653087325645
47	masih	5	285878	7.73229423424907	7.74117867575069	6.0211676711487	5.95013037952744
48	baru	4	285725	6.96043493389865	6.96309369862338	8.02730357456663	7.88067340228915
49	hal	3	282070	7.16302233873061	7.01667644746454	5.54931714108221	5.35757903445635
50	bagi	4	279804	6.56477485478936	6.45203532257092	6.19660644846601	6.07033185652815
51	rumah	5	279366	6.45972511466502	6.34846620831469	5.90534226147555	5.89275361707497
52	lain	4	279161	5.71972972256695	5.53513249886338	7.6598670138808	7.36952620753481
53	merupakan	9	278824	7.44469186725669	7.61637355216129	5.98911682392436	5.90276923172934
54	kata	4	276757	4.64098261846328	4.33946551326754	4.30808553495486	4.28460280717973
55	memiliki	8	272071	7.50765383046294	7.45087508743527	5.78248377471516	5.70875687286877
56	baik	4	269920	6.69915301258736	6.53384657228643	8.06116031168474	7.8137742344176
57	masyarakat	10	267895	6.56258482150905	6.42897252648093	7.72826809282826	7.58337883901081
58	jika	4	258115	7.65500101510307	7.49298109897237	6.98893638371392	6.86570501379764
59	dia	3	252205	7.08525069670248	6.76252361308555	7.38441087620684	7.13238747819379
60	namun	5	248140	7.99914751722894	7.69819085749609	7.6434919224838	7.45330407202383
61	hari	4	245573	6.06507576746853	5.84497976691701	6.73204297793859	6.90014008232266
62	dilakukan	9	227287	7.08661988117691	6.97317799480432	7.24618018480061	7.05122650227905
63	beberapa	8	225134	7.94665133948791	7.75342799638507	6.38713569059152	6.32326217869647
64	ia	2	222660	7.88090138777498	7.72563275704197	6.51024484746441	6.29877866335877
65	melakukan	9	218477	7.50830325531205	7.36206767924949	4.94781500039749	5.02248543842484
66	tak	3	215853	8.23281321415962	8.2032739429345	5.36964036276882	5.32798674931175
67	salah	5	215660	7.31027033005965	7.11739502187377	2.30001082105683	2.21043270678197
68	saja	4	214416	6.15358098528851	5.97666195939638	8.61027593974499	8.37974287333726
69	kota	4	212670	6.68223348785501	6.670205992191	5.643048878559	7.064068511756
70	besar	5	208750	5.64298481919995	5.49850114998376	8.59219366931749	8.4386878610107
71	maka	4	203948	7.34200186484343	7.06329703043797	7.82123806437514	7.92278100517581
72	harga	5	202676	6.67934875244246	6.74776807167949	5.44457945799341	5.52764549432077
73	setelah	7	201521	8.536105598495	8.46810940000023	7.29307395850296	7.27208400707582
74	semua	5	201509	7.76448552901789	7.65387547632447	7.53364749007943	7.48440098102814
75	lalu	4	200785	5.92860706527891	5.86191699739067	7.85095199999685	7.61874469840759
76	pemerintah	10	199052	7.45844678487158	7.26256738473678	7.31966871766464	7.14601977202824
77	sehingga	8	197386	8.11759058809924	7.98468401788586	7.92271105989728	7.8495231882134
78	serta	5	197018	8.09695318414166	8.05612518483591	8.10088623680389	8.186006846397
79	terhadap	8	193836	6.47625440677451	6.43737797170237	7.18174918585341	7.20624167382177
80	belum	5	193541	7.98757497407444	7.92645952787759	5.9844451142687	5.9258509954835
81	atas	4	190942	6.60474290666706	6.39215405984272	7.53498866107524	7.58229736443639
82	dua	3	189658	7.87996123493929	7.76653731858001	6.73374699839525	6.600584088062
83	tentang	7	186890	5.88207766174106	5.87033564313279	7.02653133698586	7.17037790315677
84	lagi	4	184938	7.03365436206922	7.00656118094998	8.76336679520331	8.62432171130318
85	waktu	5	181919	6.14179374377505	6.03133269966603	7.65272153994836	7.5419642597311
86	negara	6	181128	7.00949690685384	6.84575827637863	7.93901710620832	7.81461089039559
87	agar	4	181018	7.60357579555253	7.59577778178972	7.75768905230538	7.66812018473155
88	daerah	6	177802	6.72918989793914	6.48677273912671	7.96733032306186	7.95845160801727
89	perusahaan	10	177032	7.83010606045455	7.64615376019722	7.8134411881454	7.84000245738305
90	memberikan	10	170682	7.91634477726865	7.88891835657227	5.38594750872666	5.33462403860897
91	hingga	6	169105	8.33073666180885	8.3777564938748	6.90523749329946	6.82667828132119
92	hasil	5	168744	7.74409380241124	7.59244213734278	5.79595395123214	5.80166489369886
93	membuat	7	167963	8.29665948717797	8.19482523410095	7.50669246911151	7.55537348068372
94	sebuah	6	166247	7.91446205123739	7.74495044255284	6.69773709411061	6.68207491333357
95	menggunakan	11	165211	8.0510225146955	7.98032554429467	6.08570147743251	6.22508223030049
96	program	7	164964	8.05495920703809	7.95347579145586	6.59746377335193	6.96625395737543
97	selama	6	163368	8.50549284826604	8.60922632651738	6.09314522838157	5.95422323330313
98	selain	6	163325	9.96268319234038	9.86470985696914	6.74344319001962	6.50769401119125
99	sampai	6	162950	8.25322424540564	8.24957922203512	7.40217287585445	7.33042853407142
100	yaitu	5	159891	8.11311725231076	8.04282279753466	8.32030429247581	8.56856974500023
101	sama	4	159550	6.88000523281319	6.77908699582895	7.58350156667312	7.39616780363129
102	kalau	5	156939	8.06904776730978	8.04717929354919	7.96120100802062	7.95331349878303
103	terjadi	7	156418	7.66499912522867	7.57467173639823	7.43718248550375	7.30413951371304
104	kerja	5	155164	5.4574008630769	5.28446063991715	7.98784247210255	7.92789998655196
105	melalui	7	154779	8.34979295815391	8.56699361013136	6.81660679529047	6.94267250025403
106	antara	6	154602	7.20825605264542	7.14837926202289	7.09760660538969	7.05162720139695
107	jadi	4	153924	8.62456716257223	8.5767276015477	8.44335089017181	8.49223090185376
108	dunia	5	152671	6.58505303735181	6.35690620125302	8.16564661936474	8.05712926575332
109	setiap	6	149686	8.76779362585454	8.66960991123874	6.64695031303552	6.61613243917639
110	pun	3	149304	7.69890877677231	7.75876631581849	8.29020359221287	8.15073875116319
111	tinggi	6	148655	5.24751937415684	5.20768414961025	8.72532973754481	8.49466050669674
112	mengatakan	10	148421	6.81226482918943	8.1287070125001	7.66413769571774	7.36745013035923
113	informasi	9	148172	6.01074979438214	5.87970555055278	7.5055037139736	7.3857695381195
114	kegiatan	8	147285	7.89057749151807	7.75433015077235	7.48725054961622	7.60586027312638
115	anak	4	145970	8.14243665037009	8.02207317710237	7.67206899048072	7.6067986444427
116	berbagai	8	145851	7.78485896475837	7.58418713817314	5.97713939857412	5.8895793073304
117	menurut	7	144922	9.52955786904094	9.43039000640574	5.84089510963082	6.28638404565793
118	jalan	5	144361	7.22860227890277	7.07963625774742	7.05682418995238	7.24120119947071
119	penelitian	10	143520	6.73896177260614	6.59069813193734	7.2485057044445	7.10224585980105
120	pendidikan	10	140238	6.99035878830067	6.85692034458825	8.13261114965338	8.09948137506852
121	sendiri	7	139008	7.31155730501243	7.32397694299112	8.97681616422809	8.66892095223048
122	apa	3	137722	8.51923208360427	8.41666633932718	6.80611526806202	6.60470705079568
123	kali	4	137297	6.11176283825717	5.89869753648507	7.07157185107436	6.89284417533365
124	air	3	136997	6.52869354259938	6.57862481421435	7.37961767829364	7.39941128185687
125	bukan	5	135365	8.88285139059755	8.8240315277473	7.44584882735774	7.39558425336176
126	bulan	5	135364	6.65978716339963	6.42204535841594	6.61438586753979	7.87349520734458
127	seorang	7	134263	8.06180509799886	7.91330641372139	5.38646777123419	5.35098751491127
128	ketika	6	133820	8.91786901118385	8.94555182097823	7.94029510416139	7.92929760242014
129	proses	6	131825	8.01873466721133	7.87414826162416	6.12241247683833	6.53087856768806
130	tetapi	6	131695	7.80609844018119	7.5399209899992	8.61706639801103	8.50678246643336
131	sistem	6	130800	8.25317834572325	8.13225954212075	6.61032231642475	6.72218465057861
132	memang	6	130435	8.67556369373212	8.79471263996182	8.12953456373955	8.00748102599137
133	pertama	7	130099	7.45568708306815	7.35813352732101	8.38970782294077	8.13731726251006
134	tempat	6	130023	8.21587014130637	8.01696505364853	7.1477898430229	7.13332209834314
135	langsung	8	128125	7.78167126985827	7.68978101002836	8.14241302728586	8.08161462979205
136	sekitar	7	127555	8.3082324184764	8.14953120813201	5.78424100185226	5.74093054353911
137	mulai	5	126814	8.95485840313158	8.98446537001192	7.08867827595773	7.02322194409911
138	lainnya	7	126602	8.36870471722422	8.34137526346493	8.71899217603091	8.36445203652166
139	aku	3	126380	8.53108573022682	8.55133586679628	7.64798841329396	7.67955146466328
140	sementara	9	124786	8.92440942404163	8.76940776624672	8.00464453489627	7.85065353618632
141	data	4	124722	6.82411275181681	6.83400519064406	8.23277538841368	8.4127530706966
142	kemudian	8	124014	8.93822585294253	8.89643117725169	8.31986311121505	8.38941444058227
143	kembali	7	123200	8.28414533219399	8.3656579618068	8.27204813260583	8.17466583644241
144	tetap	5	122632	8.60390101657864	8.6264197595716	7.61142024028906	7.583965779072
145	cukup	5	122043	8.41343360014736	8.37035190159952	6.93452211973489	6.8389252676162
146	jumlah	6	117664	7.86119684296055	7.67789510459058	6.79932272399346	6.81610998342788
147	kedua	5	117373	8.35785049595384	8.28389868891022	8.39303845695851	8.25205777563132
148	perlu	5	116863	8.17558169477713	8.0831298194167	6.8543805782521	6.95059737559768
149	seluruh	7	116288	7.98575544768539	7.77280608375328	6.59382003163875	6.51993409190175
150	maupun	6	115039	8.39553130269019	8.41903562272809	8.4992872938263	8.68099822171052
151	bahkan	6	115009	9.21706357067515	9.05741824952072	9.03710835727661	8.93631933939394
152	terus	5	113664	8.64527499952989	8.61449047511957	6.03511624246308	5.9707491461129
153	digunakan	9	111638	7.60921813380999	7.52202711211814	7.50267673809218	7.26164929425835
154	kabupaten	9	111284	7.56706786714673	7.88431350533596	4.12068880385209	6.65286380040472
155	ingin	5	111031	7.86196846294094	7.74802417625981	7.30128572382478	7.2619144688901
156	negeri	6	110303	4.89411368905134	4.90305259932802	8.24594570238228	8.23251382564957
157	tim	3	109708	8.57298001416132	8.35174607138606	7.33980365956277	7.73984549324346
158	kepala	6	109580	8.16602576991723	7.92497548350418	5.35684708832126	5.60837534477372
159	mampu	5	109144	8.25196055483272	8.20516273237862	6.43498031901761	6.42878636053801
160	produk	6	108879	8.01320928557681	7.88312412183236	8.00730747244967	8.13978595983594
161	sekolah	7	108828	7.74057872045609	7.51617401503874	8.69009858692701	8.60631863577714
162	mahasiswa	9	108690	8.16963301406628	8.01367132830763	8.43831558515259	8.67097131232639
163	cara	4	108513	7.45736658789238	7.30379690764908	7.78357444874805	7.88359193770891
164	suatu	5	108406	8.31996703465395	8.20510187608037	7.18434136786909	7.15060187611766
165	kondisi	7	108391	8.65774543560047	8.56233594126122	7.7285329590787	7.67849964965666
166	kamar	5	106845	5.93502617825006	5.67968563954207	4.21550613665476	3.92580599585097
167	masalah	7	106426	7.61820067459902	7.53607617989447	8.89445480780985	8.87007479759465
168	bagian	6	104159	7.97654700072459	7.81737516772861	7.34574328499683	7.20343343421014
169	sekarang	8	103510	8.05372357049959	7.95896380518124	8.83498328847404	8.64281216048826
170	tanah	5	103280	7.22781680097283	7.07457343538895	7.46082033710274	7.52473880092454
171	juta	4	103051	4.04326339112302	4.06318472111336	7.29695789959959	7.3189902083807
172	mungkin	7	103042	8.05819825286808	8.36168463148476	9.18303666783439	9.0838732761925
173	mobil	5	102856	7.79819722391244	7.68336355692856	7.62664207257691	8.24565491282332
174	pernah	6	102843	7.2059173217483	7.16229369388867	7.21523365650585	7.21386198836916
175	pasar	5	102272	7.87393843090335	7.72079227618158	7.8472653726449	8.03864846227636
176	sesuai	6	102265	9.17359107025647	9.20147395913157	6.12237499076235	5.93978310862456
177	pihak	5	102229	7.88411213298799	7.71298356306423	7.65056173100867	7.71626956166447
178	sejak	5	101950	8.70901747549622	8.73271974081956	6.57760219220653	6.45114212486413
179	sedang	6	101697	8.48010635665348	8.41677830169339	7.00174569969311	7.03389408845766
180	diri	4	101136	4.61615784713249	4.60146675551807	8.80841955786286	8.58871998441885
181	luar	4	101023	7.54780769309236	7.33424309142503	5.33993212223623	5.01246783144929
182	ketua	5	100617	7.36186597315518	7.05958989040838	4.40350133459087	4.72644543912599
183	acara	5	100572	7.75295880849336	7.69004229401345	7.20473171093863	7.31628711502946
184	bersama	7	100330	7.94433167533435	8.00351180267427	8.63312907677579	8.84481198444476
185	tiga	4	99836	8.64675445020234	8.48463961709156	7.42076084547737	7.29314307656329
186	adanya	6	99709	7.20947775765429	7.06697651763186	7.0701993035192	7.07993408252909
187	hukum	5	99705	6.4259300080581	6.30495312203593	8.95743917853139	8.91916871748234
188	depan	5	99133	5.48405080382043	5.19376519098969	9.20845018002038	9.06219175873288
189	manusia	7	99106	7.18104684690585	7.1539609078565	9.43755680932696	9.17539566934426
190	sebesar	7	98837	7.82789345554717	7.86594631729821	3.904949546702	4.57392380048488
191	nasional	8	98729	6.1738854010675	6.0409794806878	9.1244653713055	8.94930198685374
192	paling	6	98479	8.31134791405862	8.20035138534223	6.08573003912712	6.00794030395492
193	umum	4	98475	5.44717448193624	5.19983430218155	8.99313853148509	9.22501510545769
194	tanpa	5	97956	9.24030213453803	9.34474355256859	6.86107485209987	6.85183620269215
195	mencapai	8	97596	8.39517316261055	8.35832693191405	5.49280018910993	5.7295815907063
196	masuk	5	97288	8.57286737774234	8.5085904906328	7.45029056191782	7.33500615739192
197	barat	5	96791	4.16388932976622	7.12301723005591	9.07746455411197	8.87751569412576
198	warga	5	96683	8.47316004878786	8.34839432226355	7.95610092561058	8.16822580755941
199	sedangkan	9	96297	8.95620383110758	8.69718025662804	8.86761163051164	9.02743540663209
200	bidang	6	96051	7.48134765116624	7.22582190211858	6.95904044407535	7.01396893845839
201	sebelumnya	10	96051	8.32453174298859	8.23975846509295	9.21255571725137	8.96947181188825
202	ekonomi	7	94908	6.77498176178088	6.67964414917951	8.71455809465079	8.64876154951966
203	melihat	7	94545	8.45553917713473	8.35901068755801	8.17758724303319	8.18780455282389
204	semakin	7	93782	9.21496739258183	9.19810714917939	6.03961344681055	6.03978155257197
205	pusat	5	92362	7.27113300034624	7.88606921428375	8.00506528239228	7.87397770065834
206	mendapatkan	11	92077	8.26912535672713	8.13909573048981	7.10087567087823	7.10345457287664
207	islam	5	91828	6.06036308764302	6.15398953259968	9.43109554120842	9.27899069815285
208	lingkungan	10	90958	7.59823282249481	7.46881149681641	8.35350134422825	8.34394996957512
209	tengah	6	90086	6.31719982725272	7.81820527944985	8.92455899463481	8.86280119408692
210	per	3	90075	5.78292935883791	5.83360691093087	4.92152851860676	5.00033869138093
211	termasuk	8	90031	9.18113682388499	9.07074017795668	9.14935645868127	9.31552609806375
212	anggota	7	89797	8.5567122400631	8.38351131129603	5.6970936733244	6.57689719992591
213	mau	3	89238	7.98262076751485	8.16048665507281	7.43545568360197	7.76346388458591
214	selalu	6	89116	9.17897817252245	9.19114977721729	7.63957570756364	7.67813481525056
215	persen	6	88717	3.84915025913085	3.61952427868732	9.03707984337231	8.75927726833966
216	tingkat	7	88576	8.83446863325392	8.74646040465837	6.66815478175222	6.84248440762905
217	masa	4	88469	8.44597409566989	8.2799794972239	5.63392009401732	5.61202738130454
218	meningkatkan	12	88402	7.55398760919565	7.3897445735474	5.64593456638317	5.63133584352782
219	hidup	5	88103	7.04142544012047	6.95222157826915	9.21706681055443	9.06576198755612
220	lokasi	6	87327	8.49995612848818	8.31720870254794	7.41261079296003	7.84762286023034
221	pembangunan	11	87280	8.05263116017932	7.92283360941714	7.88019775323248	7.93437805600243
222	berada	6	87236	8.80839392796184	8.82247161694929	6.17161509159587	6.01007439354774
223	usaha	5	87048	7.49350327792304	7.35324179565618	8.73656057013448	8.71125230634274
224	bank	4	86781	8.56534087940395	8.87082665564477	6.37098368218547	7.36643116961017
225	penting	7	85671	6.99000170386369	6.88975916673332	8.88471116476165	8.65933013451057
226	demikian	8	84720	7.08804859208935	6.90957685113605	8.42282808398458	8.18779856023507
227	bahan	5	84437	8.20631943351039	8.05224402499418	4.78064716676478	4.69529456488647
228	presiden	8	84432	7.70092007138961	7.53662264553482	6.71849879158564	9.2292383561337
229	siswa	5	83861	8.21707372533246	8.10209827760433	8.77865058255839	8.96845760393954
230	peserta	7	83691	8.23695273952132	8.07278264558128	7.89802983925958	8.20549610595894
231	timur	5	83235	4.59421825358813	7.17450302700713	9.05021851678199	8.87867233582091
232	kesehatan	9	82625	6.91730287883397	6.81102208673055	9.20933513704827	9.0567336567384
233	utama	5	82439	6.56433099156828	6.40051425930074	9.44620931262532	9.70699961563793
234	wilayah	7	81615	8.05169674065063	7.88670616001895	7.93710706876036	8.32718094078911
235	nilai	5	81494	8.57541130154011	8.51902240620978	7.05874956589185	7.19986147056164
236	dana	4	80571	7.18596938231368	7.16185450835288	7.63058688373684	8.01787591977535
237	desa	4	80439	8.05889534525208	7.93770809549308	6.77576781744929	9.64350874228207
238	sebelum	7	80261	9.34270680690669	9.41689656607157	8.25113759461014	8.29507449582123
239	lama	4	80219	6.81236122803288	6.71329198119124	9.41117972991679	9.24430576027485
240	kasus	5	80047	7.72682004469405	7.6345212081523	7.40708945865873	7.88409580865694
241	nama	4	80029	7.66200856470033	7.5398496864674	8.3846468396776	9.02376914600359
242	mengenai	8	79770	7.95071101196076	7.87118319144505	8.27716567591895	8.34983187081851
243	katanya	7	78700	5.84572535000464	5.4611670313643	8.24801303073068	7.82177769372643
244	terkait	7	78623	8.8577850168589	8.89288561042067	8.42284642276187	8.34214167866606
245	teknologi	9	78515	7.80566849785236	7.66372332031532	8.13905435646764	8.29533031312568
246	kecil	5	77727	7.27788611230471	7.17978654888336	9.72644823768897	9.51483848031699
247	begitu	6	76323	8.96526397994375	8.90835494704	7.97498081700674	7.84237602561033
248	berdasarkan	11	76286	9.10600643328279	9.24403842157972	6.5085695527286	6.42519846907864
249	bekerja	7	76283	8.87022400178193	8.80664132595574	7.83353395946204	7.63100267471981
250	keluarga	8	75337	8.67646514299408	8.48438325925074	9.17831457664832	9.16954878226118
251	bagaimana	9	75322	8.63377541492028	8.48389070062646	8.25422353201963	8.22578135254473
252	jenis	5	74622	8.56046949431144	8.48933862506159	7.66292292315155	7.86595603482644
253	buku	4	74453	7.27316277538756	8.21811911395425	8.55576033101675	8.62592805796211
254	bisnis	6	74033	8.40486595204146	8.25778859342294	9.39519750393651	9.57352580073372
255	industri	8	73979	8.56695553581149	8.50031886122245	8.26644390827413	8.29456879090182
256	tanggal	7	73947	7.16051745633036	6.95487298073129	4.68616476114386	4.48909726601478
257	bahasa	6	73931	7.80507417410004	7.74147716521764	5.85784004251512	6.30415613635028
258	mencoba	7	73844	5.92119539900639	5.70851755155823	4.81290683851786	4.68415566679935
259	apakah	6	73843	7.63564385856593	7.42102476125149	8.34967237005961	9.34309772973081
260	mengalami	9	73764	9.09689826199351	9.10271211744714	4.80257059150589	4.77286805599008
261	berikut	7	73037	4.66538546271299	4.8789559133951	7.25261864113003	7.48828037408875
262	bentuk	6	72911	7.81183151775379	7.6700203570351	8.24613306159918	8.48886486415697
263	sebanyak	8	72775	9.18682393962753	9.41885457764602	5.05340096232682	4.79466597239964
264	kurang	6	72579	9.26196445294141	9.2533570662132	7.4490829865953	7.4200685924379
265	selatan	7	72208	4.13967062255242	6.3472537440833	9.47803047287046	9.24448244309918
266	belajar	7	72177	8.15311365735464	8.0906204772203	8.54899653281383	8.46708852674904
267	pekerjaan	9	72117	5.95953049046658	5.78637080950165	8.75993858011188	8.67745806339147
268	uang	4	70984	7.32748789899357	7.22877584118339	8.54467409433519	8.51827514853306
269	mudah	5	70954	8.2324555436848	8.11549376590392	8.28189776402209	8.38086495461287
270	terbaik	7	70931	7.360864679538	7.19353673762295	8.57594405809957	8.5685772328608
271	luas	4	70876	8.21291170223022	8.2803246010208	7.41199812026237	7.25093621558586
272	kini	4	70563	8.74348169152654	8.66302933158239	9.04734469210331	8.9209306312405
273	sumber	6	70519	8.62502361781054	8.49227497536432	5.45794886184779	5.32040015824804
274	kantor	6	69867	8.47924627725294	8.26127697149716	7.39645702170595	7.5342683749194
275	jelas	5	69618	8.58000190677975	8.42359839961205	9.2941221879154	9.83188515734328
276	jam	3	69286	6.67574541942502	6.42971538843183	8.08622575931756	8.00179553807207
277	tahu	4	69241	7.19995275046708	7.0790993950569	7.97551139285625	7.87851174029433
278	ujar	4	69208	5.69920676118948	5.33498386874018	5.8087682809873	6.81882983989791
279	kunci	5	68944	3.76906834602492	3.12451136418657	4.47349103039327	4.21289190890276
280	kebutuhan	9	68317	7.61639845552171	7.50609722861832	8.62509726534776	8.58503310122592
281	awal	4	68214	7.94155906702792	7.76583827256804	8.8700230984815	8.97920276597173
282	akhir	5	68120	7.73102507893551	7.5136286542235	7.29051297225745	7.27358787066223
283	bila	4	67855	9.62591320424413	9.59264952239427	8.9106760915028	8.91185725772802
284	sosial	6	67780	6.25148496852411	6.55170049271669	9.56465604679846	9.4084458288236
285	jangan	6	67729	9.37767737782726	9.35119830481429	5.88553690341753	5.91904252114257
286	guru	4	67631	8.82361346580907	8.68056213093065	9.11075324132366	9.34141998939188
287	dekat	5	67606	8.41325645434372	8.32343029228895	8.03188348497796	8.09946786152196
288	terdapat	8	67310	9.09137539722687	9.47034089017012	8.09632693988197	8.05575349266312
289	ilmu	4	67292	7.65172533928158	7.64777008965229	7.01591187426606	6.97607387576124
290	punya	5	67268	8.50782052480312	8.47469096204509	7.99065359752985	8.00580033855166
291	membantu	8	66955	8.25617451485113	8.14098574250661	8.47489219273943	8.43761723984131
292	sekali	6	66867	6.79690987888137	6.67295992166758	9.56441330355466	9.4210942901265
293	sejumlah	8	66851	9.44276445110363	9.287759321386	7.94317924556633	7.9079443262682
294	datang	6	66841	8.75091048792796	8.73872417473173	8.74626900495297	8.56367811920985
295	media	5	66446	8.78964978888134	8.90917406252941	7.91946849786566	7.97214626188156
296	pemain	6	66159	8.55524094464705	8.39114999246365	8.16143210786717	8.47930852510454
297	badan	5	65959	8.29456420429294	8.08902849198091	6.56322085694988	6.81293546201336
298	akhirnya	8	65885	9.13467385275681	9.13118470047779	9.07402729099983	9.0801167572701
299	pencarian	9	65847	3.93750942821732	6.07814569957407	6.55101679450548	6.49813608408871
300	agama	5	65694	6.88332220307069	6.80088845157488	8.99125671705449	9.19131012057386
301	universitas	11	65479	8.64958804391821	8.56150792690841	5.48051427724871	7.68583002304527
302	mempunyai	9	65249	9.5538890096175	9.64939371731365	7.45473351813449	7.45637728880807
303	tujuan	6	65240	8.81267790297201	8.63281396081609	8.7784990504433	8.70940261039494
304	sering	6	64819	9.24688710242253	9.23459397237106	7.45998203590801	7.51598939050487
305	keuangan	8	64719	5.81681242966662	5.68741099692653	9.44441556588879	9.48114602991761
306	partai	6	64596	8.18662950749755	8.42086344100338	5.17856775611769	5.74501100394082
307	yakni	5	64308	9.17776187900648	8.99509619563963	9.58304997236734	10.1248942350159
308	menunjukkan	11	64097	9.08182140525227	9.13690767716899	7.07740030197962	7.06228423915944
309	berhasil	8	63821	9.12943485942414	9.43229942591712	7.05176812238257	7.10028790773715
310	khusus	6	63338	8.32098955221947	8.3583809208974	9.66805061910397	9.54614714923724
311	mata	4	63192	8.29899139339677	8.40890983368525	7.12767606289839	6.9944443583878
312	terakhir	8	63005	7.06404140497544	6.89937097315916	9.94612049774674	9.69350149976307
313	segera	6	62700	8.76764295649937	8.67390762020874	7.52853658553343	7.67061352002495
314	hotel	5	62642	8.20576158582542	8.64043294362187	8.24166231551728	9.17805273524897
315	jauh	4	62168	7.91972691500699	7.86902407037265	8.10295440886849	7.93585930232932
316	ibu	3	62013	9.31063765898301	9.13445176811406	8.20288855974112	8.51334887934365
317	ruang	5	62010	8.78978487385144	8.57020093786995	7.08459808095526	7.08538523535217
318	daya	4	61966	5.50244465090864	5.3411964487198	5.27273788269841	5.18315432338254
319	ya	2	61830	9.04616571913697	9.40689620173648	8.54420900368283	8.74281396227105
320	cepat	5	61826	7.80963515145678	7.67245171954659	9.44482748148288	9.30447216262742
321	miliar	6	61577	4.11278989122342	4.69050675910833	9.11023898613797	8.86556160685662
322	menarik	7	60968	9.05901841073211	8.99257331438571	7.984593818426	7.80638690444407
323	mendapat	8	60857	9.38695182175543	9.38892835284032	6.32547446800554	6.304363719842
324	kelompok	8	60793	9.42109066630798	9.31441650929682	8.55919136682372	8.77020237302409
325	pula	4	60653	7.80809207130501	7.73675588910859	10.1905859662479	10.1664276958832
326	rata-rata	9	60609	7.27787617900975	6.99645058146194	5.80518803100468	6.00831128603207
327	wanita	6	60605	8.71395159311033	8.75892742433834	9.53192275607962	9.48841888958221
328	biaya	5	60237	8.18792943188939	8.11827095194678	8.26875498086272	8.29580064062332
329	malam	5	59872	7.89381864538978	7.9087247175917	9.10163587542921	8.96219826616585
330	kawasan	7	59770	8.71936624713132	8.4581510824764	7.14428737276616	7.32453422368163
331	politik	7	59736	7.35174105600963	7.27647703161946	9.97331658630261	9.83736608823824
332	berbeda	7	59165	8.89229189014421	8.8276079351194	9.06638566235126	8.80586057549477
333	kelas	5	59103	8.68394583637328	8.6181580456908	7.57262168247603	8.84478010004988
334	kecamatan	9	59096	8.39765107588094	8.81988154798634	5.82900000803785	9.34295323268148
335	alat	4	59079	8.68660037305363	8.4746175207001	5.72281730040227	5.67734475060783
336	siap	4	58863	9.05787960162859	9.08787403360308	6.54075199079177	6.43913269191716
337	diharapkan	10	58828	9.53926573376351	9.50780996737649	8.85922699434107	8.71623592290372
338	minggu	6	58817	7.94237787449951	7.72668442972755	8.1811612481066	7.89689247223843
339	pengembangan	12	58761	9.14199553234844	8.97887313545951	8.3310881745345	8.56028779163876
340	makanan	7	58731	8.3431899786711	8.391009755448	9.09069211134988	8.99840041235799
341	bawah	5	58205	6.81472095284611	6.46779972793588	8.59482913227003	8.52409002665149
342	biasa	5	58197	6.86733040352575	6.66207663940982	9.62588834888174	9.43274459424655
343	produksi	8	58095	8.39273105597892	8.2778113070784	8.96621551494557	9.03766412335225
344	menteri	7	57867	7.99797789254869	7.72393864665895	6.48138125209223	6.67874120423718
345	kualitas	8	57705	7.77627993862372	7.93816134074303	8.33121286188334	8.34927322931239
346	barang	6	56912	8.1056917679044	7.98373097761729	8.29904440997146	8.12521381432891
347	perubahan	9	56874	8.88679860714822	8.86452178288105	8.79835381995922	8.77340016731761
348	tentu	5	56815	9.69675222708582	9.60144445581408	8.06148066990303	7.89179346692105
349	mengikuti	9	56636	9.29780620525195	9.2242647360238	6.87304960954908	7.01276573357385
350	bangsa	6	56317	7.916580344249	7.87335214046479	9.17970010468227	9.06399176239947
351	sebagian	8	56152	9.94783291926896	9.86580523795629	6.89701484971455	6.77327580470898
352	provinsi	8	56136	7.94693396472119	8.30740661257971	6.35076728150264	9.87417780813276
353	bandung	7	56038	7.75880193168111	8.17781732593072	9.70673357196342	9.36176104968964
354	naik	4	56013	9.25689891241477	9.52166316783948	7.71163633414998	7.62376657473206
355	rakyat	6	55689	7.42797826184664	7.36690639174004	9.59943762923253	9.53562143978685
356	unit	4	55534	7.82890125615007	7.68140427456581	8.86331022601741	9.01383827852758
357	lembaga	7	55465	9.61499096739425	9.44181892326294	7.22599127671665	7.26474589347066
358	diberikan	9	55456	9.05759242117771	8.97732973154477	8.82706291564463	8.69191511700807
359	pelayanan	9	55437	8.45913110848127	8.32640831431049	8.12691191870671	8.06902077387988
360	menit	5	55392	5.91869404004108	5.6567943198474	8.1968617968088	8.65639753850659
361	mana	4	55153	8.10121564855103	7.84686523985722	9.56863098066073	9.50308514586873
362	mencari	7	54995	8.8435047349381	8.74126985131395	7.54166415605556	7.52657777134273
363	posisi	6	54899	8.87589864129721	8.67994258487005	8.69879188056833	8.91327292034854
364	meski	5	54738	10.5135517866884	10.3957565134015	8.52982537035358	8.40685581463442
365	terutama	8	54626	9.56708884450127	9.36769571942696	9.45533914134159	9.37214685206231
366	ternyata	8	54329	9.87714357154282	10.0128546130475	9.70764297316123	9.71901737767842
367	kamu	4	54190	9.05965637093393	9.08544548987562	9.26787204778151	9.29986609869151
368	rasa	4	54124	7.82684474045278	7.78436188086849	6.94833424796975	6.96480798100126
369	penyakit	8	54093	7.81166428210505	7.78545041686017	7.3169697173407	7.60266634560154
370	sebab	5	53943	9.76144691747255	9.52701683075408	9.62197319347415	9.4376422724665
371	murah	5	53877	6.35018323030619	6.14348536651683	9.22727584375779	9.17209044807025
372	kehidupan	9	53789	8.4995275439779	8.42654300789977	8.23758818213794	8.16216879677309
373	tubuh	5	53787	7.68611706985245	7.60880661809184	9.69243934540406	9.59123168480777
374	as	2	53674	7.18303263787928	7.43710900169094	9.50487884702851	9.43288313195109
375	saham	5	53589	6.54079313941853	6.44736601429392	8.47714270172485	9.1788457665455
376	kebijakan	9	53484	8.96231543688486	8.85138111773299	8.92933553025414	8.93291440851402
377	tidur	5	53391	5.05779441866834	4.92593088309097	9.15799794091487	9.08274482129176
378	penerbangan	11	53377	5.61782708265055	5.4457056465124	6.62979438554905	6.75897398199857
379	bangunan	8	53223	8.09384396331254	7.95825304068784	8.55346659750954	8.4307126810178
380	dijual	6	53198	9.08458674693308	9.09280600139697	7.75608752922587	7.76481289685209
381	iklan	5	53105	6.68765447946214	6.44288153949048	7.60537539776302	7.39369578631296
382	upaya	5	52936	8.90028954166492	8.75001439822664	8.11381509618703	8.13238693032619
383	sedikit	7	52839	9.31983257051215	9.30598113875909	9.38590648617105	9.39695173196443
384	kemampuan	9	52598	8.47504144930127	8.34796443633903	8.90279831017013	9.07493131188468
385	empat	5	52582	9.28462353191214	9.12260444951796	8.4996922340578	8.40919691227987
386	peningkatan	11	52556	8.64270160386664	8.49653127810032	7.51496922779342	7.48890618320413
387	dasar	5	52350	7.55641449669002	7.5192138737584	9.76115617674506	9.72853911140907
388	merasa	6	52093	9.27986602286379	9.28953259025464	7.1069311163522	7.09328209409574
389	kesempatan	10	51901	7.62543257107007	7.53448597884798	8.88310085066013	8.73371597274883
390	hubungan	8	51806	8.52916414955031	8.44500806455214	7.59268465974403	7.71171811342769
391	mengetahui	10	51745	8.40528672321734	8.27205696890223	8.21563769968619	8.21565666878906
392	korban	6	51456	8.83838961624606	8.69188262833953	8.53124362412273	8.47040757104866
393	bagus	5	51384	8.4477172560745	8.55056087391726	9.82481309258308	9.66864046076806
394	tenaga	6	51268	8.55325313715042	8.43453632044887	5.52391853499383	5.52438544638277
395	internasional	13	51214	7.12564204293788	7.11253771949961	10.0552069796403	10.1580281861269
396	biasanya	8	51190	10.2242324099073	10.3044254175188	9.98286346314792	9.97314575580253
397	foto	4	51127	6.80190586010794	6.83202281812987	8.49534830892303	8.45369607391651
398	sakit	5	50959	6.10391477549701	5.91731647699682	9.44281557811549	9.51942479586873
399	berjalan	8	50885	9.30069448020859	9.23226309318914	8.45651412372879	8.27406301384411
400	tugas	5	50796	8.00329646274435	7.90409986112829	9.1906690009708	9.21186791189836
401	pasti	5	50795	9.86112626777923	9.9220844477896	9.62824776983564	9.59053426397046
402	surat	5	50641	8.7358667585287	8.63947374246363	5.99465781225022	6.0288234617782
403	pesawat	7	50476	4.76613223608966	4.59875563602273	6.83796100218778	7.00186946855095
404	perempuan	9	50333	8.67849500159182	8.68979841255046	10.2046769854489	10.0671584530657
405	sebenarnya	10	50231	9.9828003470717	10.0543479108565	10.1554952986624	10.0400290352571
406	dilaksanakan	12	49994	9.11751635173654	9.07655038959426	9.05625113009203	8.85173159413815
407	menyatakan	10	49865	9.07781530323641	9.96591595524693	8.43808405033255	8.40673105278556
408	metode	6	49849	8.70584890518596	8.50611313208893	7.12623019902567	7.72751638675644
409	tepat	5	49833	8.99980317145514	8.89986443028613	9.24909223747848	9.04493680430462
410	menerima	8	49809	9.40866385776305	9.39680742650514	7.76997070290366	7.7873437166621
411	kemarin	7	49674	8.90899528704244	8.96033625462459	9.70181439822898	9.31560380664856
412	nanti	5	49617	9.13901815735179	9.40198418896136	9.99857287387599	9.81294054805263
413	terlihat	8	49595	9.73861269518599	9.79388272736279	9.06523967842127	9.01625824855398
414	terlalu	7	49525	8.01468808614911	8.8439609968066	6.28992331777547	6.25607415715984
415	lanjut	6	49477	6.63580727921997	6.45136314203353	8.58197068890715	9.31938406045946
416	pelaksanaan	11	49404	9.16024803884391	9.08458204108159	7.40119602456754	7.88677527092421
417	menjelaskan	11	49404	8.41914160911162	9.41886831409978	9.03580735993874	8.81001191274076
418	pilihan	7	49397	7.66068158514043	7.46912939074001	7.46977350665981	9.96014784218946
419	amerika	7	49241	8.79871224559364	8.66966970783663	5.05372514940185	4.77824573446487
420	calon	5	49151	8.6869691044687	8.56378840532298	6.80438636830463	6.92722282302443
421	budaya	6	49144	8.40199173654444	8.35333499410415	9.60508966791715	9.73238994027436
422	tinggal	7	49089	9.04383417047761	8.96460832364589	8.80769166227478	8.78098675572144
423	utara	5	49011	4.74778352470907	6.92763003957653	10.1305622174601	9.93021715600397
424	bantuan	7	48822	8.04369334460619	7.88417993653968	9.15853595393289	9.17106945379196
425	berharap	8	48703	8.13052176650802	8.23275055722053	9.59116952221684	9.52994964535637
426	pukul	5	48401	7.09505175194751	6.85462925431484	1.21744525136544	1.16061421533913
427	menemukan	9	48393	8.45730995591297	8.39652163934875	8.23671048407532	8.26054962374584
428	makan	5	48344	8.37851429003274	8.28193743433733	8.9006303603394	8.89537049774054
429	warna	5	48280	8.9151986604869	8.97669040696329	6.93292958078236	7.27589900390263
430	dinas	5	48220	8.21946381422953	7.9768006165515	5.92682667514091	6.14096913721452
431	manajemen	9	48213	9.0848481991512	9.09461528421533	9.15120246160471	9.33795199640411
432	beliau	6	48188	9.9130923662043	9.82314503046529	9.16827361028671	9.13664125238092
433	misalnya	8	48123	9.92930503351203	9.75441634222347	10.1130936721076	10.0003387235943
434	alam	4	47988	6.72399962320871	6.86457992433509	9.42137715920731	9.48501058977593
435	akibat	6	47959	9.0171548125591	9.01357458447375	7.57922657310876	7.75252710285065
436	film	4	47952	8.2165642314367	8.26161790724984	8.47724506587273	8.95654123844525
437	lima	4	47925	9.32205486150507	9.1823448102756	8.259494007546	8.14105405718473
438	inggris	7	47813	6.62723071802917	6.48663898146566	10.3743804591613	10.1484368810697
439	anggaran	8	47643	8.05896597434675	8.00111566945517	9.23598255004784	9.16939784440643
440	meminta	7	47603	9.4203416318139	9.71431392658836	7.84759354446106	7.73572833596448
441	wakil	5	47540	9.18750439643516	8.91357607681626	4.39891315463526	4.28072869567636
442	organisasi	10	47368	9.30740957372274	9.17718768732389	9.72941676962812	9.7247070662163
443	sini	4	47348	6.48087342594578	6.66693362214076	7.94110386143377	7.5883278088908
444	memberi	7	47315	9.93896521049923	9.93513220394355	6.99662262577329	6.97924173358716
445	berupa	6	47230	9.49305540164627	9.59943765666153	8.53625313577738	8.76328326789171
446	dirinya	7	46774	8.82379153203544	8.86536336776406	9.76854700981927	9.52912809951602
447	mengaku	7	46760	8.35213356215292	9.31355095875387	8.61591468871903	8.4636047758432
448	cari	4	46370	9.48241112677891	9.33509533650511	5.53207591319334	5.85991138568354
449	total	5	46244	8.6064361399655	8.40112336642062	8.27601978334887	8.36975441601503
450	membangun	9	46118	9.27716830458421	9.17072681321615	8.26574059870513	8.38599303704521
451	daftar	6	46075	7.77691920121919	7.54182656924564	6.78648751400956	6.60057456075717
452	mesin	5	46042	9.41664916763715	9.35251111897734	7.84139932521375	8.29820610062592
453	asal	4	45762	8.20082832861575	8.21454071432804	7.06017890372809	8.39290053493844
454	orang-orang	11	45750	9.48102784098625	9.36411975145105	8.08607494404357	8.0599817235605
455	apabila	7	45662	10.3191195447107	10.2812862370458	9.55442656713171	9.57546150538645
456	kementerian	11	45593	9.41506492049426	9.35347114948353	5.59026618050834	5.79846109807352
457	muda	4	45539	6.01769303842098	5.95615759262035	10.3638100599851	10.2698490859203
458	studi	5	45345	7.9154439501471	7.68487455202147	8.28717039743505	8.4100321039364
459	panjang	7	45270	6.96476117490919	6.9419042348431	10.1782593233391	10.0789473676824
460	buat	4	45104	9.28148187395549	9.57990094419039	9.09560245694518	9.73886541117816
461	pertumbuhan	11	45061	8.51655337212513	8.47165699562864	7.44613338747309	7.39110570833984
462	pertanian	9	44754	6.61669152302728	6.71985385055041	10.0307678509899	9.99987681407198
463	teknik	6	44645	8.58595431678053	8.56171092062243	6.99124209090145	7.21272632180115
464	a	1	44621	7.01256378831536	7.59391491299636	9.43860475863259	9.94304331882413
465	ikut	4	44574	9.78932701015705	9.78905949912784	7.66430710445002	7.74546435074525
466	padahal	7	44459	10.5394911020646	10.3474824087265	10.003861768838	9.91433157726863
467	suara	5	44176	7.5519347336454	7.44202891662239	9.49500510547856	9.66614462297118
468	mengambil	9	44158	9.63367505477654	9.57501891327987	6.81985331347535	6.77262184692106
469	si	2	44076	9.72185401216605	9.74610419225309	7.19863763670601	7.46734541236093
470	memilih	7	43975	9.58967455034109	9.55796408124262	9.59875857054577	9.6698002066275
471	minyak	6	43974	7.51933741786074	7.4393802534758	7.48503478640166	7.54978503466634
472	berlangsung	11	43904	9.11111644757	9.06345798132736	8.87860493303004	8.67096938565623
473	turun	5	43869	9.49285263327943	9.77433070060343	8.47231393668335	8.46273712480175
474	sektor	6	43785	9.50887031144313	9.46603659018376	6.96808434491541	6.97717838605825
475	berarti	7	43726	9.15272652950499	9.18227082252402	10.3337786669047	10.4007050739025
476	tangan	6	43695	6.66566233184056	6.63269057455944	9.81050424554109	9.79429255622713
477	bupati	6	43339	8.41498827554361	8.22000386305336	7.50906937076741	9.79000638752794
478	ketiga	6	43333	9.10884304408956	8.95884366102911	10.2945274107739	10.1483946912046
479	menuju	6	43264	9.06771685188462	9.15149988776836	8.19375198690952	8.34720447309136
480	membawa	7	43249	9.80338419638232	9.75948141795781	8.24897394947762	8.28275229537041
481	mendukung	9	43205	9.2182325385372	9.13370038923756	8.83851211671759	8.93237620333305
482	selanjutnya	11	43120	10.0571044037985	10.070488530839	10.2320486551485	10.1345913564379
483	anak-anak	9	43087	9.831818699761	9.72011371680111	10.0012921365506	9.97174133534569
484	gubernur	8	42989	8.21771260217157	8.04043638045055	7.33497019274473	9.64129693873444
485	model	5	42897	9.71293587085215	9.92490808391601	8.78245461654302	9.40634544646669
486	layanan	7	42807	9.24765046393502	9.09030530674277	8.73152189523034	9.35278644568575
487	perkembangan	12	42793	9.16328362654949	9.15850382710704	8.76560485660033	8.84605361433571
488	khususnya	9	42790	9.72760143315417	9.57025313390204	9.99056630962267	9.96595299839524
489	triliun	7	42652	3.73594519376085	4.57705956723628	9.75054135676869	9.39014093340423
490	strategis	9	42648	6.86255613756822	6.75632294741913	9.92111410042018	9.8124570232736
491	musim	5	42586	8.7062649985881	8.89117063854874	5.98499029152786	5.92203206495101
492	pajak	5	42529	7.28520650226501	7.30853208320853	9.71795292400172	9.675317391632
493	fasilitas	9	42473	9.4012928925777	9.2828577143977	8.99797590181788	9.10609630110355
494	laporan	7	42354	9.03305850366843	8.87763149444203	8.44694489071321	8.47512503643316
495	kuat	4	42344	8.54978638362411	8.51882020374863	10.2625570133673	10.0920402418247
496	rencana	7	42325	9.34962078619685	9.21654048783113	8.65599256491647	8.63180209643791
497	pengetahuan	11	42325	7.3158233339895	7.18893334194324	9.85937336163354	9.70881102855304
498	kaki	4	42325	5.60965843146705	6.55842761414359	6.82248282693271	6.63582618285626
499	buah	4	42192	8.89741606591901	8.80202094345367	8.33246295143082	8.51942712370296
500	soal	4	41906	9.00752264671486	8.99727016052044	9.66705509653812	9.94980846271029
501	hati	4	41866	7.50004344223826	7.57006482263425	10.1082472329354	9.9583994229055
502	motor	5	41689	6.50270211331687	6.59596218277565	9.33538464994179	10.1950193122051
503	apalagi	7	41506	10.2597863143445	10.07495031985	10.051171791945	9.98917505997797
504	lapangan	8	41383	8.48046681048639	8.25763877013489	9.18306798088607	9.38128419876029
505	aplikasi	8	41335	9.72691317007844	9.68772108902844	9.14217566035067	10.0583065082747
506	proyek	6	41202	9.50808819849058	9.39493211970538	8.98282513051645	9.47638785524763
507	terdiri	7	41172	9.54505453191195	9.65786624882903	5.58807392237945	5.42254946488801
508	segala	6	41143	9.40822780203576	9.3627592167434	6.6110227131116	6.65183362485201
509	jual	4	40957	8.05943555809074	8.09951437482459	7.25981080531414	7.42168755246128
510	hadir	5	40899	9.19387422702549	9.19378082366321	9.52481259999861	9.34627051121961
511	nomor	5	40853	8.44571382031003	8.9820252105501	6.61712633959392	6.58315699106538
512	komputer	8	40781	8.87357033035715	8.83180750602566	10.4201050484288	10.4203898981056
513	benar	5	40762	9.21850587092763	9.12363000103374	10.4262080281784	10.1753189183809
514	listrik	7	40697	6.79302496955179	6.66230717211672	9.63634549878384	9.70588310975959
515	jasa	4	40617	8.38879682650887	8.26871565450954	8.0436355146374	8.78729687292482
516	milik	5	40601	8.11524836076653	8.11084964117699	8.31343004927508	8.75075393233122
517	sempat	6	40592	9.38610165647897	9.63744053649394	7.8091586741896	7.86347272104745
518	memenuhi	8	40460	9.05565908637726	8.95064232645509	5.05188223774576	4.97268329893615
519	sesuatu	7	40380	8.20814876941663	8.10610182430034	9.28370437358133	9.0765734056083
520	penggunaan	10	40377	9.82501253733093	9.78641593709367	8.04005028594927	8.39378216216997
521	hampir	6	40296	10.5345558351807	10.5783897097554	7.22774731799692	7.12523703062143
522	tertentu	8	40160	8.31310628337714	8.33514068045014	10.487545697476	10.1633945107845
523	lahan	5	40145	8.27238406595565	8.31182255598588	8.60913880447932	8.52707859403415
524	hak	3	40139	8.71025913731793	8.61851755188854	6.56430447541467	6.54526354098735
525	disebut	7	40128	9.03651281278396	9.01636065620026	8.3740261934499	9.31208580761171
526	penuh	5	39944	9.35566085664688	9.27146821297763	8.90667317770913	8.83445776228286
527	investasi	9	39925	9.26291070114702	9.14197006761814	10.3679620249204	10.3428523642664
528	kinerja	7	39860	8.25935990049123	8.20867327202831	9.33756865224269	9.48190936092474
529	gedung	6	39809	8.91016515877508	8.69421140014755	7.59455785137827	8.87969627679615
530	sisi	4	39789	8.2958376609562	8.06276899908967	8.26224053464347	8.30349073855775
531	boleh	5	39604	8.54983058686521	8.48129338182523	8.5900237170635	8.70661075450297
532	bumi	4	39444	7.30049523399751	7.15808893345076	9.95102215906044	10.304793397063
533	kendaraan	9	39418	8.97515773330155	8.90051712043329	8.39812274914451	8.2872034339185
534	berasal	7	39341	9.46752246955002	9.59584126708734	5.48482412259681	5.30846411328737
535	keputusan	9	39327	8.01165207618749	7.8522955745785	9.70122575544236	9.78829143272113
536	muncul	6	39240	9.63813131455608	9.73262095745444	9.86686301187368	9.83241641767189
537	laut	4	39220	6.92000756626277	6.82327615301638	10.3732776354401	10.4076176154387
538	seseorang	9	39197	9.41413716257598	9.38315525791192	10.3648334564394	10.207073742959
539	pengalaman	10	39166	9.20862142169648	9.15142779183601	9.81391779055734	9.79704852760474
540	komunikasi	10	39150	8.95278469833847	8.79436689185831	9.88004467454303	9.87513913922458
541	korupsi	7	39139	5.17774877210507	5.32613954217484	10.2405741988657	10.0120409177543
542	pria	4	39063	9.42829888438261	9.37783760797509	9.36683303650146	9.24719640177773
543	keluar	6	39062	9.53198090311069	9.55711091006554	9.39059637700689	9.22664691877368
544	mandi	5	39051	3.59394752862988	3.44324945013553	9.20992919431117	9.18433012682819
545	tiket	5	39024	6.43285433514793	6.22520511060021	3.80872924934437	3.59833929801558
546	kenaikan	8	38986	8.70004115591066	8.58418591802514	6.89500616758144	6.97211795185981
547	siapa	5	38975	9.57731576673181	9.4564214743751	7.84470003418476	7.65709761461834
548	tanaman	7	38916	8.96665785215746	8.97634223563989	8.09532853564095	8.19267727476545
549	raya	4	38915	5.16164624696032	5.31079607548236	9.05804589735371	10.3427306842198
550	dibandingkan	12	38872	8.30753271081482	8.2145710968549	8.40575287600364	8.2121612335316
551	sang	4	38740	10.0172780989415	9.9907485234608	5.42092234932159	5.75400949636929
552	jawab	5	38697	1.72465630422727	1.642807699369	10.03073423688	9.98546096390166
553	sekaligus	9	38681	10.5459187306903	10.6385908860296	9.66740485662482	9.70915747777104
554	berat	5	38647	8.27505133397861	8.20004171308937	9.28049165523283	9.12485146589744
555	kulit	5	38625	8.1278294787409	8.09626059864962	8.90751213298164	8.77294446837704
556	tua	3	38444	6.00200830395747	5.86884599629373	10.5406665563162	10.4050671772981
557	faktor	6	38304	9.35502889918329	9.23355940796548	8.2586967456704	8.37170556798421
558	meningkat	9	38272	8.82632093188502	8.76131452692092	9.45885565222613	9.28794696435179
559	no	2	38263	6.80866065196394	9.25067079915055	7.9625045980111	7.92432927684379
560	ribu	4	38109	4.95535666287959	5.05853021892488	8.48628892866309	8.56856093093223
561	perjalanan	10	37993	8.03678943696047	8.9015537447617	8.67856457455028	8.60772841733681
562	menjaga	7	37993	9.04896541542122	8.91124797471211	7.22238897260706	7.29206567669403
563	karya	5	37964	8.46030208935217	8.88366693105334	8.09567236432838	8.40719093114284
564	diketahui	9	37936	8.66743694267687	8.55646895690997	9.82308514262952	9.68474472023557
565	jaringan	8	37919	9.57621053429731	9.47968345742272	8.72074827896573	9.36276099147443
566	direktur	8	37827	8.99116120540554	8.59459385573127	6.21753529835023	6.14890831960141
567	usia	4	37786	8.76147612175428	8.66533227003964	7.90138655759566	8.02383756058772
568	membuka	7	37606	9.9828599874949	10.0076134371204	7.42100075818872	7.41086581367163
569	bebas	5	37468	8.82481701395854	8.72924713683242	8.41565437266922	8.32404347357286
570	pengguna	8	37400	9.5095185245328	9.37506675301221	9.01730158115104	9.9876330135308
571	kemungkinan	11	37271	9.51788872257537	9.42896040018791	8.80430212174282	10.1011264186305
572	komisi	6	37225	8.21914314677442	7.7963567154996	4.71418036707287	5.59451041133226
573	energi	6	37204	8.29951829103493	8.2345210049157	9.52579325275514	9.74613495708805
574	situs	5	37113	9.14330408120151	9.18495228660753	7.1992778854372	9.21192850256294
575	membutuhkan	11	37098	10.0022865371371	10.0027667532978	8.70344534861617	8.71633797715657
576	publik	6	36821	7.50660456601564	7.40188018209551	10.8325890307083	10.650135661269
577	mengembangkan	13	36674	9.39703225334919	9.28159029251567	8.37063860850022	8.50512090424323
578	berkembang	10	36639	8.90130436360162	8.80227144495088	9.77559422811508	9.59329406086924
579	menyebabkan	11	36516	9.43058951100321	9.37512115257933	8.17877824291657	8.52285633291755
580	rabu	4	36490	8.77583161497172	8.45834106749354	7.85623553927164	7.37850746056743
581	penjualan	9	36389	9.12479446420204	8.99853649568537	9.45634801342789	9.79428495163952
582	semoga	6	35951	10.4298729862028	10.3000060206567	8.40037530975605	8.56363967887593
583	perdagangan	11	35872	8.25175687264607	8.12622691936306	9.4608601222079	9.47815222422459
584	meskipun	8	35861	10.8034995460698	10.6799434591829	9.96057732630271	9.95685218845202
585	justru	6	35839	10.397555392794	10.6570478419045	9.74555782867113	9.74093384366709
586	kredit	6	35823	7.3540378606238	7.18099703142513	9.51914518783504	9.76051420466812
587	sulit	5	35753	9.36838548788645	9.29553550695151	9.01319851565664	9.08979314837671
588	pelaku	6	35688	9.47930119675255	9.34224747999989	8.2655288687029	8.3317288499821
589	angka	5	35650	9.51804311352454	9.38931272909175	8.34374117918364	8.38015107667657
590	kan	3	35635	9.35194935337824	10.1164610254466	10.2048280821382	10.3131885280213
591	melaksanakan	12	35511	9.67694779371413	9.58642934477451	7.15626365365083	7.26591518632267
592	modal	5	35435	7.29205828277445	7.1434948540733	10.1497025365991	10.0568143656057
593	pagi	4	35428	8.09323585404783	8.17944080091151	9.7069060440956	9.5109266201458
594	menambahkan	11	35426	7.84531548939608	8.77567873395099	9.6585086273967	9.39794950546979
595	rendah	6	35350	7.77291419606237	7.95226835558622	10.1470676888216	9.88685770260002
596	pembelajaran	12	35328	8.14874904650884	7.96222815039057	9.5696085571628	9.81666550861782
597	menyampaikan	12	35315	9.45161188434471	9.99618491005907	7.6078813578745	7.70922082201841
598	target	6	35294	8.94100191454986	8.77561325063162	9.48920625566507	9.72644597044402
599	langkah	7	35201	9.455936900077	9.31666310334062	9.08626905096105	9.05657685811335
600	dibuat	6	35188	9.79119940519632	9.83638310487121	9.90786332510024	9.88728202122309
601	lantai	6	35139	7.73157822862108	7.50408640567834	8.90557128506218	8.80554750763358
602	darah	5	34883	5.33100699061901	5.26657427594798	10.2444526570415	10.0979698317933
603	malang	6	34762	7.43310364908728	7.56076937091834	10.598900608043	10.4445175365745
604	bogor	5	34706	7.79261099818503	7.58963314953372	10.3783978838607	10.2285450543647
605	potensi	7	34663	9.13272151744871	9.03801492696718	9.29948177337183	9.40613069347854
606	bermain	7	34567	9.66058155391712	9.62886544911755	8.95957648172904	9.17424285180147
607	belakang	8	34514	5.80907614209494	5.71445719270053	10.5119386450738	10.6216572420017
608	sehat	5	34490	9.07688214087403	8.98948018237948	10.5885124358512	10.3589005447676
609	kasih	5	34432	4.21452914978566	4.04049080549443	8.24443405155495	8.10827761016617
610	aman	4	34221	9.52585264390068	9.44838466171297	10.2183066928563	10.0407631577728
611	obat	4	34155	9.17191695472149	9.19799582963389	7.79618698087485	8.80946038581713
612	menghasilkan	12	34151	9.60331063362301	9.56874033674512	8.41746569261618	8.55852485174798
613	pertemuan	9	34117	9.27114253171452	9.1242986624735	9.49086095204208	9.55303264415798
614	mantan	6	34062	10.0608143882413	9.8163203585019	5.76911056805627	5.85409355856467
615	fakultas	8	34024	9.31279036744874	9.22168059395625	6.21362475679538	6.29595245577525
616	banjir	6	34001	6.6254927913619	6.48982723696151	10.1253539733724	9.95189452402631
617	id	2	33979	6.68981503725103	6.04116659777052	8.70764783733102	8.5023078624536
618	pelatihan	9	33912	9.45362796535738	9.27370042563698	10.1305478308522	10.2993257259618
619	positif	7	33900	7.7207278815415	7.86322054725888	10.4763671309067	10.2880059622056
620	itulah	6	33837	9.95488869847522	9.93100885381462	9.42138725351577	9.35438264276749
621	merah	5	33790	5.56344503256086	5.45024756468244	10.0979168473826	10.0778382636435
622	peraturan	9	33664	9.14812936603425	9.04811916438945	7.44858064714492	8.48450570031656
623	analisis	8	33652	9.01460516983456	8.82674722622742	7.988027084874	8.2896259288564
624	keras	5	33586	6.60111100745803	6.50611213747248	10.7746803801789	10.6140925112606
625	dikenal	7	33546	9.46401462541034	9.51777698913211	8.58681140046324	8.37329029881721
626	pihaknya	8	33511	9.33399481824709	9.10011576399884	8.6566846725059	8.44255389164985
627	diperlukan	10	33491	9.55616981830087	9.48820316636384	9.91989308780209	9.81738503038251
628	fungsi	6	33491	9.60918599113503	9.5441940089609	9.31977752784968	9.58761687141386
629	lewat	5	33211	10.1503537667673	10.4444834189624	8.71460984958173	9.15012307212903
630	pertandingan	12	33001	9.13954892087139	8.99282771326636	9.54817349658017	9.56712343874392
631	konsumen	8	32870	9.18812199160757	9.06465157562025	10.9773894868145	10.8050223061455
632	petani	6	32771	9.44264988309404	9.33869903275858	10.3461050235426	10.2367754404282
633	disampaikan	11	32733	9.29722990241596	9.27416010853765	8.85588743400234	8.82549461115652
634	gratis	6	32710	6.13408388198921	6.01702683028594	9.91764206351245	9.69177946754429
635	resmi	5	32672	7.75648208241743	7.71877621287748	9.87905210571856	10.1339487028766
636	pejabat	7	32625	9.2839262928993	9.09079256686533	8.55503720792488	8.54589365130479
637	konsep	6	32559	9.87496592050091	9.7602893244666	9.63657166402112	10.2189421713256
638	menyediakan	11	32555	9.77922579630206	9.99794869438944	8.34727669101762	8.38052791730689
639	ikan	4	32529	8.32424259023227	8.35310811737566	8.49119917927237	8.88596115946322
640	menghadapi	10	32526	9.26745309983261	9.18692153000956	7.63407954406453	7.79677316633578
641	selesai	7	32516	9.02147447652002	8.97815451974553	10.1885390373105	10.1534078432216
642	peran	5	32503	9.27396799338378	9.22980212287044	9.4360693596496	9.56521974922356
643	perumahan	9	32485	9.27180865091383	9.41588429371955	9.00023682434806	9.56639584411325
644	sukses	6	32438	9.6857068960456	9.88008431261374	10.0043542562136	9.94401922268551
645	kaum	4	32109	9.83480709253924	9.7856097582631	4.35702814718981	4.36342506097288
646	aksi	4	32069	9.40568881680108	9.32957661122057	7.42609431616359	7.57639443177414
647	inilah	6	31971	10.3600318564342	10.4818079910952	9.482982047966	9.38465581121364
648	mendatang	9	31952	6.1060467141303	6.44216323459438	10.1146111458392	9.71994792500813
649	pulau	5	31932	9.53341806989502	9.28975469167531	5.97113141490447	8.39005161236261
650	pak	3	31930	10.4826273110014	10.50780249375	6.9338364254836	8.99025821933591
651	pegawai	7	31852	9.07060136576868	8.93726075296707	9.16021314543688	9.23319020200561
652	perangkat	9	31833	10.1854519396164	10.0419824795499	6.83211419238551	6.93237096519685
653	lakukan	7	31811	8.33508634529707	8.28253721835628	10.2205886265162	10.1237515845393
654	polisi	6	31804	9.35481807972097	9.22468453538855	10.2008430483328	10.2239301082859
655	rapat	5	31799	8.55901494758621	8.45527010133982	7.90122598770408	7.85909318781919
656	dianggap	8	31762	10.2230785517402	10.3116814982935	8.53151033688587	8.43129846463649
657	memperoleh	10	31760	9.56565766728083	9.50212793874264	7.65723953669569	7.61500159843446
658	tersedia	8	31684	9.21040993478839	9.17007884566491	9.90807742958841	9.74696656961822
659	bergerak	8	31651	9.80607076750429	9.84156636852348	8.87708073064796	9.36996839802582
660	alasan	6	31628	9.35184699301139	9.21514129040576	9.87454819484441	9.93403409329149
661	lokal	5	31618	8.15974666527	8.1150483588262	11.0288444186836	10.8317417370595
662	bersih	6	31608	7.80058342320649	7.68145184453457	10.6294991756071	10.4868233277464
663	nyaman	6	31534	9.2946479642116	9.17779766369493	10.4540907576348	10.1880689531733
664	materi	6	31512	9.466717760299	9.38443210299335	9.8976410767726	9.98661470463854
665	putih	5	31504	6.30299861505648	6.17361820440709	10.7345268751448	10.6067058318975
666	global	6	31422	7.82068141940499	7.768354003013	10.3251131961826	10.9569713278831
667	sepanjang	9	31275	10.2310524008459	10.3598345634754	7.74957301769449	7.6208036315722
668	gambar	6	31245	9.67454788305694	9.66609094962594	10.0955679587539	10.2902215838287
669	asing	5	31227	7.59817710191127	7.46365574094978	10.8428150377589	10.6011985444912
670	umat	4	31069	9.24477757583126	9.19685937606456	6.38757264926009	6.25803916346259
671	membaca	7	31032	9.32068698806621	9.22679011052355	7.87680400998902	9.32133483816171
672	penduduk	8	31001	8.29204928555272	8.18186068697368	9.61985971178583	9.61806919556721
673	karyawan	8	30970	9.58112808698726	9.47355586200053	10.7006616854085	10.9393465180744
674	video	5	30921	8.74109668559759	9.61238240686796	7.52518575910888	8.58452554548148
675	keamanan	8	30910	8.81326509617156	8.66025418722693	10.1168860442603	10.1312337238591
676	artinya	7	30810	10.316317533675	10.4916262757066	10.645897112884	10.5041712932185
677	sebagaimana	11	30732	10.5575717132542	10.760073282636	7.38485269341557	7.35598630852561
678	keadaan	7	30699	9.01272673924967	8.98275265143713	9.71635396709124	9.81657841466919
679	asia	4	30620	8.15655754414081	8.45029600585515	8.15436898387177	8.62963580852636
680	lengkap	7	30616	8.78740232827401	8.88068265938221	10.4210201948458	10.3379460040378
681	saling	6	30606	10.5355007917784	10.4505687503938	5.65067539477179	5.70475887037855
682	jumat	5	30483	9.03092695040096	8.84507499296474	8.64250470939842	8.20836755964049
683	kuliah	6	30457	7.61731872658702	7.48539277580135	10.1323243263349	10.1568479015063
684	tahap	5	30455	9.57155009025442	9.54953535078716	7.84098058574204	8.14588989260906
685	pemerintahan	12	30408	8.92866990344673	8.80726438445878	10.0577047104955	10.2835270884824
686	dilihat	7	30394	8.45416829994265	8.32547293579176	8.94677251697841	8.82985643966936
687	operasi	7	30330	8.39378403496334	8.26437217331847	9.24881345397057	9.9714216248123
688	menurutnya	10	30291	11.7241732170578	11.5817477109149	9.58794571931404	9.18966100084671
689	taman	5	30262	9.99049176290694	9.90328281261565	7.73391709143194	8.16956160815511
690	guna	4	30255	9.95569458564538	10.3121316384781	8.02770029371126	8.03402189950852
691	wisata	6	30163	6.81959827251783	7.09541177020616	9.42722186182717	9.81687633762085
692	dapatkan	8	30097	9.93074032151947	9.70517741231498	6.57599776589569	6.40148400577842
693	gol	3	30065	6.75906199352986	6.59503512237973	9.39829564965937	9.64777609541247
694	perhatian	9	30016	7.18241716472462	7.05871928652674	9.96877934875279	9.85143356436314
695	dukungan	8	30013	9.00235166622947	8.8469598915753	9.8547843705126	9.83324163953153
696	sejarah	7	29986	9.19925080296388	9.12832415255694	10.4302283232538	10.4155678243609
697	desain	6	29802	10.3747496586325	10.3059305506721	9.35457064979447	9.62573657720695
698	arah	4	29728	8.07416612848496	7.82677329130574	9.56072543622347	9.63515409124642
699	hutan	5	29714	8.39170382618107	8.31659529239805	9.32321921896575	9.50322177219113
700	rangka	6	29615	6.06981954887551	5.93562105485652	7.5729577579825	7.73786706837712
701	dimulai	7	29615	10.0409893044457	10.1106739067526	9.02262748569724	8.7896940403884
702	nabi	4	29587	8.60819578137999	9.18705565298105	6.02590359917869	11.4937233804214
703	cocok	5	29579	9.53755172968336	9.5570020730492	8.08511023744429	7.98469778075267
704	pribadi	7	29552	8.60782080055219	8.5101358615896	11.0167337942609	10.8525160955872
705	dewan	5	29525	8.32245679549236	7.9006962973166	6.87595653915477	6.94996102498765
706	contoh	6	29510	9.02044776232671	8.85911241767929	10.3895713569285	10.4382279368685
707	demi	4	29442	10.2273758774149	10.2744022460867	7.73693777119836	7.95798598174722
708	aktivitas	9	29425	9.94439179666099	9.85341953949727	9.50964694998404	9.79878761345078
709	kampus	6	29410	9.68910281327742	9.60925485540038	9.43471257225774	10.9472115246845
710	sikap	5	29392	9.89904923957157	9.85343752241614	9.57861904858079	9.82260245524099
711	kepentingan	11	29377	8.17418667224981	8.08288980678247	9.46688422499364	9.4458067103867
712	berusaha	8	29321	9.91721991573752	9.94752265339514	8.47247671919872	8.47264576769988
713	aktif	5	29311	9.06857675171177	9.0725902239509	10.4971235905947	10.4551752079468
714	muslim	6	29282	7.51906190327345	7.41739081552133	10.8226619951877	10.8418193724338
715	membeli	7	29273	9.87301486866578	9.81782404887874	8.78938428848681	8.9024580605523
716	kalangan	8	29234	9.15747361862606	8.89708459368989	8.59205335244541	8.72567819077911
717	mengurangi	10	29093	9.52312833557181	9.398612838443	7.22792282237467	7.34873930818152
718	ditemukan	9	29048	9.8302131879073	9.86076066950099	10.0221114192562	9.93424474919493
719	bunga	5	29015	7.53845190597321	7.35079410487295	8.94316573255815	9.09798062111721
720	dokter	6	29002	9.92429631931651	9.77745286918941	9.78007954085147	9.75765384110772
721	batu	4	28984	9.03220407239584	9.09657971823094	7.86794060580341	7.98193454655422
722	terima	6	28945	7.44422300647052	7.27842401575567	4.68563037268853	4.47356373927295
723	pemimpin	8	28819	9.20884870555275	9.04008967489053	10.1757355500773	10.2303531969064
724	poin	4	28804	6.87089757762219	6.67231082516486	10.3061431546243	10.0523376767882
725	tindakan	8	28767	9.65347205285675	9.55885628073775	9.1307799203035	9.18496537458665
726	periode	7	28688	9.19641184111	9.14438222699044	7.92882382352857	8.11737110784477
727	serikat	7	28655	1.99593009534263	1.91677242691981	10.3074576718753	10.0578862414323
728	diterima	8	28630	9.76846596310414	9.75543241503424	10.1238136798435	10.1299515731763
729	dibutuhkan	10	28601	9.58426380008352	9.52097234028375	10.2391170413383	10.2728759708371
730	suka	4	28600	9.69015368728077	9.75816670110602	9.14512449827943	9.42269067914449
731	pekan	5	28573	8.0964056198383	7.84752248100975	7.52060891285983	7.34920356463326
732	area	4	28495	7.95604232559802	10.3453950391496	9.31801253781323	9.56972305519202
733	pimpinan	8	28466	9.63623214240991	9.52923945557393	8.64264982251596	9.50337290654332
734	pengelolaan	11	28410	9.9742292323455	9.92705492633488	8.26744053737441	8.38754569977868
735	akses	5	28375	10.0445219029725	9.94484507070181	8.69000046251004	9.00806343579003
736	pangan	6	28374	6.55301295077742	6.46099596064268	10.6975834746259	10.513601666067
737	kalian	6	28358	9.7400151486408	9.91748825905642	10.4442312380114	10.4248686505769
738	emas	4	28213	7.60610726249914	7.49081980110896	10.6780708974274	10.7861007324725
739	dosen	5	28125	10.2109744472519	10.0542361326966	9.83361077986539	9.99927535511771
740	pelanggan	9	28062	9.32500663279484	9.18413912336789	10.7056894853917	10.9354039862693
741	terbaru	7	28051	8.18621841086295	8.39308626552377	10.6815200379557	10.8231635511118
742	jalur	5	27937	9.88543272397229	9.76294428061456	8.12332684045036	8.85353410605521
743	wajib	5	27933	10.5743592707818	10.6603050609397	8.6311889218272	8.65393965749244
744	kekuatan	8	27841	9.99590742753889	9.88203437806226	9.88645550915821	10.032201624637
745	semangat	8	27763	9.08770728500907	9.03428645270346	9.80367338477819	9.94469281921061
746	terbesar	8	27754	9.24735010019803	9.27010767693982	9.87879331357834	9.72166458670959
747	pendapatan	10	27683	8.72140366392615	8.62134744237121	9.4300656518003	9.48922781385485
748	aceh	4	27587	7.39256049150912	7.49243471220847	10.375112122278	10.5190975143623
749	level	5	27565	8.92310079526952	8.79961997906183	7.0172650875254	7.00480274298621
750	meter	5	27523	6.28477610823845	6.11717558928475	9.72881685884137	9.55765102657881
751	juara	5	27486	8.60923009844058	8.4107169027907	8.04692991055873	8.69747398107499
752	pasangan	8	27465	10.4612537230187	10.3886559468351	8.88747500679751	9.55163271884617
753	benar-benar	11	27415	10.4695578317952	10.5228482236723	9.71877430178534	9.74409715274654
754	tuhan	5	27413	9.06794169012178	8.97373415552496	10.6189435594422	10.7205613518501
755	pengadilan	10	27407	9.09988693252019	8.83539932246113	7.45374580950009	7.55015704581151
756	harapan	7	27403	9.58596396868419	9.47862455535384	10.3814799300164	10.3692742745886
757	gas	3	27402	8.21311198015432	8.13528708198693	9.26098485736093	9.48101719430518
758	petugas	7	27377	10.2671063620544	10.1535970017696	8.99541991694164	9.39913090188186
759	ahli	4	27343	8.86114314853891	8.69931611691488	8.61270137155929	8.88852729399069
760	kapal	5	27333	9.60231998163495	9.6571605512519	8.63827035731985	8.89905524062015
761	bakal	5	27258	9.84768301833338	10.1830193207491	8.7813443993474	8.9909972585762
762	tadi	4	27240	9.90395577214066	10.1053997876128	10.1916244131251	10.005962492449
763	walaupun	8	27223	11.068664172415	11.0086800131893	10.2876629144612	10.3598411837408
764	seni	4	27168	9.03635101565816	9.00031510971024	8.69809433261192	8.71333809382357
765	ukuran	6	27150	10.31286774724	10.3259230975	9.24665420651955	9.8434355709208
766	diperoleh	9	27132	9.63710300134357	9.63396360886358	9.85516426174983	9.77579522601966
767	strategi	8	27064	10.1256886832366	10.0108931450374	9.6477949937897	9.84503174432629
768	kategori	8	27031	9.57724796739649	9.44299084977516	8.9908835214872	9.83585621914215
769	agustus	7	27027	6.81058591035999	6.27020374122824	7.09565206613876	6.26855480728321
770	musik	5	26974	8.25673440556887	8.2214509621484	9.84252420762653	10.3216104175505
771	seharusnya	10	26970	10.693960558333	10.6664640754683	10.7501589964285	10.7544164097497
772	sarana	6	26939	9.51457864876569	9.45734820416987	8.96287285120789	8.96748911296369
773	indah	5	26903	8.13717703977941	8.48986743570314	10.5844640202642	10.6490435553039
774	udara	5	26870	7.05848018724983	7.01501310943193	10.3327759282715	10.680634778308
775	pemilihan	9	26804	9.20392123727959	8.98060480619306	7.90078550804832	7.79875804703427
776	al	2	26743	8.04965665163366	9.60947128768686	3.96063275736425	9.11804272266858
777	dikatakan	9	26743	9.51832209473244	9.44852162228544	9.78794778736932	10.1202288314119
778	menambah	8	26728	9.88356949231575	9.79824577890925	8.04836357657705	8.10402177442238
779	tampil	6	26727	9.9529803977263	10.121490137638	8.81739048136163	8.76504042074639
780	dijadikan	9	26703	9.51752809118822	9.44084268655141	7.83538963467655	7.78057191289858
781	tes	3	26690	9.12165378846744	8.97009813211585	7.40769716874147	9.62190934984668
782	gelar	5	26664	8.21869288419842	8.1150002055938	7.53625489444914	7.69351812116445
783	menciptakan	11	26637	9.95148528825186	9.91562927073063	8.74867375342666	8.83765744018782
784	umumnya	7	26589	9.12778740327506	8.97519284636391	11.0917925829693	10.9961765548491
785	permasalahan	12	26582	9.3402146986732	9.28458613358515	10.4508893525626	10.4135064494583
786	berlaku	7	26581	9.72674346856274	9.6571459182022	10.2121680828059	10.0081439778418
787	lagu	4	26528	8.46776929999234	8.62399227877303	9.3438248869627	9.84909523191914
788	kalo	4	26500	9.63011463965094	10.2182501717667	9.02547108423109	9.9261145305481
789	coba	4	26490	7.85908839596713	7.62171262624517	9.46983717667345	9.8308761261941
790	pintu	5	26417	9.15851288213111	9.12304689243787	8.30253686758993	8.240683521712
791	terlebih	8	26388	10.163007847811	10.4948503772996	4.38352538698938	4.15880500234464
792	sana	4	26382	7.69942460171967	7.32556038734842	10.8877052466367	10.5995654834473
793	menilai	7	26321	9.56582768098597	10.53357676522	10.4073196170213	10.4316340184937
794	aturan	6	26267	9.37861820977714	9.28237676357714	10.218276989065	10.3034610133298
795	lowongan	8	26230	5.15841298937784	4.96660272963531	4.60617726304123	4.35535219647429
796	tumbuh	6	26226	10.3688735449306	10.3924716259368	9.3979568256764	9.34893628919685
797	gunung	6	26160	8.54189020567071	8.5442103355355	5.37140748055594	8.00985761702588
798	cinta	5	26143	9.27402236687171	9.18444913787331	10.4221617067316	10.3703143918225
799	tentunya	8	26139	11.1030050211358	11.0830707820371	10.834001320318	10.7186990870183
800	menjalankan	11	26132	9.91609576377323	9.82506671926813	7.01204895115578	7.02403753442173
801	peluang	7	26132	9.1430128820246	9.03313429971903	9.88107310280469	9.88565197828944
802	bersifat	8	26120	10.0122809808745	10.019708552475	6.99784546628109	7.56863122396053
803	diikuti	7	26104	10.2695111215582	10.2272615563949	8.20912113569985	7.99952616861378
804	lihat	5	26001	9.0072784810793	8.87351875263698	10.0741357137639	10.3142611796391
805	standar	7	25949	9.94467972986312	9.90817891278784	9.67623515938334	9.80650309091333
806	bermanfaat	10	25939	8.95514959997324	8.87931734329317	8.02262406668593	7.79128199576594
807	ataupun	7	25857	10.5780341873511	10.9135838573816	10.6134022395777	11.0457799811033
808	permintaan	10	25777	9.47640741853177	9.47941802478549	10.2754796507952	10.3367717672112
809	efektif	7	25757	9.35867613082644	9.28066306476446	10.7061371560075	10.4690169894505
810	pola	4	25740	10.1573414695332	10.1114581852906	7.58768699429985	7.74896325223295
811	dahulu	6	25726	4.09690306382506	3.84056767955237	10.9528920848567	10.8127207053554
812	menawarkan	10	25724	10.008883238804	10.3761826272601	8.45090213566586	8.41272971336849
813	teman	5	25713	10.0456253534815	9.93022683949254	9.48418282954199	9.90240523940073
814	terbuka	7	25546	9.61206645597007	9.54168039266654	10.5506604585662	10.3184022057072
815	aja	3	25510	8.45234758154094	9.49847050882417	9.9558429957225	10.4344121882938
816	menentukan	10	25485	9.87895763330205	9.76026072751584	9.29225852551618	9.34267290374675
817	bencana	7	25465	7.48509834300047	7.67589108416642	9.1893610582197	9.03719479047221
818	medan	5	25390	9.36847185943568	9.91133627751269	10.2532327669692	10.2934916474255
819	meraih	6	25368	9.54858351065133	9.56007753957443	6.39895714084699	6.3432441137689
820	kartu	5	25343	9.70181159185954	9.70462885833311	6.72068656748533	6.90859223400778
821	nantinya	8	25309	10.7561710316069	10.8031537223669	10.3359265268913	10.1652382680286
822	halaman	7	25299	9.68766213999434	9.49006444595419	9.24942875308314	9.57591862668376
823	makin	5	25257	10.900334915157	11.0922310873643	7.81927270152668	7.91119720882258
824	bapak	5	25221	10.6356795894556	10.5427277675479	8.93694206397154	10.5781733476362
825	sungai	6	25192	8.19586796371154	8.10345121267795	8.19687450299747	10.7088195448981
826	enam	4	25153	10.1781109259997	10.036174276918	8.6656286672634	8.55427563178982
827	uji	3	25143	9.90698846120649	9.7420771312363	5.30344869399482	5.65981442185445
828	berita	6	25133	9.54456803454185	9.53426967125392	9.91681878047696	10.1843200418494
829	maksimal	8	25130	9.36378344721186	9.2839925213449	10.5829315351252	10.4298601216949
830	pantai	6	25116	8.80030014667137	8.62834415431107	8.5899460732318	9.69566181280581
831	laga	4	25102	9.12772450198307	8.9238720493703	8.30143921301633	8.42199134295793
832	bertujuan	9	24983	9.13599395558265	9.0937207700606	7.31480315072237	7.15669586006916
833	hitam	5	24981	6.84092996954462	6.83199129105392	10.5205051948413	10.6295213346525
834	agung	5	24863	5.56685975700299	5.33038489240519	9.48869077988439	11.2472000785373
835	artikel	7	24863	9.89099893497962	10.037672044817	9.09752402892406	8.94886138241664
836	hakim	5	24813	8.10061675058319	8.16845664898782	9.52463578006964	9.85827548983833
837	terletak	8	24755	9.80763909324327	10.2033656428625	7.82762199414994	7.69485535515719
838	perbedaan	9	24747	9.71564522721469	9.61662702322588	9.52867365129438	9.4902505999246
839	mendorong	9	24723	10.3524906899692	10.2738989154682	9.15275573352485	9.34294776508608
840	efek	4	24679	7.96221919888263	7.87749895912435	7.6120370661531	7.72816428054923
841	menunggu	8	24662	8.94696048712591	8.83354456809576	9.45229825174254	9.52336050603383
842	bekas	5	24637	8.08397341009777	8.32926112603417	8.95366094310687	9.59724058277733
843	ton	3	24636	4.92625455952165	4.76189181088975	9.7323767206251	9.64792650324079
844	pertanyaan	10	24630	8.84214095423118	8.77273890191554	10.5176293204445	10.5065707488709
845	berisi	6	24627	9.17857651726927	9.1892852125725	6.34318419542252	6.19997964707347
846	penurunan	9	24568	8.62963247267194	8.49480361840304	9.10452450652578	9.08151608446425
847	sesungguhnya	12	24520	10.5932949654836	10.4462440110599	10.0943634806783	10.5532428513659
848	sambil	6	24511	9.76748229065786	10.3338130140986	6.6233552910462	6.81395397463986
849	berkata	7	24509	8.202740324453	9.35103003837439	8.5497274437999	8.24436328384811
850	undang-undang	13	24464	9.14024594871677	9.00793462478745	8.69919733367648	8.4684916587603
851	tambahan	8	24423	9.75721522675855	9.72696483779095	10.7932812054003	10.7930132309029
852	administrasi	12	24409	8.95266823508581	9.02984329268475	10.1226641493139	10.446480571863
853	tipe	4	24391	9.55875623601701	9.78085905714276	7.99802335178314	8.46583193839678
854	cabang	6	24376	8.62575426451058	8.98469542515041	9.17420515513067	9.72832280853955
855	perguruan	9	24350	9.89675473026717	10.0015122976501	3.00073351763859	2.89000508303863
856	pantas	6	24300	7.17623745040346	7.06293316167775	5.79515130372862	5.53868383797962
857	persoalan	9	24279	9.70456974987011	9.6419424298234	10.4867055642582	10.5246442120624
858	satunya	7	24271	3.80028333752354	3.75402874246573	9.83374393158486	9.63986566511974
859	menjadikan	10	24267	10.8348333223092	10.8446129228707	10.2443580922519	10.5521844390455
860	isi	3	24178	9.54014119223354	9.50771142014408	9.23824790618637	9.54265358868069
861	dampak	6	24176	8.91382945436546	8.82726999712596	8.36578333281471	8.43940741862445
862	semuanya	8	24173	10.949692794493	11.0346999398583	10.8251764032901	10.7622296071359
863	gerakan	7	24164	10.5764821178961	10.5981412677139	8.78502063567681	9.11281345163992
864	tata	4	24159	9.97818604182118	9.9480689807016	5.20188603683944	5.23053328460428
865	lomba	5	24154	9.5428357242157	9.43480986847767	9.07232892152414	9.38521284877916
866	mengungkapkan	13	24140	9.25580212102101	10.6912832006742	9.52729855181214	9.39124949893857
867	pembuatan	9	24137	9.92968379461505	9.80158061532043	8.14092363688493	8.59324584588227
868	kejadian	8	24097	9.66507896216876	9.58765779491543	9.84836498180395	9.8247674809767
869	berkaitan	9	24030	10.2329874235514	10.2007951684601	7.14165883551355	6.89749871414983
870	bayi	4	24028	9.65692505110641	9.56735949140018	10.6288469820844	10.5232831408568
871	investor	8	24016	9.94213228229683	9.81726279447286	10.1346389554414	10.2450887683283
872	berubah	7	24010	10.1011135820057	10.1650764191695	9.71708271795699	9.52778697442641
873	pengusaha	9	24010	9.68578995176283	9.50199173990397	10.2934194417402	10.3349213139756
874	pemeriksaan	11	24008	9.21912901625539	9.05493254830703	9.88521149745436	10.1427447102552
875	diberi	6	23944	10.708671681027	10.7323471730413	7.40544344447492	7.39166321556949
876	jiwa	4	23937	7.56785141126614	7.46564796338783	10.6593830467878	10.9065491070634
877	ujian	5	23933	9.13075511178898	8.96334922588174	9.00898641557119	9.07685872245962
878	olahraga	8	23825	9.26305388978099	9.18262725032541	10.5567683182975	10.7008972898528
879	panitia	7	23776	9.48947650783314	9.15061038342348	9.24186714392101	9.4701399774504
880	api	3	23737	5.25268994518946	5.10065134273025	10.6471284537542	10.6662281463489
881	malah	5	23697	10.3428552024551	10.6501127743763	9.72090964660339	9.99002362086516
882	selamat	7	23694	7.87828674181932	7.66524153243487	8.61829681899963	8.49874037972775
883	memahami	8	23604	10.330094868636	10.2260609283937	9.47688274335153	9.51603846635442
884	mandiri	7	23586	8.15786970668632	8.49825569213314	10.8139334018662	10.8649959559195
885	bandara	7	23521	9.6404399287849	9.61955124747852	7.11624540591786	9.44533084973486
886	mengandung	10	23512	10.015920500742	10.1589487050039	6.92530300026449	7.33858578763402
887	berbasis	8	23499	9.69673172969742	9.91331458068121	8.05436732500454	9.17119083384156
888	tegas	5	23497	8.77956486094522	8.61553773653752	9.65927432526273	10.6513815038281
889	hujan	5	23492	7.1462441740264	7.32239248439124	9.75321648986807	9.57195046357637
890	pemilik	7	23487	10.4911024062048	10.3425268797093	8.90131388939285	9.03654808478499
891	fisik	5	23467	8.40902212191862	8.34173778013206	11.2303326298053	11.0653448882642
892	tampak	6	23429	10.8230486222837	11.0562051680846	9.63739203011665	9.66710132546158
893	penghargaan	11	23375	8.3017185896246	8.16312652468533	9.95877163305335	10.3270525537756
894	kunjungan	9	23357	9.72357498246769	9.57348613445948	8.93161284559374	8.96969645075557
895	ulang	5	23341	6.40640984793053	6.56404851921756	9.95567559905822	9.84271549543541
896	klik	4	23308	6.60747351402425	6.92594528437788	8.53961021631597	9.38418974134909
897	cerita	6	23285	10.0104342980039	9.97020924207266	10.1172969334548	10.279429471815
898	pelatih	7	23231	9.71572783558327	9.4869809323271	8.15581591815249	9.91266771705141
899	menimbulkan	11	23226	9.65504405549316	9.58140515877946	6.71387589997167	6.76916385424798
900	panas	5	23179	8.18198036894575	8.09270910896588	10.6442963033469	10.481182023576
901	peneliti	8	23143	9.57276652060951	9.34016506322755	10.3591283982215	10.4741148574727
902	maju	4	23136	9.20110734933632	9.13988691822182	10.9245903294695	10.7609648773911
903	solusi	6	23130	9.18515691435585	9.17087659014704	10.2297778818771	10.264773238265
904	masjid	6	23125	9.71085226154078	9.75018191623766	9.25209836050284	10.653730329989
905	bola	4	23093	6.18784389721004	6.09153412121544	9.95301121101092	10.1546633668212
906	daripada	8	23090	9.67949878354362	9.72169970212116	10.514963686646	10.8440742047441
907	yakin	5	22975	8.91349498076001	8.95273699015188	10.6653587136669	10.6881864734399
908	prestasi	8	22968	9.348238147902	9.42396226089329	9.86748768529312	9.83040398269726
909	keduanya	8	22958	10.7487467825839	10.7486874266109	10.8662253733659	10.7108623135861
910	jurusan	7	22917	9.92917483403655	10.0524687321956	8.09177643943579	8.46321721325043
911	pasal	5	22894	9.04147553252854	9.38803410644392	6.89407072034097	6.81096786068731
912	menegaskan	10	22853	8.9444558752383	10.1412627233018	9.6823911676005	9.50369363813697
913	tokoh	5	22832	10.1484865892738	10.0249546070062	8.8917283257102	8.96995729245362
914	aspek	5	22779	9.75280566687696	9.61977031124727	9.1993686250221	9.45233046632833
915	disebabkan	10	22774	10.0826911417518	10.0815414449084	7.85229381968723	7.74105581436466
916	mengelola	9	22769	8.64594650923388	8.53911593001112	8.10035035408839	9.83084871739789
917	adapun	6	22752	12.6390020936967	12.3741979704672	10.2174321763663	10.4021879574949
918	tiap	4	22730	11.0765491972873	11.1951591862768	8.58321756921421	8.68265349306149
919	pengaruh	8	22729	9.03639223232373	8.94773030765795	9.68765342022325	9.82306221817389
920	pesan	5	22726	9.74885804060006	9.65251170091623	9.80022251396363	9.84063741500795
921	perpustakaan	12	22688	8.87688678990516	8.72636419997551	9.59460759656076	10.2482487968064
922	indeks	6	22580	10.2141189960378	10.2183529869385	6.58842469896986	8.48340675212078
923	info	4	22510	7.87718714921805	7.7028883289597	7.55169839364998	7.34325834340017
924	melawan	7	22467	9.16016897234403	9.21608906692519	7.7575124101695	9.05086572830748
925	jarak	5	22440	9.20013724208765	9.09630962011687	7.33194983635767	7.2709194044941
926	meliputi	8	22432	10.4423487962819	10.5713246488423	9.69902122452701	9.78375308019979
927	diambil	7	22431	10.2138558757391	10.255094448549	9.79713812494296	9.70001885337801
928	bakar	5	22404	3.44101919073258	3.17374086097755	8.80899838341549	8.86711256792293
929	pemberian	9	22382	10.8210765350792	10.6919171731925	7.47738771245033	7.6141052165702
930	antar	5	22371	8.46292437458796	8.64994618640614	8.56181659564963	8.6337789549604
931	paket	5	22298	10.4635474113848	10.4123883470357	9.22196001164104	10.0166784733454
932	gaya	4	22258	10.6275338509001	10.5938462935732	7.59117830862957	7.67647208590054
933	mengingat	9	22246	11.12568003789	11.0704221540887	10.4944129531452	10.6309054534638
934	usai	4	22191	9.92892532028402	10.4846933767718	8.46409335320847	8.43491079815618
935	komunitas	9	22178	10.5474618400336	10.355605983872	9.30856127520867	9.86587080325819
936	menyebutkan	11	22134	9.84729305170859	10.5363022209275	10.0226335208942	9.90486251824173
937	menyelesaikan	13	22086	9.70650392193363	9.60758425868314	7.68524944859856	7.72292418810864
938	tersangka	9	22051	9.49299181279825	9.33076404244142	10.2902910077748	10.4285821614564
939	dimiliki	8	21986	9.03682634343823	8.99850688092761	9.78390415435114	9.733917212711
940	buruk	5	21953	8.20887640832958	8.15662462037241	11.2736513489898	11.0387828296395
941	kayu	4	21941	8.84210177015486	8.87908165144075	9.40364685873586	9.5728841456113
942	dibangun	8	21923	10.1111723176852	10.1174058249849	10.7747568542036	10.7187840910476
943	haji	4	21914	5.97890719082526	6.66599281137134	10.7703238123745	11.1585723236085
944	setempat	8	21885	7.61548571590781	7.48783354952397	11.1915971813599	10.8609297213799
945	titik	5	21873	9.98803132183409	9.84587010950103	8.55579341213333	8.61174967107839
946	pohon	5	21869	8.48053214819043	8.4439849812865	9.2247191887585	9.57391083715271
947	perwakilan	10	21846	8.78131126383394	8.7741075131594	8.53513113329599	8.90265029038498
948	klub	4	21764	10.4313988084641	10.2422772746182	9.78889010971702	10.3768966485919
949	sepeda	6	21757	9.0398882529032	9.01013540712718	6.41399212214297	6.28914353906062
950	supaya	6	21719	10.7650215875689	10.9263486216211	10.2819007513327	10.3716259674905
951	modern	6	21665	9.18781648078173	9.43297591854568	11.058888560126	11.3748680089592
952	ditetapkan	10	21658	9.53670754674563	9.48443623436009	10.2000318376334	10.0330217132636
953	membentuk	9	21633	10.5907992049227	10.6200920356158	8.42316247931376	8.72289011760408
954	impor	5	21554	9.14142230595306	9.05551262971722	10.0217434828405	9.97911696482724
955	bukti	5	21546	8.79703454672232	8.67828949476006	9.87642604787833	9.93905180740513
956	rupiah	6	21531	6.02124499123123	6.36199287166638	10.9255511622936	10.6724759718988
957	manfaat	7	21528	9.18093507711542	9.06750647495623	10.4576835697108	10.4029698898233
958	mati	4	21482	9.2768014790254	9.30467247280028	10.8775127811245	10.7041110677465
959	cuma	4	21475	10.1962128329609	10.5657688033372	10.0353843811513	10.6174470937109
960	memanfaatkan	12	21406	10.5231056262973	10.5029076465923	8.82043119303126	8.93906964766018
961	dipakai	7	21405	9.89864089099659	9.86422372424302	10.4813475941878	10.352806296803
962	generasi	8	21378	10.2521228726413	10.3130004109848	6.71451344454126	6.55923483049719
963	daging	6	21336	8.90528885275212	8.94474418739932	7.88593493898761	7.79279053069635
964	percaya	7	21325	9.84609608717117	9.853050584838	9.00715105346847	8.81307708711059
965	liga	4	21305	7.67157022331342	7.31384617322869	5.63614561668896	8.77246338675682
966	toko	4	21298	10.2885256507362	10.1486009407004	9.08311129584213	10.0576345451964
967	sederhana	9	21278	9.63440858781926	9.64350478855663	11.3065773814976	11.0610663850956
968	istri	5	21268	9.5042234126181	9.35888728253471	10.6980422478307	10.9454824253437
969	diperkirakan	12	21234	10.8740736126923	11.0781922737546	9.83444418541759	9.69396920133912
970	transaksi	9	21230	9.77618092376979	9.65152418418276	9.69137308980673	9.81204283759951
971	nah	3	21144	11.4233368336287	11.2727064044345	10.0545136539701	9.77085361641354
972	minimal	7	21107	10.123817747673	10.3979548852443	9.2045643294191	9.79157575426645
973	bernama	7	21062	10.0775927154042	10.2049638543177	6.83330315294006	9.7087391723131
974	tangga	6	21005	5.20587806739759	5.03934267345529	11.2809178169639	11.1034086020843
975	fokus	5	20989	10.7579522369952	10.7785749659288	10.0518752848996	9.91273214207179
976	perbankan	9	20987	9.64996464483315	9.6120768972439	10.4709672341418	11.3334792991146
977	pergi	5	20952	9.90483574544672	10.0361863698512	9.13543389284197	8.99725507110378
978	pendekatan	10	20934	9.88289435325058	9.69840092869048	8.89884212274009	9.70558976239148
979	ekspor	6	20922	9.27184660715099	9.17795026821445	10.0212032052033	10.2744043642674
980	perekonomian	12	20913	8.38198395107456	8.93727092220953	9.67581934812602	9.51327562473784
981	pengunjung	10	20877	9.47876996514221	9.40511750501603	9.96180000905256	9.98816231089197
982	mengeluarkan	12	20866	10.5487553056816	10.6081825136	7.89529822885963	7.9742823021831
983	pakai	5	20813	8.89640808735254	8.85518250760808	10.2664720638546	10.8658002913423
984	senang	6	20807	9.4701582587096	9.38964359623697	10.0945269472147	9.97746855791142
985	mengapa	7	20782	9.44749059913949	9.29277434180721	10.6604419000683	10.748065783598
986	penulis	7	20756	11.0052372903197	10.8783629039211	10.1859530740517	10.1678033946246
987	sapi	4	20756	6.59331953726267	6.54459065468899	9.9413427103552	9.93379564412512
988	berapa	6	20712	10.00961140119	10.0117098055174	8.19719698158514	8.12328069712895
989	latihan	7	20678	10.0380394851225	9.89114066538875	10.3109248513432	10.5370351609662
990	jangka	6	20651	9.42756964859497	9.37672636713499	3.39461534671607	3.32214168135808
991	mengatasi	9	20650	8.95973613825419	8.82764186725249	7.24820690998986	7.24535637091006
992	tawaran	7	20631	6.66146614806319	6.84397436556863	5.15519484612295	4.95845276640653
993	mengubah	8	20621	10.6984930823103	10.6464285994941	8.1909478629772	8.2254515059766
994	digital	7	20589	6.53444435509618	6.83905386771587	10.2205588360466	10.6840362953732
995	ayat	4	20581	8.88556558820395	9.11140205354831	8.7731240094071	8.60323197817521
996	keuntungan	10	20540	9.05498678693991	8.95690191191708	10.8733763222991	10.7429864425109
997	siang	5	20510	8.66231356700113	8.56411512764651	10.2287239781356	9.99122872469791
998	pasien	6	20506	10.313376707116	10.2230073323907	10.7313160641044	10.9702172057281
999	macam	5	20477	5.84057780988449	5.73608650008427	9.56551067339796	9.70181529870417
1000	kontrak	7	20414	8.66790170789207	8.73351477026365	10.0224354605262	10.1457775181453
1001	perilaku	8	20386	10.365168681909	10.282976120295	9.82031438051821	10.0125731094016
1002	profesional	11	20374	10.0313286406404	10.0511433966621	11.4511464283201	11.2681414530588
1003	pabrik	6	20358	10.0446304057401	9.96733782888201	9.44079330275009	9.59858454985707
1004	status	6	20242	9.9749321347192	10.0093772609491	9.24180502059634	9.7326623336682
1005	mengadakan	10	20225	10.3954882159261	10.8296130704655	7.3274399625509	7.42178101275739
1006	perbaikan	9	20213	10.404807269736	10.2765391471984	10.6514747263013	10.637207776308
1007	pekerja	7	20165	9.89749583303736	9.75651143498462	10.4342364849929	10.4684425401912
1008	tulisan	7	20116	10.6019394743146	10.5518785112917	10.4993193671938	10.622300268237
1009	duduk	5	20034	10.1384655434495	10.2017619698992	9.43682619487666	9.54033225917295
1010	kapasitas	9	20007	9.56455026108464	9.43578029103675	9.28173353838882	9.49959299323707
1011	australia	9	19966	10.2351168994858	10.3009625481266	11.4064751597496	11.1848847971805
1012	bertemu	7	19934	10.1814881758967	10.2132751613662	9.63422444604259	9.57325560004275
1013	samping	7	19862	7.43025158924601	7.08965212639637	10.39762252095	10.3802408593361
1014	beli	4	19851	8.15755991255694	7.95331925302456	10.5408967082757	10.8431151404741
1015	dibanding	9	19826	9.05144002002629	9.07059084600894	9.93160492388918	9.9748343565897
1016	menjawab	8	19799	10.0867669454924	10.345839446955	8.68102303949193	8.54859693225471
1017	dinilai	7	19773	10.8968154774461	11.0714502824151	9.8945368365967	9.80990561611566
1018	tradisional	11	19754	7.57594591058395	7.41251086920048	11.2865020994159	11.494814585785
1019	pemuda	6	19707	9.19913532975884	9.08303391537819	10.688113552715	10.9261429677043
1020	kecuali	7	19676	10.5118040662681	10.5030768920914	10.7532403742079	10.9635752618187
1021	ungkap	6	19657	8.27094262856082	7.93105130234448	7.35324024252819	8.8578547762232
1022	kemenangan	10	19646	9.02623753989376	8.87893810241324	10.1394756247496	10.2879353841244
1023	pulang	6	19606	9.58950623484585	9.56806077370165	9.91075783553704	9.83853336946856
1024	jabatan	7	19591	8.81786861033257	8.7281442941199	10.0238977529151	10.0523850962514
1025	izin	4	19584	8.54439940955922	8.42533673708366	9.72929519742984	9.90895722587146
1026	forum	5	19548	10.4652311720459	10.6694625116065	9.71580611401308	10.1271414311043
1027	pengurus	8	19539	10.0724206329365	9.92216426786557	8.21107713219371	9.5030162025573
1028	kalah	5	19534	9.3090265103268	9.27379197226215	9.02649103011193	9.01104061561918
1029	gagal	5	19530	10.5601020143193	10.8034219112406	9.46607401210005	9.42040288212531
1030	prof	4	19524	10.1424475600845	10.293832668524	8.27854050952093	9.10689517983248
1031	staf	4	19520	10.6227463359721	10.423484749667	8.75556343454445	8.9969749059816
1032	belanda	7	19515	8.74665232497008	9.36126948233776	11.6142559701332	11.3977190620537
1033	sebaiknya	9	19497	11.1916743254041	11.2295980220411	9.96937091649539	10.058943810032
1034	dibuka	6	19493	10.2104063034253	10.2996622104812	10.0265028577306	9.83923539561245
1035	pelajaran	9	19485	8.11865744179149	8.00282034436938	10.0322494773661	10.1083006330139
1036	turut	5	19431	10.845173780535	11.0253000907014	7.22387584393125	7.23929036474427
1037	jatuh	5	19389	10.7465572226445	10.8996392946732	8.42755472208635	8.29620489790263
1038	dilengkapi	10	19369	10.4671898345739	10.6350595112595	8.22100682499107	8.13137162176049
1039	menulis	7	19363	10.4344282188029	10.5455068456867	9.94051888718923	9.92152231676775
1040	tamu	4	19333	7.99339510381277	7.81479281776441	10.8140448777587	10.673985115194
1041	permainan	9	19320	10.4921664440982	10.3949561042053	10.3171928282107	10.6951211912542
1042	pernyataan	10	19313	9.94264914256796	9.80972488192702	10.0293178324029	10.4252823188247
1043	minta	5	19272	10.0609766711427	10.1651242263125	8.74278958940621	8.88174359583292
1044	meninggalkan	12	19247	10.4905951266756	10.5380082489722	9.34163045693531	9.68364648046097
1045	melanjutkan	11	19199	9.986631326558	10.0979668836903	8.84776971699069	8.95041928102405
1046	swasta	6	19178	8.68467253774733	8.58167432137736	11.4811923977466	11.272462218877
1047	serangan	8	19171	9.83771995586903	9.76516797213435	8.54591127836245	8.76088228091054
1048	menjual	7	19150	10.7380421305457	10.7730445460748	9.18926223502059	9.42873159906323
1049	alami	5	19123	8.71331470716743	8.80337408334947	11.4123237724689	11.3309930772298
1050	cenderung	9	19112	10.9724781976749	11.1060027245569	9.18848006371246	9.26679234897519
1051	hijau	5	19108	7.48583387871639	7.40202198950367	11.2577809840801	11.193143233059
1052	krisis	6	19098	9.3240475807144	9.33539743369326	8.49925841041159	8.44835388348443
1053	perencanaan	11	19093	10.3082797732813	10.2084904851596	10.273473536125	10.2188789053089
1054	kesejahteraan	13	19090	8.87857748168638	8.76040213224323	8.50447987759721	8.39968003325212
1055	dikembangkan	12	19083	10.1358840899311	10.1076455501256	10.849247524091	10.7259085455619
1056	berpikir	8	19016	10.2575120115445	10.2073996306349	10.2655350101797	10.163561861048
1057	wajah	5	18997	9.12991806454667	9.11244369650738	10.8238613050564	11.0497774419827
1058	mempengaruhi	12	18996	10.0259806984182	9.95829121579022	9.56331152481578	9.65347475736334
1059	keberadaan	10	18969	10.5523873684399	10.468606072061	9.80942260786766	10.4151021771535
1060	ulama	5	18913	7.21067587855421	8.26806791632348	10.3516575611937	10.7674383119427
1061	keterangan	10	18911	8.2707752070629	8.12390441331371	9.74523623032392	9.91254592636786
1062	pendapat	8	18872	8.80046552615201	8.68400556536771	10.7935688460257	10.9666321897299
1063	berdiri	7	18840	10.7545341118922	10.9236046515394	9.93280957529143	9.77269436806193
1064	seminar	7	18829	9.73852853691753	9.69549954339111	10.1998380515194	10.2178156735741
1065	babak	5	18812	9.18191299303013	8.93802351672046	5.06975527331098	5.09569549415084
1066	pos	3	18810	8.81576375274499	9.73275136923741	9.84079781784041	9.97708392974988
1067	persegi	7	18802	2.65732435432992	2.49953990657858	9.6564813555199	9.33767790082853
1068	memungkinkan	12	18794	10.2675678573855	10.3963705700788	10.0518056963669	10.147811746943
1069	konsumsi	8	18764	10.2921078494549	10.2601078200477	9.41086963156045	9.75920981030263
1070	menikmati	9	18754	9.98134994095392	9.89538959408288	8.49168842430417	8.61415769029236
1071	situasi	7	18734	10.2801084679406	10.2882009151424	10.5371348449568	10.5413035222277
1072	lahir	5	18718	10.1209140713016	10.3888199999524	10.840753127191	10.7332937931329
1073	laki-laki	9	18704	9.76844828226274	9.65155756041679	11.2518179250103	11.123713045232
1074	nyata	5	18703	8.90572589711488	8.812741852088	11.6036165091329	11.3958831176701
1075	ruangan	7	18674	9.53362407380585	9.46328918816127	11.2467172931867	11.2474435140157
1076	hal-hal	7	18669	10.3647366203767	10.2926991256325	9.1165165323325	8.94477674461169
1077	memakai	7	18662	11.106287618085	11.1494564187188	7.83401845011818	8.12032857017926
1078	membahas	8	18661	10.5540883807064	10.524073470844	8.86759202228012	8.86388959327156
1079	menengah	8	18655	7.42611562135767	7.23099106538511	10.1629983116593	10.0577970567722
1080	menolak	7	18603	10.755830055504	11.1072675494683	9.6401466403348	9.72691637023845
1081	memastikan	10	18593	10.027603064823	10.1130489290864	9.93233892369964	9.90108817431615
1082	suasana	7	18585	9.83765126356241	9.84124266555924	9.80086436788982	9.79798801912452
1083	tol	3	18575	6.65565033261503	6.51362794608973	8.28382035213	10.9620332030563
1084	miskin	6	18532	8.0342314864093	7.92641400702989	11.7088228153418	11.4312207619685
1085	serius	6	18508	9.58257427428007	9.48251173856443	11.1553328636429	11.1521414913606
1086	penilaian	9	18504	10.5878538332817	10.4681819085174	10.6953310413347	10.8923923508784
1087	wa	2	18474	1.78247019057046	2.46338731564038	1.44551908632776	4.40130125303664
1088	lulusan	7	18463	10.1064745061853	10.0327980226487	8.39057506721021	9.77829465894775
1089	tertinggi	9	18449	8.72968890804122	8.69051199314395	10.9018269967469	10.7947636150921
1090	berikutnya	10	18440	9.06043078588116	9.06228951631809	11.4231305835041	11.1761903773463
1091	versi	5	18431	10.4846183690987	11.3323532125823	8.23479383796944	8.72361206063995
1092	teknis	6	18390	8.28953598959455	8.19763009485807	11.3731028961762	11.3620818870928
1093	asli	4	18360	9.32130830506773	9.43007650696175	10.8012508498365	11.1620032673792
1094	melayani	8	18327	10.5591000739037	10.5524347015047	8.82801519797457	8.86057698145568
1095	tema	4	18323	8.9250884452112	8.78871094663088	10.2401317503578	10.7289304013369
1096	lintas	6	18301	6.27256622894354	6.08415454873157	10.6413021568515	10.6927697129195
1097	memasuki	8	18300	10.6940396812871	10.681998019252	8.32663001676504	8.26955416310624
1098	rambut	6	18292	8.05909727430251	8.09175829216076	10.5346163608189	10.5580837223716
1099	tambah	6	18288	8.56862658952469	8.32712299186296	9.60395208465509	10.9515095295987
1100	demokrat	8	18287	4.68355123635183	4.3200285704144	11.1976035350331	11.5770945531105
1101	gunakan	7	18233	9.76281662419166	9.65263645002437	9.36660133388111	9.50573210622352
1102	arab	4	18203	8.09837808036074	7.86842961529643	8.31574875250603	8.155855222112
1103	sosialisasi	11	18187	9.96359431552625	9.82198670055392	10.8548086576962	11.0541553015021
1104	bin	3	18157	4.24111054791536	7.3446290351181	3.8394734321124	7.20879618126217
1105	mas	3	18149	9.3156541150151	9.60504320123603	8.83262971268329	11.0808945070726
1106	menggelar	9	18128	10.2817156042948	10.4632008019713	6.95980836464026	6.91047382605525
1107	menjalani	9	18126	10.230877861878	10.2148070441773	7.04059535109166	7.0163087113882
1108	layak	5	18093	10.3158533448648	10.2731678399644	9.727217326523	9.72277180659027
1109	diselenggarakan	15	18072	10.0251012644408	9.98840480210142	9.66965142149922	9.53917011540445
1110	pengawasan	10	18050	9.9941152046178	9.957544552725	10.8042574700766	10.7759143148879
1111	terasa	6	18010	10.3728228684004	10.4181897722655	9.41272279921314	9.40005467377408
1112	melibatkan	10	17990	10.7781813652473	10.7364966055881	9.65041925574232	9.70451589770847
1113	wartawan	8	17974	8.7205718921724	8.53741417477515	11.0034663242644	11.0095234807655
1114	diadakan	8	17973	10.4037280850645	10.3926687621094	9.93329741589633	9.92593369154882
1115	struktur	8	17944	10.7880469119035	10.8071486267415	9.5136564286968	9.72543561350665
1116	terbukti	8	17938	10.6491612870947	10.7214025629657	10.3859954222642	10.3264645742546
1117	jaya	4	17910	5.30135412060282	5.71219620354389	10.768718732506	11.125142754357
1118	kepolisian	10	17908	8.49728717496941	8.23263441805646	10.8806996967403	10.9270885159594
1119	pembayaran	10	17895	9.69654458142756	9.64015310946013	9.83329455064407	10.0849730033016
1120	ibadah	6	17888	8.5927921108863	8.46664757130734	9.10806791125207	9.14902380488564
1121	tanggung	8	17840	10.2574824759388	10.1148194010603	1.93728988865594	1.86285197392991
1122	mendengar	9	17801	10.1207626083522	10.1055003901601	8.89446823851808	8.96420503448533
1123	tujuh	5	17798	10.717174638083	10.6052709856054	9.55349714571551	9.47106040424267
1124	sekretaris	10	17770	10.3078351221404	10.059549633029	7.45795976192961	7.61527931317103
1125	piala	5	17750	8.53226530037412	8.5410402671154	5.14084169855107	5.57051747400908
1126	unsur	5	17749	10.2051767131682	10.0962903123862	9.04484926149457	9.63029547573864
1127	memutuskan	10	17744	10.4176206296927	10.6843766164385	9.45981425004178	9.33580300685393
1128	mengakui	8	17740	9.76478671117231	10.7403306663687	10.1052470198472	10.0255462003564
1129	suku	4	17738	10.2192812387668	10.1453641687328	5.24132426949484	5.42074065681288
1130	lampung	7	17736	7.84078962112473	7.71503432080546	10.9402314875079	10.6697634673213
1131	tantangan	9	17730	9.52881069540822	9.38507648863936	10.9143064714154	10.844181740519
1132	dimaksud	8	17714	7.86181865555197	7.72977139237699	10.2930748481621	10.182544369557
1133	sampah	6	17694	7.93135728515185	7.92242793038273	10.9136628150215	10.8013102776489
1134	membayar	8	17685	10.001771376709	9.91085742280008	7.8633032345745	7.99096277286522
1135	jenderal	8	17685	4.51920413965023	4.20601677246861	7.63430761153998	8.2516887879486
1136	risiko	6	17683	9.01042220971787	8.94184116287344	10.133831475935	10.2306278092302
1137	suami	5	17672	9.99895455559464	9.83848609088957	10.1751506832258	10.3760064207761
1138	beras	5	17661	8.67794505382922	8.62574143360822	10.9660668147344	11.0093264145575
1139	ketentuan	9	17660	9.81911557514307	9.67243422821583	10.2294549100569	10.3834446485157
1140	tergantung	10	17658	10.7653937099354	10.819306042605	9.33025836835115	9.23151396656237
1141	kanker	6	17626	8.27656935693239	8.23913886927537	7.99844798208794	8.34156861745922
1142	signifikan	10	17593	8.71006369429374	8.62471145586908	10.6232999175747	10.3831395978152
1143	terbatas	8	17573	9.6040620022217	9.61945203383564	11.4119726023616	11.1205067265953
1144	bursa	5	17555	9.97944674570855	9.8609437499951	6.41958791413374	6.27881004340557
1145	sebaliknya	10	17530	10.1574243189953	10.1072906423989	11.1420850577605	10.8505095354676
1146	terlibat	8	17517	10.2994846953488	10.3078125437483	9.10667005527814	8.96489669951051
1147	namanya	7	17496	10.1401568559974	10.2534464899463	11.0122715396445	11.4807633341925
1148	perang	6	17494	9.68268472413071	9.69935134018321	9.51679244298563	9.9675926318009
1149	bintang	7	17488	9.73570854396105	9.69950916439932	9.60001289404245	10.0646618692571
1150	selaku	6	17456	8.80949379442365	10.6426251109163	7.04776954459438	7.06358705313573
1151	mengatur	8	17409	10.9144052880802	10.8445171941242	9.9564131047665	10.0315663384737
1152	infrastruktur	13	17409	9.1939489113854	9.0794895665707	11.2009673544254	11.1179414379569
1153	sidang	6	17395	9.42499411063177	9.29138059900967	8.68868045792924	8.93564638296044
1154	teori	5	17388	10.7738154546268	10.7054738983087	10.0660872592432	10.6246122138427
1155	bertahan	8	17374	9.3619989344111	9.23204246060605	10.1661252074449	10.0260672868624
1156	tanda	5	17361	9.86484096990442	9.83383440487306	8.09273740603004	8.107982167395
1157	negara-negara	13	17359	10.799823838678	10.5917128213813	7.86801406725407	8.04883683768376
1158	tekanan	7	17343	10.1585360064829	10.1161130189079	9.13722432477511	9.22323745288499
1159	dewasa	6	17340	9.54281137683834	9.48113776811069	11.2890540772969	11.0400697636088
1160	mencegah	8	17305	9.73409396571443	9.60542327813869	8.16483431310936	8.97803542834725
1161	konflik	7	17296	9.84256978864052	9.93179043643282	10.2163039016385	10.3535996603626
1162	khas	4	17292	7.28186920561106	7.28510791001086	10.5132082258735	11.361626271491
1163	hasilnya	8	17291	11.0957911884865	11.1333423365862	11.1502416129843	10.9895677299832
1164	kenapa	6	17283	9.76818295734864	9.74806207099481	10.4676911915565	10.6147633734777
1165	perkara	7	17255	9.12237261335769	9.0611592018478	10.5540492320132	10.7208047468525
1166	keinginan	9	17241	10.3542550940836	10.2924354126081	10.8260612091339	10.856059685685
1167	berkualitas	11	17218	10.2084437402812	10.1941249854769	11.0925863882624	10.8550096982636
1168	kompetisi	9	17180	10.2847547241564	10.1554135638574	10.2770351321867	10.7007911768535
1169	burung	6	17176	8.96305696906414	8.951486236685	9.48944742984082	9.86993559187095
1170	menanggapi	10	17158	9.70394020625434	9.51845962998888	4.35550927972257	4.22205154309309
1171	beban	5	17102	9.37995879119493	9.31036880708542	10.2303163884546	10.2652348549628
1172	dokumen	7	17097	10.2110656144216	10.2295927931001	10.608845770807	10.8736724653155
1173	melainkan	9	17085	10.2533877896181	10.0492117863365	10.9729787471249	11.0124758689896
1174	kehilangan	10	17081	10.876727305762	10.8699143310177	9.31867342063543	9.47876768377748
1175	evaluasi	8	17074	10.3736612488313	10.2165521555951	10.9951960584547	10.9934252602354
1176	berfungsi	9	17031	10.5515077961389	10.7298360447807	8.93062029688936	8.73521679336926
1177	berusia	7	17029	9.07431240240317	8.95861246466589	7.26745301171379	7.14193875805088
1178	syarat	6	17022	9.15794668473859	9.02846571154698	10.8698878259243	10.8851662279267
1179	meninggal	9	17009	9.74349204456864	10.026427870094	9.25535654486483	9.05508218864375
1180	tercatat	8	17003	11.0124460316039	11.2091139507359	9.67337953882816	9.55515905021048
1181	belanja	7	16983	9.96019355060859	10.0204882295192	9.14878536591776	9.28635496704078
1182	peristiwa	9	16978	10.7455963282341	10.7266651414071	9.59584817199141	9.80084180819258
1183	kampung	7	16952	9.91782749931651	9.71409896534975	8.33184394311068	10.1815180521798
1184	semester	8	16932	9.49419496692566	9.46454803818193	8.23085721382745	9.20051767243128
1185	minum	5	16931	9.56596823711547	9.47234349984316	9.61864528116298	9.67396812242433
1186	catatan	7	16917	10.5787028602007	10.4554811469314	10.1967873292191	10.2185474564199
1187	demokrasi	9	16914	9.68267555769284	9.6417876292496	11.3468714080304	11.2394908909284
1188	hewan	5	16908	9.82640586983296	9.72890349894029	9.22178562758482	9.54506821398942
1189	remaja	6	16893	10.1062933635622	10.0535886267498	11.4274264787535	11.3633947809006
1190	komponen	8	16892	10.4247740516085	10.3553871675251	10.2880076451828	10.4556062646446
1191	ajang	5	16885	9.94827360208037	9.73084810990626	8.06503755948018	8.68682351457768
1192	tepatnya	8	16877	9.1202374411634	9.58350755064995	9.09141027816272	8.85860615868862
1193	jelasnya	8	16867	8.30152814107683	7.96783602027862	9.99457752825258	9.57334009363959
1194	penumpang	9	16859	9.4652384934786	9.44256858215803	11.2237523001547	11.1648374664663
1195	penyebab	8	16816	9.6127425705876	9.53004389549456	8.13838589441929	8.56322762031659
1196	kesulitan	9	16814	9.99363484043987	9.90222104282767	10.6979415941296	10.6209743605647
1197	puncak	6	16806	9.96107795771912	9.76674353360215	8.91810299142658	9.15223262387246
1198	seleksi	7	16797	8.98693927472945	8.76583591332411	10.2544611533401	10.511016693152
1199	jarang	6	16790	10.3026958063193	10.2879847636206	9.96810631327996	10.0368334374873
1200	asuransi	8	16774	9.68475420339583	9.64466720922475	9.66345230822693	10.2225515432396
1201	peringatan	10	16763	9.57558194793656	9.47298409164403	8.06897070491935	9.20583353451634
1202	antaranya	9	16738	7.41537228936038	7.01459316471505	11.1529290045666	11.2017808262693
1203	batas	5	16722	8.94031226612871	8.89236648330043	9.36932068444613	9.38564246701141
1204	serupa	6	16715	8.68419076551379	8.56781346658321	10.8948363114558	10.6731973933445
1205	perawatan	9	16710	10.3311075350064	10.201449056917	10.1611264574725	10.214294792395
1206	memerlukan	10	16702	11.0538308358369	11.1097670781591	9.38387962418063	9.45620104430185
1207	pemahaman	9	16677	10.3381729890936	10.2667928803448	10.459267404802	10.4754512908133
1208	lupa	4	16670	7.97529485674805	7.84786821460772	10.4958358886176	10.6447043960125
1209	dini	4	16664	6.70492717646425	6.47805388873289	10.1419827630108	9.97287604363928
1210	menerapkan	10	16660	10.9856611075664	10.9276508888008	8.43799994984993	8.58388602812482
1211	raja	4	16648	10.2373359784858	10.32857655981	9.07311452519146	11.4068135073218
1212	kaya	4	16629	10.4246220280852	10.4882357519281	10.4406169630931	10.687272474935
1213	grup	4	16616	9.60857458036435	9.64626349471744	8.45018569060315	10.4508426124702
1214	normal	6	16584	9.92499796826344	10.0183009748156	11.5706094931377	11.3741758384186
1215	pemasaran	9	16582	9.44839408466563	9.56509514244671	11.2559033026592	11.3935941687734
1216	massa	5	16577	7.2672151484952	7.16714794273143	11.394787031024	11.3896558554056
1217	bantu	5	16568	4.8880293452337	4.65903481558582	6.01978177937091	5.68210141067233
1218	dilanjutkan	11	16566	9.91013114518324	9.81300004713213	9.30855015291756	9.11765323479721
1219	komitmen	8	16549	10.3935777083005	10.2686469150804	10.894933450832	11.0336581660029
1220	sih	3	16519	9.0557490610778	9.56623964276871	10.8647906472775	11.1816597785986
1221	kabar	5	16519	8.4423338383752	8.36675143913707	9.78524809927966	9.77305502232147
1222	terang	6	16517	9.28740134432154	9.19993636642047	9.80809825169764	11.2021025989558
1223	kebudayaan	10	16503	10.0682246788009	9.97435597015466	11.0467209410774	11.3071255525133
1224	in	2	16498	6.46901289193174	10.9458113695309	7.68169467580706	11.6957863471656
1225	terkenal	8	16483	9.98553555832549	10.0941286509022	10.9924113550815	10.8912567718363
1226	diduga	6	16467	10.5316422221774	10.6841442206472	9.72958981101019	9.70479741133037
1227	kebanyakan	10	16460	11.708863901798	11.7299046523013	10.614244286081	10.7072817895205
1228	jaminan	7	16445	9.87805080563491	9.73656115347425	8.40935310771479	8.31565319223851
1229	sejauh	6	16443	9.65724717603352	11.3048702416102	7.56690378403982	7.38878055901004
1230	nan	3	16439	9.56765198215176	10.0853053050151	9.52701441727852	9.90260214150275
1231	kimia	5	16423	7.5678905087412	7.48859114532759	11.0568653208683	11.4869944783979
1232	keseluruhan	11	16423	7.86546612589564	7.67145943520199	11.8305922546348	11.7485902469734
1233	diskusi	7	16422	10.4094899155732	10.2565184129521	11.0255444717101	11.0116319374868
1234	bergabung	9	16409	10.3659186133495	10.4509061949385	9.6488990138265	9.41469382428689
1235	mengajak	8	16392	10.6352516129106	11.0227533134861	9.30194017032478	9.32849820730453
1236	berhubungan	11	16385	10.5571145914288	10.5422366589773	7.73049672269155	7.52569715526408
1237	kelurahan	9	16359	10.2290311167838	10.1813633844054	8.00059932009989	11.1760687904068
1238	jantung	7	16358	7.55164817633048	7.42188633366568	10.7097220859604	10.5629075802561
1239	balik	5	16355	8.1731808406707	7.97384666487176	10.3723150737183	10.4301962942559
1240	pariwisata	10	16322	9.17398664781327	9.07307771354469	11.3738757010124	11.4574789447724
1241	kesalahan	9	16319	10.0274488030335	9.95623575708009	11.2975542445752	11.2568034319673
1242	perlindungan	12	16297	10.1559657187922	10.0948732722057	9.26964993220327	9.37249121690936
1243	daun	4	16286	9.58721028771158	9.68833951977866	7.53688300262796	7.95416415050951
1244	ringan	6	16276	8.65009049637196	8.73008328917673	11.6614800133734	11.4981804741587
1245	padang	6	16256	9.06661916849963	9.15703608512577	10.0141032042658	10.515713441448
1246	bicara	6	16239	6.57762886250159	6.41888714119797	10.2003488510598	10.7850871449524
1247	unik	4	16186	10.2328689920873	10.248553011107	11.6627288957126	11.449403990344
1248	bi	2	16184	9.67515071687925	9.48358793886811	9.3571138991569	10.6178134438335
1249	layar	5	16178	9.88806233288703	10.0479499531036	8.0324509514415	8.37324900210644
1250	banyaknya	9	16165	9.95138188233532	9.80532257706101	10.0759458916509	10.1704401151774
1251	mewujudkan	10	16102	9.45778907990608	9.31783571869894	8.68847382569683	8.74569397206886
1252	pelabuhan	9	16054	10.5239378751468	10.3936248894885	8.44823314899067	9.38911885158475
1253	berakhir	8	16021	10.5593799576185	10.6295556483805	10.7005724970526	10.4622511886497
1254	beragam	7	16011	10.8226848086093	10.7567593513739	10.7244647024898	10.6863875261045
1255	penerimaan	10	15995	10.5061226894216	10.4531212532028	8.78188784666396	9.21186931751348
1256	pokok	5	15988	7.99953920724015	7.905788826806	10.783715914466	10.7532022387986
1257	tindak	6	15973	9.61065311278987	9.65193699058647	3.1699708060903	3.08373217097518
1258	negatif	7	15956	7.7868381073693	7.83692255982473	11.5201003007974	11.3190477193613
1259	internal	8	15955	9.10581832851391	9.00147168451363	10.9834658538842	11.354353828061
1260	pembelian	9	15944	10.0931787912786	9.97013215537315	10.0961225004229	10.3235941697483
1261	kerusakan	9	15928	9.59071465166022	9.51782793771516	10.2114973973197	10.1929201128184
1262	sifat	5	15881	10.6158781694545	10.5467605387798	9.47603415229202	10.2562303420661
1263	gula	4	15872	9.05556166976974	8.99018594506428	9.34235557648634	9.61461100176381
1264	mengunjungi	11	15865	8.84311648852571	11.2051298763916	7.62292771286418	7.48871822843393
1265	transportasi	12	15863	9.21328201120417	9.55335341121294	10.7267039554852	10.6368753107837
1266	pedagang	8	15863	10.261067162922	10.1313107654162	10.2027139218988	10.3509955145942
1267	dihadiri	8	15858	10.2608583751968	10.2105128635118	7.6909728494526	7.51930492323403
1268	temukan	7	15854	10.3223822611577	10.1774264282897	6.76866135188298	7.73656987602582
1269	judul	5	15839	9.5910891355078	9.44154505947807	9.90855379686167	10.5538447626964
1270	menurunkan	10	15838	10.6906403628034	10.6702629786701	7.99902017353599	8.05011957812094
1271	takut	5	15805	9.89928058138557	9.80687195047135	10.9627323739473	10.9824113248311
1272	kemajuan	8	15803	10.3309047691906	10.2682831697928	10.157268483688	10.1890704704674
1273	menyiapkan	10	15784	10.3654529284303	10.2747849933647	9.50155635781253	9.59083833373438
1274	departemen	10	15783	11.1516114924491	11.073499401334	8.30127013508984	8.42145129519329
1275	puasa	5	15771	8.1085620692067	7.96202634361565	10.9731366932404	11.4635011861124
1276	lebar	5	15767	8.68036924750196	8.60216764066832	10.7521897207413	10.772832498831
1277	penerapan	9	15745	11.1296701459911	11.0593874941679	8.29008553425693	8.81600430719389
1278	memulai	7	15736	10.5531262835733	10.6483721352513	8.94868217797999	9.34044759677707
1279	imam	4	15735	10.6953224751875	10.6989851945922	7.19968180833592	10.3801294638976
1280	butuh	5	15729	11.0936114805583	11.1521338542451	9.39861882462645	9.41304675512824
1281	dolar	5	15708	7.19814714573353	7.15307453496849	6.8433547477143	6.59953535566949
1282	agus	4	15695	9.61620567636702	9.62190064676034	7.44929289770668	10.6701151767875
1283	menghubungi	11	15690	9.43181162536613	9.36309610514574	6.71794456092509	6.50932704539297
1284	berbicara	9	15678	11.1054039300947	11.1119954398533	10.3656354448181	10.1898128592797
1285	pembinaan	9	15662	10.3578007854664	10.254108140689	10.763461333509	10.8531890495303
1286	abu	3	15646	10.1735424648066	10.341969765076	4.17449498813068	7.27735294825321
1287	awalnya	7	15611	10.7901661139158	10.7666308981699	11.2295487544711	11.2701271916748
1288	pakaian	7	15601	9.6242416608651	9.54820773600748	10.7624016294576	10.8327695609081
1289	mitra	5	15597	10.645418717379	10.8653127588689	9.34889483220286	10.5596319762127
1290	sel	3	15596	9.84066279933439	9.95357239751329	8.39265853449839	8.7401245664141
1291	alternatif	10	15584	9.59575444845408	9.50237164803883	11.0655436407253	11.0599812714301
1292	minuman	7	15582	10.1798648269139	10.1043689577225	9.26158166467839	10.072871633759
1293	non	3	15578	10.5737228095108	10.6262228592658	7.01808789589338	7.69337844651283
1294	kewajiban	9	15573	10.2737044553055	10.1557568554099	10.8362764529054	10.9771710403781
1295	republik	8	15558	8.61990782346635	8.49964996703815	6.26180581370669	6.51832938077602
1296	om	2	15501	9.73314852810755	10.4868377457049	8.73380674168261	10.8671796188376
1297	senilai	7	15480	9.48824590632849	9.98743711047142	5.06105055218888	9.5108301182929
1298	kandungan	9	15477	10.6671801909153	10.59517552631	7.67158194913475	8.50291611263532
1299	pidana	6	15475	4.68925515153795	4.55306551332571	8.60929136128121	8.42806936382448
1300	kekerasan	9	15456	9.47252687003118	9.40596058691612	11.0485566734888	10.875493208494
1301	tiba	4	15444	10.0382029877903	10.1655229898628	9.97656227276831	9.78657250440407
1302	agak	4	15438	10.7640267345254	11.061507825943	7.52705067659015	7.64880025998546
1303	rektor	6	15435	9.15111261913092	8.92817254971726	8.10379771502774	10.2227877992677
1304	aset	4	15432	9.90147835699006	9.97782825851679	10.7730391660867	10.992016443361
1305	matahari	8	15429	7.10798254138065	6.96350884817277	10.8384138414288	10.7279201889508
1306	bukanlah	8	15413	10.8444235964936	11.2550702774991	9.90817957677565	9.97865448513604
1307	kelapa	6	15411	8.13133558480623	8.14506376548636	6.27865926010968	6.09594055691292
1308	master	6	15373	8.82925537443019	8.71622959639862	9.27738598328598	9.72690632194942
1309	konten	6	15371	5.57340709808931	5.36112085141918	9.82533940220363	9.6597299450519
1310	jadwal	6	15334	10.467723937489	10.513440066166	9.96139512365204	10.2007436702285
1311	email	5	15333	8.78591458588723	8.60683906676641	10.8573137177237	11.2889120332131
1312	penyelenggaraan	15	15314	10.6550670914062	10.6542580606159	8.2933708503976	8.84931280891366
1313	peralatan	9	15289	10.8146216869789	10.7293384347636	10.1168454317733	10.1943286154525
1314	didukung	8	15268	10.9450885367282	10.9762689371873	8.89736770363092	8.7091788876035
1315	rutin	5	15232	8.93351329043748	8.89252993719137	11.0542934153698	11.0854005902598
1316	menampilkan	11	15229	10.9675592475868	11.2198533086756	9.30869179882794	9.49185878296952
1317	koperasi	8	15224	10.4821043565847	10.3830163122636	11.2859093215928	11.4239616119616
1318	bilang	6	15217	9.75349430105153	10.2660752411321	10.9278355458878	10.9630902636095
1319	ayam	4	15208	8.64297306419058	8.75561281222531	9.39642598096223	9.76138428655825
1320	lampu	5	15195	10.3622739197914	10.4112808827714	8.4710422912513	9.09233779464984
1321	sore	4	15178	9.784325476342	9.87428261420875	10.4283157903086	10.1915483429803
1322	perjuangan	10	15166	8.8335721896238	10.6389154420212	11.0360886389258	11.2097523537089
1323	kanan	5	15147	7.00593275367091	6.96323978857518	11.152319005741	11.0333862157776
1324	ilmiah	6	15115	7.22019927708556	7.15364707951752	11.7155964952521	11.6539853622621
1325	keberhasilan	12	15114	10.0817337079859	9.95083540312463	10.9261228031259	11.0976053262362
1326	rusak	5	15087	10.4933132706139	10.5837742750419	10.7615321669078	10.5122765672952
1327	kepercayaan	11	15083	10.0040609186595	9.92222937996584	10.3249732521623	10.2261019220628
1328	arus	4	15076	9.93581840082109	10.0830311408385	7.81583334190081	7.95091843904625
1329	pandangan	9	15056	10.6593234509153	10.5767102239239	10.6215995837808	10.833863485035
1330	susu	4	15013	9.80747480665538	9.79223027480267	9.41791676310862	9.45464542341481
1331	kereta	6	15010	8.95588126032826	8.91241533870107	6.25908117755425	6.1145960644395
1332	ditentukan	10	15009	10.3159853142093	10.2779620292729	10.482319224069	10.2810448743612
1333	riset	5	15005	9.8637880450367	9.70778201649095	10.9649063440648	11.4597889257996
1334	kematian	8	14999	9.37314648162057	9.23112899160685	10.5294924585827	10.7056360877341
1335	budi	4	14997	8.92573536076177	9.29788133804441	7.47817196945899	9.44552095518558
1336	berhenti	8	14974	10.7013057199187	10.6972118997708	10.3146576712271	10.2724085884078
1337	menyebut	8	14953	10.1037495839032	11.2237506979193	10.593143569379	10.7990795740114
1338	mempertahankan	14	14944	10.160364821683	10.0959139676927	9.04434394211023	9.34666960223643
1339	gangguan	8	14939	9.9605186423644	9.86324958832926	9.15121826898197	9.32768211115674
1340	maaf	4	14934	5.68557166381443	5.40785042108524	10.2982134245649	10.2119211547197
1341	hadiah	6	14909	9.41185856566354	9.33734859980462	10.2445606197887	10.4753880725495
1342	virus	5	14904	9.25413382805963	9.73847536103051	9.77744894861484	10.5046198838119
1343	otak	4	14881	9.81114708919478	9.7745958588962	11.3729504111045	11.2592851952936
1344	persiapan	9	14879	10.9293802819386	10.8117834147255	10.9537031094441	11.1190993364968
1345	baca	4	14866	9.95822316914191	9.90610048233501	9.82567166580027	10.1292433929889
1346	sayang	6	14864	7.8846591962676	7.71379114745137	11.2131627509226	11.1062760686033
1347	mutu	4	14849	8.017940160062	7.89975705827278	10.1386784649009	10.2217300937398
1348	berpengaruh	11	14838	10.1869617060599	10.244681424879	8.49178895386354	8.30232193306797
1349	kekurangan	10	14823	10.8844386774465	10.8435512793223	10.4443568493765	10.4344905788989
1350	mengajukan	10	14820	10.9306962994016	10.9994182647679	7.03871835132308	7.00731778880406
1351	mahal	5	14811	9.07746760847468	9.10653663459752	11.4090753040572	11.1467842709567
1352	telepon	7	14786	9.15549767955095	9.03237231427404	9.62802056884138	9.9162484427152
1353	kopi	4	14785	8.82931874985102	8.7940657769748	10.7171942939694	11.4617172967927
1354	pendaftaran	11	14743	9.35621359459504	9.25130543294332	10.4044538217286	10.6036610847017
1355	operasional	11	14738	9.16131464195565	9.05629255309869	11.3194799262403	11.5330408513597
1356	menjelang	9	14735	11.0121867871673	11.0885151887476	7.75624760101325	8.05519142129507
1357	properti	8	14727	8.21864311601792	8.00528670744692	10.7596889049939	10.6383280829592
1358	kamera	6	14717	10.5283615632858	10.5874823016147	9.48089179116115	10.5426066774718
1359	sebagainya	10	14693	7.84915039132574	7.64238188299268	10.6892559506422	10.251547724777
1360	kecelakaan	10	14687	9.24374998446597	9.25942039525385	10.3314312926135	10.2666302873944
1361	dingin	6	14669	7.22749903586252	8.30149172246392	11.5894545556755	11.5565333975566
1362	lulus	5	14660	9.86520985830271	9.81639207554536	10.1848995661377	10.5307787131283
1363	mengenal	8	14626	10.7007525110223	10.6305117282754	10.5453747559241	10.8355754170828
1364	diterapkan	10	14624	10.585397822696	10.5459545882699	11.0582728687341	10.9083828416931
1365	merasakan	9	14619	10.6047451018829	10.578735564907	8.76969257392671	8.94112612450512
1366	putri	5	14591	9.21728852902649	9.54508692919026	10.5972611760794	11.213508951715
1367	saudara	7	14587	11.0237481153626	10.9707253205585	10.3219455002787	10.7924186345431
1368	upacara	7	14587	9.27568312183562	9.14922605021726	8.38091513883596	8.82807782466692
1369	wisatawan	9	14577	7.76376665469036	7.57669387466759	7.53066179412153	10.5372264069976
1370	relatif	7	14558	10.8091418502317	10.9618108991884	8.96979895341124	8.87699960796791
1371	ratusan	7	14554	10.7667625702421	10.7205234153201	8.87183476418537	8.84089199592337
1372	terkena	7	14526	10.5736513219368	10.7215188301643	6.83873268724124	6.90930631819897
1373	era	3	14513	10.0764733262374	9.893317756552	6.97435655423691	7.16272800278794
1374	isu	3	14504	10.61626616001	10.6727996039323	10.1019787255481	10.2378118897044
1375	beserta	7	14494	10.5328098467409	11.592678431473	8.46524739101643	8.75002375611099
1376	dihasilkan	10	14484	9.64507412042162	9.60020776731463	11.08716679226	11.0253157382054
1377	urusan	6	14438	10.5337672777265	10.4754600486524	10.3936571545868	10.5057395685244
1378	bertanya	8	14435	10.5101164527731	10.6541093920001	10.0785421844438	9.85773705587569
1379	beasiswa	8	14409	8.90810640295697	8.73731878428973	10.3857519182034	11.1010858070701
1380	keempat	7	14408	10.6692034329415	10.5647279938353	11.4375072782035	11.3591512110722
1381	berperan	8	14397	10.6960237231667	10.7798859757683	8.53872349579352	8.36505853971464
1382	dalamnya	8	14393	8.04759132937038	7.65672532398143	11.3073225130478	11.0641769669923
1383	pikiran	7	14392	10.2641382463565	10.251117314675	11.3847292868095	11.3133534087562
1384	berwarna	8	14390	10.0375870065431	10.367394654903	5.51238158930316	5.59496399881826
1385	cantik	6	14386	9.28842318622201	9.34494241076694	11.4831473427356	11.5757866592468
1386	istilah	7	14375	10.567113314347	10.4797365935634	10.1446456463377	11.379960599149
1387	misi	4	14367	9.75566418681325	9.57739765069778	10.9821314168927	11.512127817047
1388	memperhatikan	13	14360	10.3775363223469	10.2933828078763	10.1036036003648	10.2412956952065
1389	zaman	5	14339	9.51463391135123	9.38527196778427	9.21661097559636	9.66396451750056
1390	militer	7	14335	9.16429251907481	9.03139022009508	11.3501621130931	11.7234833096281
1391	putra	5	14328	9.22806555954777	10.2362318846459	10.0840392737027	10.5372834438298
1392	berani	6	14300	10.8554413001601	10.8900096394033	9.74378581304606	9.79702158396331
1393	singkat	7	14294	8.3643726241078	8.28173637745483	11.8026535106226	11.607782900562
1394	alamat	6	14292	11.0303950430732	11.0551078387928	8.62920366889476	9.20259594381823
1395	pelajar	7	14292	9.91021571332776	9.78444296010339	11.2689483343833	11.7816914148537
1396	sasaran	7	14266	9.62915174288892	9.49465688445649	11.2802335501479	11.28311932384
1397	mohon	5	14225	11.0278635810296	11.0091665836476	6.42640402266526	6.48801497890833
1398	memperbaiki	11	14225	10.4615763328273	10.3382914360256	9.37373323669727	9.48794388868353
1399	promosi	7	14215	10.6511544332306	10.6241945129368	11.4803571635744	11.4886157884216
1400	baku	4	14214	5.01675058768541	4.95965226784045	10.5965872534637	10.6248158857373
1401	hilang	6	14208	10.7686122577429	10.8923435520825	11.298554500865	11.1217425822775
1402	gigi	4	14176	7.43548066914256	7.45231454648861	11.3749870801242	11.3769827598767
1403	perkebunan	10	14174	9.95243650769823	10.0966462285211	9.96593064849091	9.8307072449458
1404	mencetak	8	14148	10.2602108386197	10.605100598265	6.88525882258651	6.93615005495363
1405	televisi	8	14144	8.9489256894581	8.74358139889728	11.3298336806747	11.5339635501748
1406	pameran	7	14140	10.4088888863144	10.4612066568184	10.7043366178892	10.9133292111609
1407	kepemimpinan	12	14137	9.89790865721016	9.99357345129562	11.1832127135516	11.6036874320213
1408	real	4	14135	9.19563746933285	8.94694845184955	3.42964441004407	13.3149574046165
1409	merek	5	14097	10.5548438479811	10.4992194114739	10.1609827155985	11.169406144303
1410	kapan	5	14095	10.2653999513047	10.2229313313914	10.0567352987475	10.1062420310199
1411	sesi	4	14073	10.4681651740098	10.3617541793902	8.57031421740698	8.75144846066135
1412	peringkat	9	14068	9.6078353306376	9.44109530445603	8.95536200483878	9.17655768099297
1413	diminta	7	14065	11.2292799953554	11.3270031659358	10.1959902076568	10.1646341892568
1414	kompetensi	10	14059	9.57197734102966	9.40807008856883	10.5922161491334	10.7199386844547
1415	berencana	9	14047	9.94113006209917	10.1225100493124	9.17533292934084	9.05756615628478
1416	setidaknya	10	14043	11.7728990929202	11.798782220881	11.1042444514292	11.0192302136956
1417	menetapkan	10	14041	10.8663239889668	10.9129626664361	9.93816371841972	10.1050403902003
1418	akademik	8	14034	8.54894070751465	8.54311996805273	11.3445756224106	11.2379137297741
1419	kering	6	14029	8.82026241048888	8.88563418924802	11.529656705265	11.3686217261118
1420	sahabat	7	14001	10.2269859662022	10.1522570765123	10.6526236807038	11.2674106627105
1421	sipil	5	14000	6.15947577437693	5.98326434649984	11.3977029773988	11.2195645872467
1422	jawaban	7	13990	9.90467009343268	10.2475596118217	11.2287133384234	11.2184159080394
1423	stasiun	7	13980	10.9921641294248	10.8654692250327	6.95411258258786	7.40868844296698
1424	pers	4	13978	5.72728090341821	5.58605519753886	11.5564732669247	11.4983748965093
1425	ulasan	6	13968	4.72654998576049	4.6263078405655	6.3451722258684	6.09059426304959
1426	skor	4	13966	9.6974313850708	9.5176472713578	6.78640962700367	6.63645885727264
1427	solo	4	13964	9.27176955030763	10.0378701390626	11.7388583000136	11.7630934969662
1428	manajer	7	13958	10.9771443684988	10.762425139886	9.66896238144554	10.6587432640693
1429	koordinasi	10	13957	8.83788084410058	8.71415812350768	10.7004646852329	10.7244703281208
1430	angkatan	8	13923	9.70066162087265	10.6835590821108	6.98309005296173	6.76913264950067
1431	dibawa	6	13923	10.7935147831284	10.8015908681979	8.83059468991705	8.86771407188341
1432	pengolahan	10	13922	10.0079820485873	9.87529780315354	8.97362526421043	8.9290804953124
1433	penampilan	10	13919	10.9291531587094	10.8660811790836	10.3437829157289	10.9223650750409
1434	bertambah	9	13913	9.90510767063445	9.86884139682326	10.9273604036526	10.8444227881525
1435	aliran	6	13911	10.7448683052426	10.7906575974542	7.68394457857913	7.72717396908913
1436	pengobatan	10	13908	10.9829000085738	10.8660061127064	10.0452192447555	10.3653331735005
1437	final	5	13896	8.01398762058956	8.02343361401123	10.0800679226315	10.5791577923722
1438	instansi	8	13895	10.8190707647927	10.7334900463739	9.11582543180785	8.97281439294164
1439	kreatif	7	13869	9.83055825838487	9.73539207429699	11.9941384140499	11.8175763629897
1440	motivasi	8	13859	10.4973303223872	10.3854040518719	10.8878886659963	10.8108340932905
1441	prinsip	7	13844	10.6498900765648	10.5268897734793	9.98775245948988	10.7642652920276
1442	saksi	5	13832	9.69340132220172	9.52984667016622	10.9642927334764	10.9737934634429
1443	pentingnya	10	13802	7.99646825833018	7.91796185557281	10.4224352307583	10.5539524839465
1444	produsen	8	13796	11.0734560023889	10.9352459988504	9.79363111525753	10.0742511424612
1445	diskon	6	13795	5.77633026973493	5.53503530983375	8.78038923238498	8.56187472687353
1446	kesadaran	9	13762	10.0988143826918	10.0522863221741	10.6245089250145	10.6435462499942
1447	menu	4	13736	10.5155374590711	10.5204592738179	9.49405658541148	10.1795085881039
1448	ali	3	13734	8.16746313072251	9.98539178728683	8.46170047857633	10.5447379496295
1449	sempurna	8	13728	10.4301534351754	10.4009724835578	11.7996634818215	11.5596256511891
1450	pilih	5	13726	10.195012233518	10.103773031696	10.9871806429749	11.5390329937234
1451	delapan	7	13672	10.9351645088931	10.8334495702623	9.93189525030439	9.88494803863446
1452	jajaran	7	13670	10.4709842945693	10.3336768779398	7.909750008166	8.87052344832955
1453	sampel	6	13646	8.91377988676311	8.80637121812423	10.4699080428517	10.4824990385984
1454	pembentukan	11	13636	10.8710046671768	10.7592862297881	8.9380524163819	9.66702404485883
1455	utang	5	13623	8.21061381676378	8.20636002969286	10.726870676145	10.9711050357361
1456	mengingatkan	12	13619	10.1420939451958	10.7351291422108	10.5390215186747	10.3876622888996
1457	engkau	6	13616	10.0075382056597	10.0605025654432	10.2916474747739	10.4702328931621
1458	ide	3	13614	10.7326301594177	10.790859390765	11.1655908179245	11.2287920381432
1459	kecepatan	9	13595	10.8468695301992	10.730531461324	9.88529278169877	10.158281723876
1460	tenang	6	13584	10.5935089875715	10.5286280711351	11.5227691468359	11.2691365532467
1461	perbuatan	9	13549	10.5389447730322	10.428477562478	9.58725062007769	9.70101536229171
1462	minat	5	13501	9.94970827950795	9.94674137527091	9.78174998218383	10.1460414803154
1463	menyambut	9	13472	10.5805326583125	10.9499563491909	7.97100994199564	7.9730449378852
1464	mengakibatkan	13	13465	10.7855656754087	10.7510576348836	9.22056968064553	9.67826979391258
1465	kehadiran	9	13457	11.0089248105125	10.891712945509	10.2600236382184	11.0915813874952
1466	pas	3	13454	11.0660962177651	11.4289990210766	10.7211840144708	11.2551963927586
1467	kerugian	8	13442	9.43792784737124	9.34989468504799	10.480988076093	10.4905696804005
1468	agen	4	13441	11.3984124578245	11.3451329357183	8.18533615357303	8.47350736584757
1469	dipilih	7	13437	10.9938196177194	11.076495222334	11.0416626038972	10.8909567072147
1470	kurikulum	9	13431	10.4259952932147	10.3795084517721	10.3575753851688	10.1158055608462
1471	menguasai	9	13425	11.3837337242421	11.430682983355	9.64015160649359	9.79838822292604
1472	rangkaian	9	13424	10.735061521213	10.6214650192262	8.64840822501495	8.74164519899104
1473	alias	5	13416	9.29139759404105	11.3378511981055	9.17645413225504	10.9341365968789
1474	umur	4	13411	10.2845108676858	10.3857248370601	10.5119558385073	10.6264848416988
1475	penjelasan	10	13410	10.0258441863121	9.89614777615285	10.7128807188915	10.8078241676928
1476	menang	6	13410	10.6563746282294	10.9249416578858	10.3697967161834	10.1737827429936
1477	tanjung	7	13381	8.86121171711737	9.01410033812394	4.66059321305199	7.36953227153273
1478	kemiskinan	10	13379	7.39084367753952	8.00089705463075	11.9981580098408	11.7476858492026
1479	kiri	4	13366	7.341081923097	7.21904618652636	11.4404597582151	11.2959421188818
1480	bus	3	13351	9.9409684003555	10.0785255339547	10.5426412896468	11.5210696358261
1481	ditutup	7	13342	10.4772945105821	10.9680071866679	10.1514923732907	9.96249748193556
1482	gaji	4	13312	10.1163318915975	10.0401661808662	10.6415091223263	10.8585827511886
1483	makna	5	13300	10.1425556909398	10.1134087140579	10.8788186464928	11.3056350659906
1484	elektronik	10	13297	8.7785872104959	8.77102030874737	12.0543507273469	11.8912132260575
1485	pengadaan	9	13296	10.3301993104237	10.2435606350432	8.76491095455238	9.24839102822752
1486	unggul	6	13280	9.64530370038963	9.81323265847924	10.5383348032065	10.4042860517609
1487	apartemen	9	13275	9.92541931439558	9.83963054352318	9.57922547548013	10.3552660253237
1488	survei	6	13267	9.49185067445686	9.31018865185429	11.1445846366992	11.5502852779558
1489	ancaman	7	13266	10.8826816642957	10.7345450043814	10.0617122429393	10.0813106320869
1490	tenggara	8	13258	2.9821700615873	4.02902358136443	10.3846428286067	9.65999249660308
1491	arti	4	13257	9.64717600430878	9.57491941767337	10.1293143757563	10.230444272313
1492	ditambah	8	13238	11.7549337605242	11.871654272372	10.2154788148545	10.1998433084469
1493	sehari-hari	11	13226	7.97780605070706	7.98159846736676	11.8816209673124	11.6086781779371
1494	merdeka	7	13183	9.72538170456296	9.79496260871441	11.0893355387748	10.7381041149585
1495	pendek	6	13180	6.59431290977193	6.54962589232357	12.0711133863412	11.8893986391072
1496	ambil	5	13172	9.97402423294823	9.80479077816672	8.6414729688598	9.45653850592623
1497	persyaratan	11	13169	9.73594079744346	9.64985796661968	11.0606169838988	11.1030204126771
1498	menutup	7	13161	10.969395689071	11.0285736031539	8.25250523693247	8.27610213828855
1499	rencananya	10	13159	11.8269265952741	11.9992283686319	10.6108488643108	10.4575408591498
1500	kepulauan	9	13154	9.62812537714094	9.36247275737512	4.43015175761986	9.25172081393917
1501	kajian	6	13152	10.7807024357851	10.6766290563448	10.7241362062414	10.9895113477777
1502	pembiayaan	10	13143	10.2863226246128	10.1964849180579	10.9072448843896	11.2565740721105
1503	mengisi	7	13143	10.8512329150671	10.794099988891	8.22455828652472	8.48038742241802
1504	koleksi	7	13128	10.5396881468314	10.5127291325868	9.74016857021219	10.0879690887536
1505	kesepakatan	11	13122	10.2579648344516	10.1141897915425	11.0718716920651	11.0830896303104
1506	ayah	4	13111	10.6989771836177	10.5363608875929	11.1523978093152	11.374669800601
1507	otomatis	8	13108	9.00079657560378	8.93807266776027	11.8438727728215	11.9881129027885
1508	lancar	6	13091	8.85214670028507	8.73173065489432	11.4342079317597	11.1028427134455
1509	dimanfaatkan	12	13089	10.0613755205037	9.9810051355544	10.0623854604321	9.8978519710066
1510	kadar	5	13084	10.0409980154282	9.94834164006981	5.79319640769898	6.10796081426425
1511	nu	2	13082	9.24192779893205	10.4237199558932	10.9473502418864	12.0883774833463
1512	pertahanan	10	13072	8.50777416541267	8.4223110997746	10.5269243917137	11.2057078757558
1513	citra	5	13060	10.2570359319152	10.4809406898104	9.924159681493	10.6384364215245
1514	benda	5	13033	10.0308201148514	9.88734084488761	10.5202404807925	10.3960977542239
1515	kekuasaan	9	13032	10.1095209722812	10.1512622551173	11.2739719143064	11.337191363727
1516	pembahasan	10	13025	11.0504030062761	11.0022847252156	10.294076602572	11.2249762489403
1517	ban	3	13013	10.2047034268658	10.8180094395599	9.63002976918041	10.2878220721382
1518	penanganan	10	13006	11.034899333647	10.9800978513007	9.35727014910107	9.52143242264452
1519	perjanjian	10	12999	10.2952990262174	10.2440879114959	9.49627469409651	9.88709069946204
1520	perikanan	9	12997	9.41390375652029	9.36567625985554	11.0357942986227	11.0382666570473
1521	kelahiran	9	12954	8.43746882707362	8.60441908121219	10.3294927440974	11.0373031407703
1522	melaporkan	10	12954	10.8592513337852	11.6101539970872	10.2861411891349	10.3673667704562
1523	gempa	5	12945	9.55966759300514	9.63504333673994	9.23186943004805	9.25863007253772
1524	berangkat	9	12936	10.8930424037471	10.9511708158497	9.88122824575578	9.70714487175537
1525	anaknya	7	12923	10.4800431171344	10.4318880163824	11.9935320081622	11.8950383590815
1526	inovasi	7	12909	11.0202065274136	10.9270846293631	11.3671515390724	11.2934997620222
1527	seri	4	12892	10.1703210337177	11.1508479870658	8.81640026137213	10.3515825800277
1528	laboratorium	12	12871	10.8539043351143	10.6976171117028	10.6959856630909	10.9951414983113
1529	tuan	4	12860	9.77739228296215	9.62881357304525	6.2097057689754	6.06674453262908
1530	super	5	12846	9.69830607041436	9.80523811317757	7.85902325550878	9.69076359919455
1531	kampanye	8	12819	10.1806400813397	10.0447095089388	11.16594069678	11.7140708345864
1532	permukaan	9	12803	9.83916483573743	9.84691532355675	9.19861104433172	9.20570229836019
1533	nasabah	7	12803	10.549778110418	10.3998795800186	11.3837671383936	11.6680602806886
1534	tertarik	8	12803	10.8055342865525	10.8256591605235	10.4836376254016	10.3569264105171
1535	sadar	5	12786	10.6448873499838	10.6959304932521	11.0846645533371	10.9573205472822
1536	peduli	6	12773	10.4091765193542	10.4884242667176	10.6893952241278	10.6068065853782
1537	wawancara	9	12763	10.415425311839	10.2199012399804	11.2425212395578	11.0733338281915
1538	menyerahkan	11	12757	11.0089359812269	11.2976413267931	8.66766418954434	8.80316062679962
1539	muka	4	12746	7.58953569675965	7.74108401911501	10.3462782586983	10.3100089975709
1540	bertanggung	11	12745	11.0364116598697	11.09177494157	1.67981451821949	1.63746920693556
1541	semacam	7	12744	11.087905268711	11.1587298411133	9.52314166326396	9.6313083912794
1542	disebutkan	10	12726	10.8572634479766	10.9829717651745	10.6549855444776	10.7172345172801
1543	detail	6	12710	9.47742051360033	9.34437033735613	9.25809255464244	9.12006417619361
1544	kursi	5	12699	10.4501092699965	10.3121646566832	10.607389042613	10.6837296914797
1545	pondok	6	12686	10.2854535624753	10.4437941932692	4.75500766427879	4.65387960520068
1546	format	6	12684	9.71851376142368	9.60551077552777	6.79255039940192	6.74552877136549
1547	ajaran	6	12679	10.3006472667789	10.2699004394662	7.70793500793477	7.79908745523698
1548	asam	4	12677	9.85932978342198	9.87927190403751	5.15272208298691	5.76294179047714
1549	balai	5	12624	10.4712759639334	10.2588381884328	7.1468295673821	7.92833068667363
1550	sebelah	7	12606	9.68878525274323	9.57604746545892	7.03955050479395	6.30583461131664
1551	kok	3	12601	10.5850948687409	11.3173090110195	10.9090387043913	11.3855382918035
1552	berbagi	7	12581	10.7511534125907	10.7423406178515	9.56078889809583	9.58566935999627
1553	pelanggaran	11	12578	10.1532568323636	10.2488930863524	9.71897172616239	9.62119049525296
1554	mengajar	8	12572	9.44885585080953	9.38389710570001	11.8609943893357	11.7574035759297
1555	ialah	5	12561	10.5346855602618	11.1461066688793	11.2713786502905	11.7375002148046
1556	pasukan	7	12556	10.9181355645762	10.8443411000352	8.66865540493697	9.44235523220963
1557	habis	5	12550	10.218590744026	10.4013285091987	10.9382865192915	11.0530518247845
1558	angin	5	12544	8.46455004876003	8.71189077547324	9.70249960268685	9.68810246258693
1559	sosok	5	12535	10.706008538403	10.6008695005409	9.66364361496871	10.096134239407
1560	meja	4	12517	10.250931693969	10.1110298539818	9.60997446973062	9.53890451585741
1561	dikeluarkan	11	12511	10.5039164180691	10.4839347256307	10.8815774131071	10.9146416708945
1562	sertifikat	10	12493	10.2064297226426	10.2857606338936	9.15115097815095	9.64254397024676
1563	puluhan	7	12492	11.1387443134817	11.0895852251122	9.11621951272834	9.05356660345202
1564	sengaja	7	12487	10.7851851632108	10.9166729199014	9.91760379965375	10.1396837572412
1565	keterampilan	12	12486	10.5870388853967	10.4442726475499	10.6278441803049	10.6661704573905
1566	pupuk	5	12474	9.90081586356295	9.87158418627446	8.11434862542384	8.52227324027748
1567	terpilih	8	12472	10.8549157489689	11.1881942682373	11.098227792884	10.9320602857164
1568	laba	4	12470	9.34473971080707	9.38705606327443	8.01226264095197	7.84760507880195
1569	buruh	5	12449	9.85689874022246	9.77739624771586	10.4688234385642	10.3458438817114
1570	jembatan	8	12445	10.7064756863935	10.7357215068579	9.46605157668123	10.5565008483669
1571	buka	4	12398	11.2754284773415	11.4111649858045	9.22673734717928	9.32452928002709
1572	padi	4	12375	7.287760385784	7.37474610220123	11.1422505908156	11.3604614818677
1573	wali	4	12346	10.5267089919908	10.4461566957864	6.75217785092795	6.81888220035347
1574	optimal	7	12337	9.63767193888913	9.55638320821958	11.8237526869353	11.5394772893726
1575	visi	4	12330	10.1113675157773	10.0797024081582	10.8113806589223	10.7664587117737
1576	kolam	5	12315	11.1171802205711	11.0117921241101	5.24126421516184	5.21478940157387
1577	garis	5	12304	10.8780679955747	10.8020757915144	7.95041722976729	8.20230881688988
1578	dinyatakan	10	12298	11.3292894455304	11.5784789617047	8.74161313657779	8.67155063951757
1579	tutur	5	12277	8.85579511834608	8.51989086272869	7.97890109878043	9.80814707863618
1580	sungguh	7	12267	11.6887789274789	11.8103454961137	10.0910644204624	10.0821308602472
1581	pesantren	9	12266	8.26372121890221	8.06522523416528	9.98721504085909	12.0117598078741
1582	nusantara	9	12253	7.95264254117305	8.27276522570954	11.4145492360177	12.0104481655472
1583	mempersiapkan	13	12247	10.7322960749455	10.6451072753606	9.5121474890971	9.5533139371503
1584	parkir	6	12247	9.33111716606907	9.19649495194413	10.8550528646685	11.0153031737942
1585	liburan	7	12245	8.40430576263942	8.24760496954796	9.64414476940586	9.53195382976624
1586	pengambilan	11	12223	10.6917307206221	10.5793988975943	5.69978577311706	5.60712672236041
1587	rombongan	9	12218	10.6328944238268	10.4398846103397	10.6699442482129	10.9140558848196
1588	mayoritas	9	12217	10.3738523343047	10.2231916344954	10.3310681310406	10.287009008257
1589	berkurang	9	12197	10.3744043151168	10.3943224189672	10.8560550589668	10.6162049871605
1590	magister	8	12194	7.37465706124436	7.13844654131096	6.96875463992356	6.96627212962917
1591	nilai-nilai	11	12177	10.2965362270853	10.427511051484	8.78080454012401	9.13312855602413
1592	akibatnya	9	12167	12.6401283451939	12.555608992227	11.3338538880391	11.1020701453156
1593	harta	5	12162	10.5699931790618	10.5867313667105	9.09385265183821	9.03533206592117
1594	perdana	7	12158	9.03970543320816	9.02272486450024	9.02969973252818	9.0034762643256
1595	tarif	5	12146	9.44650367521253	9.37745201916715	9.6663030328117	9.9368786631732
1596	ham	3	12126	7.33295434484248	9.0502399422403	11.4243033123889	12.0206036677895
1597	lepas	5	12124	10.2805763113279	10.2281825376316	9.12685609039457	8.98309523244602
1598	adat	4	12114	9.04771167601881	9.05228743427852	10.1039223787035	10.6618539546573
1599	aparat	6	12108	11.0073347673107	10.9300101932604	7.67075852183228	7.61904836771461
1600	bersangkutan	12	12105	9.24564639665143	9.14231298222533	11.8884548284872	11.6329659407235
1601	satuan	6	12087	11.1210775061761	10.9977930858459	8.2601821505993	8.49946974625117
1602	batik	5	12079	9.31266352625163	9.27481606406951	10.8614298587401	11.5097050125682
1603	menangani	9	12078	10.8429076981834	10.7811407124563	9.60048884350265	9.70291293777792
1604	radio	5	12064	10.0118879976373	10.1231017678721	10.3838230176961	11.6657224475049
1605	senjata	7	12060	9.67498464591318	9.63362943821934	9.26310614374377	9.22243250226912
1606	menurun	7	12053	10.480810879503	10.6045725486361	11.2133447935929	11.0049597073297
1607	perseroan	9	12052	10.7645215702771	10.6231350448834	11.0602753914288	10.8645476610177
1608	majelis	7	12051	10.2821513863235	9.99524450090432	5.58767331554417	6.14172661520846
1609	kerap	5	12027	11.1588532040102	11.3515086472455	9.02071659894492	9.10226168380027
1610	pendukung	9	12010	9.8915975906642	9.81928374026453	11.2028920925951	11.6178373861426
1611	kisah	5	12008	10.9004547846028	10.9456151903699	9.45828110310509	9.75812568453674
1612	reformasi	9	12000	10.1226121309074	10.1260490010326	8.57026024747822	8.40174273013612
1613	sepertinya	10	11998	11.7017819521361	12.2353609430964	11.3266579770283	11.3906853824273
1614	sawit	5	11983	4.48092356332667	4.50621133792106	11.8322472403588	11.7143648879253
1615	sayangnya	9	11981	10.4543294580608	10.6395172212146	11.1688186064284	10.9525766368735
1616	memimpin	8	11980	11.0751940618684	11.3181665639214	10.2191849125879	10.2577461991537
1617	cina	4	11976	10.7645114226915	10.753739348007	12.1719203771934	11.917840198568
1618	pemenang	8	11974	10.1914266404621	10.0216784589774	10.1300299121226	10.4672411228158
1619	suhu	4	11958	10.7182292442418	10.6493123550886	9.47572065826518	9.80427267240511
1620	disewakan	9	11956	9.50839626399417	9.92898648631705	7.16207818427724	7.48410443144252
1621	sehari	6	11954	9.70657085005357	9.80127263031713	10.9163097510495	10.7409926513925
1622	tiba-tiba	9	11953	11.5244550798438	11.6433549467826	10.6088251369404	10.72814964192
1623	stadion	7	11951	9.87366410296704	9.61178627662707	6.57705071977214	9.14038891213545
1624	menghindari	11	11945	10.0005278658769	9.8746037125934	9.16063537528817	9.60445312694957
1625	menganggap	10	11944	11.2613673597546	11.5258446670382	10.5053842776266	10.6552607799577
1626	segi	4	11929	8.36963961566053	8.07986620451527	9.67146856326464	9.96069292815496
1627	kontribusi	10	11929	9.04758472186044	8.90932100238577	10.6676771292913	10.6686101832361
1628	kekayaan	8	11918	10.1147675136986	10.055472872572	9.5545168480988	9.62770223918742
1629	melindungi	10	11902	10.7216040315112	10.629825688119	10.1815951196094	10.2219060663218
1630	profesi	7	11877	9.93687391093635	9.82575786214098	10.9355593363291	10.9253794040293
1631	mewah	5	11847	8.72997102841571	8.60434563849893	11.82339323655	11.8198487465382
1632	subsidi	7	11841	9.53695763307124	9.8476278975814	10.4282391379551	11.3742215916433
1633	istimewa	8	11836	9.59044741054902	9.52471230485312	10.8251332089972	12.1066239314449
1634	penambahan	10	11830	11.1940513689612	11.0634221688059	9.77590278851854	10.0705439775849
1635	suci	4	11820	7.87777554057449	7.66060451174452	10.6749886925519	12.2193964209433
1636	mekanisme	9	11818	11.2436547238405	11.1069896178842	10.0430156350863	10.4306592673121
1637	segar	5	11810	8.92194336919281	8.93221837649004	12.0740844066297	11.8605261629543
1638	pemikiran	9	11808	10.9426168155608	10.9412916098113	11.2077507428973	11.5094577270268
1639	tahan	5	11804	9.79001845905666	9.72572992277132	8.45673778833021	8.39655767386719
1640	sediakan	8	11798	5.85644551066557	5.73058508524038	5.3502971290185	5.2071061415316
1641	akuntansi	9	11776	9.00368503040201	9.24150046371628	11.3861023722391	11.5642856528356
1642	agenda	6	11771	11.0737751882254	11.0460326177118	9.95629290987839	10.0488175725752
1643	kilometer	9	11767	7.95532497452496	7.79246690296342	9.76632852261622	9.60422772103016
1644	eksekutif	9	11766	8.54517376824231	8.48807799501335	10.8349227631401	11.41090757846
1645	bersaing	8	11736	9.62927897359353	9.52078776155032	10.5826215026863	10.3757517320601
1646	banget	6	11734	7.70331966639808	8.45902831550826	10.9292170769027	11.1826292674849
1647	dipimpin	8	11728	10.763183840953	10.7982433234882	7.58944389361039	7.37480052384697
1648	pengiriman	10	11720	10.6557567253736	10.580316479404	10.0714400627082	10.6644210525273
1649	ramah	5	11714	11.0681362813258	11.0324448561004	7.90561650305829	8.40188506886642
1650	saluran	7	11703	10.7531034425544	10.6799850642485	6.6938050109738	7.10419056960121
1651	lawan	5	11692	10.3651279155244	10.2743285318854	10.7233517468136	11.3245788578195
1652	memperkuat	10	11684	10.9748914548553	10.885225785518	9.28760189248196	9.74355032607506
1653	tradisi	7	11631	11.2372358511599	11.1565623446436	10.7744103512653	11.3528228368936
1654	keunggulan	10	11616	10.0773418829318	9.9624834428163	10.5627621613094	10.8129051940257
1655	bangun	6	11595	10.3430704697519	10.3831765794023	11.0985291898947	11.2419606156035
1656	diatur	6	11579	10.8699836848575	10.8680840367975	10.3477906850474	10.2138228205765
1657	yayasan	7	11573	11.016519740869	10.8048388387849	8.74337842536781	10.7662258458063
1658	khawatir	8	11570	9.51967792806434	9.41407834571367	11.5170375813717	11.4082080721027
1659	variabel	8	11568	10.8638433703587	10.825901731639	9.32154225021734	10.2869044905645
1660	operator	8	11565	11.4305752355169	11.4582908836265	10.152539977667	10.6845817884898
1661	pembukaan	9	11562	10.0992639585252	9.95771034822068	9.70277834458849	10.4615070095137
1662	kompleks	8	11562	10.9476611429659	10.9049597286079	10.5504340301187	10.9742745209656
1663	siklus	6	11557	10.5991451879308	10.5172677140294	7.9978608035807	10.8035005402288
1664	ah	2	11538	2.94368700988541	10.2862497702971	11.7531438301275	12.0784477136108
1665	mengganggu	10	11493	10.5812209679016	10.5058322841296	9.9312311854934	10.0230462647123
1666	mu	2	11470	11.1151321251628	11.2513172650076	10.3572885482969	11.6026705530787
1667	ditemui	7	11467	8.7452386803278	8.66124848879249	9.57516139631062	9.64012364373301
1668	terbuat	7	11465	10.4400130954119	10.8356918761127	7.13213314469735	6.96745188481162
1669	tanya	5	11462	8.52507451076626	8.38084759045675	9.35941982974721	9.51243979431437
1670	lantaran	8	11458	11.2935370613291	11.490202121642	11.2864961490826	11.495763017058
1671	perintah	8	11448	10.2751710622464	10.2471210642538	10.4549956607794	11.3062747858691
1672	menyempurnakan	14	11441	8.29331988511021	8.13164387968304	3.86952098573897	3.70918394677381
1673	blok	4	11436	10.5361794157739	11.0975306597205	7.67038781615448	11.5275687253423
1674	mempelajari	11	11412	11.4499471236063	11.4044961433869	10.0674740277509	10.1966166584317
1675	kertas	6	11408	9.88036713959332	9.85302614295429	10.9350399876972	11.3823844915204
1676	pengendalian	12	11401	11.0641647477516	10.9417782843422	9.0335751845541	9.13171476387142
1677	plus	4	11394	8.02855828159817	11.5083738782557	11.5265476508189	12.0959988541837
1678	mengirimkan	11	11384	11.1475842848606	11.1956392620624	8.55748044177008	8.76680711783506
1679	keadilan	8	11381	9.18044526537166	9.03722053623695	10.3511575898777	10.2015169631777
1680	berdampak	9	11371	10.7153977515899	10.6322384649023	8.08844405184103	8.05316391958916
1681	ribuan	6	11363	11.072218277046	11.0792248849748	9.74345744397982	9.85911681111311
1682	tulis	5	11358	8.21498073118805	8.00777856055471	11.1391548272387	11.7296561233693
1683	harian	6	11357	9.61492379497397	9.55867096903874	10.9766445085005	11.6295805768435
1684	volume	6	11357	11.1256435788169	11.1382157062262	9.15105386720117	9.17730277626801
1685	objek	5	11351	11.19572534148	11.1043658542651	9.32050162536965	9.26146985060893
1686	distribusi	10	11347	10.7022219736025	10.6766820354019	11.0052641482722	11.3555642259192
1687	sekitarnya	10	11340	9.71977048472128	9.43064101538319	12.0051314749817	11.6681183272041
1688	berbentuk	9	11328	11.1646221963087	11.4675452817428	8.3554966364334	8.58033704347117
1689	teman-teman	11	11323	11.2614613887168	11.1630862416735	11.2174621125449	11.7303578007942
1690	populasi	8	11311	11.0750568864255	11.0213500684791	10.3201453117678	10.3703886568112
1691	mengerti	8	11311	11.1021847147851	11.0672212602678	10.8694766099648	10.8042854360331
1692	prosedur	8	11309	10.9368425383087	10.8123123645939	10.9914250425992	11.0703325033667
1693	pemberantasan	13	11306	6.69960667150686	6.15105724658468	3.38608419445058	3.05912288518096
1694	kode	4	11305	10.7152306211999	10.7467652599725	7.31088034737199	7.4704780949529
1695	gizi	4	11296	8.25036227923173	8.32359873120072	11.0684104008772	10.9946440511448
1696	melewati	8	11295	11.1068242792068	11.136338702719	9.27013473608619	9.44690857259213
1697	disediakan	10	11292	10.6003527737405	10.6035244021871	11.1958803053003	11.1503559172109
1698	diserahkan	10	11290	11.0933482434737	11.1415201460268	9.13399137132927	8.89399678665688
1699	menyenangkan	12	11282	10.8226839741024	10.7334365163523	11.9838218883465	11.7137624597146
1700	kebiasaan	9	11281	11.184433592932	11.1391409249593	10.6501170179367	10.7413689948729
1701	pemanfaatan	11	11258	11.4159191966608	11.4241406543605	9.07790953811116	9.39753458292917
1702	populer	7	11258	9.88021959417849	9.82614693351116	11.6668897934582	11.6722165963908
1703	menyelenggarakan	16	11255	11.0151859713762	11.3517896376332	8.45357289661976	8.62341690190036
1704	persaingan	10	11239	10.0875764571568	10.3731498813495	10.702214699448	10.6695260596837
1705	mengharapkan	12	11224	10.5892261961575	11.1939382996534	10.6602909768485	10.7378474257967
1706	menyadari	9	11204	11.1424888837389	11.2840362394127	9.23157332584078	9.16892345250652
1707	dikarenakan	11	11196	11.0212917943055	11.0537771500674	11.2256052344374	11.454954336739
1708	menuntut	8	11184	11.8188913429772	11.9436086456424	9.70088063246864	9.73358297777092
1709	disiplin	8	11170	11.1531733366512	11.042554895416	10.9553343568949	10.9340817410556
1710	melahirkan	10	11163	11.1230688860181	11.1996107875594	10.8113087557338	11.012845258732
1711	tulang	6	11157	9.54183938046136	9.56867403725346	8.96209834472042	8.96266422104229
1712	fakta	5	11153	11.1205049108954	11.05584544797	11.0835081394726	10.9899673153942
1713	rasanya	7	11149	11.1598527319014	11.2885121238163	10.9863759058747	11.035841834964
1714	berupaya	8	11148	10.1936686452552	10.1706297353871	9.10776353173681	9.10875232617398
1715	zat	3	11147	10.4167136754241	10.42368368721	6.82303679618243	7.02859650020712
1716	sarjana	7	11147	8.39231383452629	8.63115388427544	10.5981931120962	11.054151833394
1717	biru	4	11137	7.78816834258598	7.66653935376764	11.0691361398714	11.2486770129847
1718	mengangkat	10	11135	11.5487687246363	11.6668713502616	8.84902191395804	8.90261706521062
1719	diakui	6	11105	11.4266257505263	11.4629188891789	10.6274081159533	11.049639576355
1720	putusan	7	11084	10.1665375556371	10.1392377072349	8.85235851213691	9.61600583500166
1721	hendak	6	11067	10.7382201966923	10.7848152879108	8.9852050312879	9.16523202159323
1722	skala	5	11050	10.9521318067048	10.88363417754	7.96875299769552	8.92795488474691
1723	bangga	6	11037	9.90297372043429	9.79357752042196	10.1097127118251	9.93959171312241
1724	institusi	9	11036	11.4055725520761	11.3125240848847	10.993277448145	11.0072104986946
1725	lolos	5	11029	10.5720110792397	10.6235313767506	9.61011195039119	9.55483357887117
1726	pertimbangan	12	11022	10.2770737408492	10.1497436362534	11.6204725462505	11.6451752213536
1727	berjumlah	9	10978	10.8733292635924	11.063248575295	7.55727649781182	7.36946323819349
1728	bertempat	9	10954	10.8914093970803	11.0642030286618	7.9442667610491	7.75409661989894
1729	berkunjung	10	10946	10.5453130193537	10.5657356118917	7.77785185112074	7.54193120118668
1730	sri	3	10945	10.5104299821828	10.9885636923468	4.67097233792255	8.91603583350637
1731	kendala	7	10939	10.1331314052494	10.0087093823262	11.5829667611035	11.489124407165
1732	beroperasi	10	10936	10.6945298824207	10.7183376884627	11.274667376023	11.0389636136855
1733	luka	4	10935	9.42961409326125	9.33392465084309	9.09862518404235	9.14770154775886
1734	ucapan	6	10893	10.2045926073336	10.2600262347908	7.55238889279653	7.57233183438309
1735	ditawarkan	10	10888	10.1976932277169	10.1737277543111	11.6107318617838	11.6600898840483
1736	halnya	6	10886	6.91713034257114	6.71711839609257	11.0590359867501	11.1579118107943
1737	hukuman	7	10871	8.75043045590506	8.77715345905185	9.3753880389535	9.28128473034154
1738	huni	4	10869	3.20731835200008	3.11718220771337	11.4357988564496	11.4124808259487
1739	golongan	8	10862	11.1855123586034	11.315490510144	10.1217896611171	11.0051990733753
1740	lain-lain	9	10861	8.98641841990416	8.72500416698237	11.2934990474336	10.9227304219742
1741	tersendiri	10	10859	8.37133162819757	8.31274269317702	11.1352113773725	10.8621087329524
1742	perasaan	8	10834	10.946895377818	10.9319773139183	10.8329038217734	10.8956810730712
1743	bersama-sama	12	10828	10.7513702209886	10.7761699541895	11.5101895667202	11.4115701309548
1744	lah	3	10824	10.4449627461908	11.2255490529261	11.8812851582434	11.9555524331302
1745	walau	5	10823	11.9414863189292	12.0257300865476	10.8946369281212	10.9728687902967
1746	pascasarjana	12	10817	8.3968842945862	8.64047083597382	8.90518411659983	9.16241073421592
1747	lebaran	7	10816	8.0546775240424	8.08795765311691	11.7623399059337	11.6428536279075
1748	sanksi	6	10813	8.9298320930499	8.80681598273567	10.2637676594517	10.2531988720397
1749	lemak	5	10805	8.60066968416534	8.47762807084207	10.7858509038679	10.9455776619404
1750	material	8	10804	10.9811904517159	11.1549717486294	11.0872323142846	11.5928518069214
1751	setengah	8	10799	11.0366545179207	11.0263897556661	9.00551434850783	8.97010339192636
1752	berguna	7	10780	10.613942595664	10.620109341077	10.2456399698529	10.0401760549437
1753	berhak	6	10775	11.2386132958031	11.4122430348999	8.92164502259773	8.94180988631132
1754	maskapai	8	10753	10.2690416301198	10.0718551279326	8.47395447880536	8.40630392256531
1755	kitab	5	10749	10.5343413726048	10.6807967326685	7.24434735269767	8.76613012950638
1756	terbang	7	10745	10.0616366108211	10.0124811320303	11.1615443608433	11.0831086013814
1757	berikan	7	10740	10.2769719835158	10.3624481309387	11.0054245107113	11.0185109439571
1758	tahunan	7	10735	8.75394659413726	8.94727918468569	12.0415412514264	12.2647701427011
1759	cahaya	6	10734	10.0012579397571	10.098547033137	11.0077036571765	10.9908446309675
1760	pasokan	7	10728	10.0963477782157	10.0728100955738	9.22772125427931	9.23485055515138
1761	mencatat	8	10727	10.9778939620735	11.5664573855471	10.3837256725344	10.3458004740188
1762	kadang	6	10722	11.8873383772203	12.0348714333622	10.8221900613431	10.9342317919808
1763	lemah	5	10705	10.6770280706965	10.7167873530685	11.6272857960547	11.444302978898
1764	pernikahan	10	10691	9.828054762618	9.8973031148249	11.7532741934436	11.835881276413
1765	pinjaman	8	10686	10.0962273825587	9.97606754602602	11.2323189107751	11.189035515875
1766	iklim	5	10677	8.13508238376215	8.00818195118343	11.0844358345593	10.9975605494679
1767	transfer	8	10676	9.91777373750886	9.84128639549825	10.1116685551963	10.7211255778828
1768	ketat	5	10669	8.75576985247063	8.71414565505033	12.1663582228745	11.9447227927802
1769	ganti	5	10663	10.7594398944097	10.8983398596939	8.2832648137909	8.26846159582917
1770	angkutan	8	10659	10.3146576609612	10.3104192210248	8.00275201208753	7.93226951492037
1771	amat	4	10645	11.1988014954234	11.5671515515029	9.31284330902034	9.42667213921137
1772	paruh	5	10637	9.20940740461682	9.60363057665858	5.29823296852873	5.18898401408066
1773	dipastikan	10	10630	10.6822203772754	10.7789301691656	11.1813166541599	11.0987391478387
1774	terminal	8	10628	11.1686601390417	11.2630090692616	8.91041925939891	10.691090258876
1775	mari	4	10623	11.4586276553791	11.4196974353919	7.46077496323752	7.83956428517755
1776	berbahaya	9	10620	9.99139547763241	9.93742663425262	11.6523848522998	11.3952483182786
1777	fenomena	8	10619	11.3643644956826	11.309320332866	10.4983393689609	10.7405667306695
1778	satu-satunya	12	10617	10.3740305045682	10.3000415087885	10.8504206845853	10.8437789952802
1779	didampingi	10	10610	10.6348255751903	11.9193823718843	8.21552760480575	8.5573689227601
1780	karenanya	9	10608	9.28941235609046	8.97566625676314	11.6103494543569	11.4243553865241
1781	manis	5	10588	8.25250329214569	8.1902038685061	12.2449510571451	12.0897010214099
1782	tuntutan	8	10586	11.0019716317352	10.9269823308937	10.8813258693976	10.9894626183496
1783	abad	4	10586	9.57420797096025	9.41105900382315	6.53083770257052	9.52028687521491
1784	membuktikan	11	10567	10.9903859566339	11.0067721712099	9.14814515809111	9.20262907458572
1785	manual	6	10563	8.86807010458556	9.17483226490714	11.4201720988279	11.8671079103299
1786	berbuat	7	10556	11.1568571542393	11.104904188632	7.91665217459411	7.9614454220823
1787	didapat	7	10554	10.6805730772652	10.6699667583817	11.6164686459827	11.5651086687363
1788	senior	6	10541	9.47661555770256	9.71655270882272	11.0402691555529	12.3958716566578
1789	penderita	9	10528	10.9834270615346	10.911645085027	7.74253254708048	8.42107773796813
1790	la	2	10527	10.115979402175	10.8189460313423	3.97835699643859	6.15647945991463
1791	sambutannya	11	10522	7.50277767519871	7.41596573738338	10.1319449025561	9.96916657922839
1792	gejala	6	10495	11.0356849226855	11.0089474174013	9.91443430219931	10.206419043225
1793	menghadirkan	12	10494	11.2031781808418	11.4576033058473	9.60327477726851	9.92323627778232
1794	kader	5	10494	11.010545280524	10.9490649690558	9.2603198007411	10.639244738563
1795	bikin	5	10492	11.1197132811795	11.3961002506963	9.80185243912892	10.4255999178542
1796	mirip	5	10492	10.7192804622441	11.0400585867492	9.97980540579964	10.1188858584944
1797	masukan	7	10491	10.3128720878718	10.2089479773278	11.5966030414069	11.5272727698175
1798	pemberdayaan	12	10491	10.511339170377	10.3827674792337	8.68727231112611	8.65022017963907
1799	wajar	5	10479	10.8782072527406	10.7716403432062	11.030563019035	10.8167815322175
1800	penerima	8	10479	11.0462030691378	10.9611588246115	8.10087928360504	8.56292889068931
1801	sesama	6	10467	9.65262303371799	9.64987089191933	10.1451288177415	10.2326118382465
1802	sepenuhnya	10	10464	10.2419697797685	10.226336518432	11.3908021406407	11.3427089029316
1803	harganya	8	10461	11.4339410577541	11.4642586546124	10.7778881147204	10.8299171917147
1804	domestik	8	10437	8.80393989857644	8.63376199793151	10.9636993157808	10.7407623890734
1805	mengucapkan	11	10437	10.9254079932072	11.3972262945079	5.19831818237133	5.40743314968592
1806	menjabat	8	10436	10.1908603759753	10.2863987127186	7.99954495762716	7.83451886104121
1807	pengelola	9	10434	11.0585795309688	10.8977537405381	10.1423261815559	10.5038374732138
1808	kaca	4	10431	9.90913915570241	9.88110404536693	10.2767355412673	10.2949212419717
1809	setuju	6	10424	10.5153133933578	10.5900825126828	11.1899044461814	11.0519087225549
1810	tersebar	8	10418	10.8994210094678	10.9406439308117	9.25809507974166	9.19606334939957
1811	dibahas	7	10415	10.8248824920999	10.7667247206789	11.3467871767386	11.2262537335808
1812	tau	3	10413	9.22299007055485	10.3709005313424	10.7032472605572	11.1656395162313
1813	rancangan	9	10400	10.7727542213115	10.7095648170424	8.10573448660169	8.29480015791503
1814	ekor	4	10393	8.76700176835904	8.61774344238168	9.64436984584624	9.61744935261417
1815	hatta	5	10379	6.82579376312737	7.78666291660413	8.97479891507228	11.8968735997728
1816	dijelaskan	10	10378	11.4092926094983	11.401508284423	10.7863064702188	11.1063903755749
1817	kelebihan	9	10367	11.2381824762908	11.1677910848029	11.0699199221314	11.1482504918326
1818	merusak	7	10361	11.1340446499573	11.0632716239557	9.97429770811834	10.0405079619244
1819	kedatangan	10	10359	10.5878405016263	10.4994537028687	9.84123983928771	10.3381658943027
1820	matematika	10	10338	9.38251980377525	9.40499045879047	12.0762986188808	12.1989453990597
1821	mahkamah	8	10333	9.83345503872323	9.57284732227888	2.56718197776117	2.4497148886158
1822	arsip	5	10332	11.7831879545714	11.8192439978932	6.0659611808999	12.8264772763226
1823	restoran	8	10332	11.537508933276	11.3732065468204	11.5245825354265	11.9635074987027
1824	telur	5	10321	9.40925568860237	9.44342363261403	10.7871216583886	10.6723866010422
1825	gelombang	9	10311	10.7337444401895	10.8993287811079	9.42315916342653	9.64041299583729
1826	fraksi	6	10307	10.1150326596648	9.79270567967322	7.60154033003298	8.97703902263288
1827	kriteria	8	10306	10.5537756753105	10.4569431919638	11.0551373800554	11.5746353862705
1828	mewakili	8	10306	11.3460022448773	11.7485272047819	10.5167738195365	10.852284985265
1829	penyelesaian	12	10304	11.0887498420334	11.0336719597544	9.16678348073006	9.15795818652295
1830	main	4	10292	11.0048790622267	11.0656839362986	9.86750448278057	10.9951221827504
1831	menjamin	8	10273	11.1130383725914	11.145204680247	9.53447372640378	9.73577174331002
1832	kebun	5	10260	11.3678685726024	11.2951496556886	8.29672099750887	8.25809268919335
1833	pemegang	8	10249	10.7258014743204	10.5534982009955	5.38948946747247	5.26259301232611
1834	sisa	4	10222	11.5446025388502	11.6005018005279	10.1255343862404	10.2835100349735
1835	terpaksa	8	10218	11.6599959512628	11.9491566358788	9.68660508760062	9.73942201359111
1836	tambahnya	9	10217	8.7531623604966	8.40738133978674	10.5717171286111	10.1239941463701
1837	dirancang	9	10213	10.9463512830468	11.22131021198	10.204945353259	10.0400540601839
1838	melanggar	9	10206	10.8052027418229	10.8394234996836	7.64457839065132	7.65668037893251
1839	menikah	7	10200	10.8145102597743	10.8783220206174	11.8636096101814	11.6139161050586
1840	prioritas	9	10198	10.1334105690378	10.0293591062662	11.4692106252583	11.3920025165377
1841	sambutan	8	10182	9.15722211365763	9.01215170133821	10.2919613941734	10.2522228953989
1842	dihadapi	8	10177	9.73390831451771	9.64857916652406	11.3733615528431	11.3233648680236
1843	inti	4	10172	10.5947874174717	10.9574104186729	11.3208909614252	11.6183312668249
1844	memudahkan	10	10170	10.5452768098394	10.488306526347	10.3533916069123	10.4107889701175
1845	mengundang	10	10158	11.4971021016789	11.6595821475409	8.99480211781124	9.01184478282431
1846	obligasi	8	10154	8.81458565766891	8.83169360967415	10.6008337681796	10.8379678453706
1847	kerajaan	8	10145	10.8058577452866	10.826534920309	8.89411300365886	11.2708062430874
1848	didik	5	10112	5.76196561047729	5.52362325494495	11.8800507688655	12.3157044314407
1849	ala	3	10109	5.4704719780355	5.45887161894836	10.1592817989822	11.3912612619897
1850	majalah	7	10108	11.2539416689857	11.2160767058886	9.23958629339589	10.983289632166
1851	kontrol	7	10095	10.4006629122931	10.276561934394	11.534978621034	11.4957474933239
1852	humas	5	10090	8.52950213295738	10.0205173681611	9.38913483504939	12.0734278413255
1853	bersamaan	9	10088	10.4252532472569	10.4083104978147	11.081185484819	10.8536212300017
1854	rute-rute	9	10080	13.6793110249561	13.4783828548989	7.67011743537516	7.45403875213431
1855	ujung	5	10079	11.0227188426789	10.9653391980335	7.55901717534238	7.76973815624454
1856	alumni	6	10077	10.9487868983934	10.865588580906	10.5192969531512	11.9432557763258
1857	kuning	6	10073	7.94229070956616	7.87795933354825	11.373412824093	11.3540107343508
1858	undangan	8	10067	9.02366371849893	9.15428479207647	11.7175204662307	11.7177894894418
1859	tas	3	10062	11.0398460123121	11.0997920259189	10.1138396101991	10.7649093371336
1860	saran	5	10058	10.8483858576773	10.8617561970607	11.5262291662816	11.6430756196808
1861	belakangan	10	10058	11.1201770282909	11.1683626958155	10.6835659930892	10.4827206722186
1862	terkadang	9	10040	11.9744225002439	12.0449761957854	11.510336451344	11.5918171175679
1863	teh	3	10034	9.47630002520406	9.44126933004069	10.0785584782454	10.4495234594539
1864	setahun	7	10028	10.4323381967407	10.3575126580082	11.3207881551607	11.1417755184181
1865	baju	4	10025	9.74014855087862	9.73939099036324	10.1547973424149	10.5872726268271
1866	kotak	5	10024	10.4828542360072	10.3714296486328	8.19496638474315	8.16637550457541
1867	rokok	5	10021	8.66541824106023	8.69784287715666	12.0181293876517	12.3389094935805
1868	dapur	5	10016	10.9109777664991	10.7339916818938	11.3024898717733	11.258454327895
1869	memproduksi	11	10015	11.2879551767746	11.3423565525007	9.61010226417715	9.86656314874848
1870	lambat	6	10012	8.46366417826569	8.36878354320748	10.5217640109104	10.3432202863896
1871	gambaran	8	10007	9.83291688360366	9.71983217074343	11.0059423763991	11.1293108129038
1872	kebenaran	9	10002	10.5994404128814	10.5621073586194	11.9865588308445	11.9145029787443
1873	mengumpulkan	12	9998	11.4350720679492	11.4588603453115	9.59720377300501	9.62627446092988
1874	laporkan	8	9975	3.62345405856275	6.9302652399077	5.36476290418265	5.22167548512187
1875	festival	8	9960	10.2294558156951	11.1784333064319	10.1317659628179	10.728706242349
1876	menyerang	9	9946	11.3039428849733	11.4369172567173	11.1881754831627	11.4712383901419
1877	dasarnya	8	9946	7.92525747821384	7.72323127941678	12.0091247001062	12.0162322575156
1878	efisien	7	9935	10.5614642134969	10.4091597022187	12.0155325754433	11.6978905277561
1879	nelayan	7	9931	10.6760776309589	10.545573532353	11.9492226304013	11.9379341084425
1880	penawaran	9	9929	10.8983356947261	10.7553682078956	9.71096101905534	9.5860470612938
1881	penyelenggara	13	9927	9.92386501529337	9.74469177334061	9.3823763449331	10.0595527154612
1882	menekan	7	9922	11.0579995578678	10.9673672339519	8.96662133241532	8.9964054926202
1883	kejahatan	9	9888	10.1739139651283	10.0907204277435	11.4593706846005	11.6499854380753
1884	tunggal	7	9867	8.53913343604087	9.42846601230657	10.8092246905451	11.7429373924419
1885	puas	4	9856	9.65392412040233	9.58032408832908	11.1566473052971	10.9928982298287
1886	bertindak	9	9856	11.8218174841495	11.9080582049516	9.38381631190136	9.16658951960823
1887	tablet	6	9826	11.1518470469086	11.2572106563069	10.6052111107319	12.1256012818036
1888	pelaksana	9	9822	9.04588910778075	8.778990505559	9.67112730980513	9.87797638634881
1889	tewas	5	9820	9.3338707912624	9.43646958658998	10.6118176483392	10.4937021711476
1890	album	5	9818	10.262602348578	10.3580451884103	9.54119212193783	10.0174298125481
1891	perhitungan	11	9811	11.1258219444759	10.9879594139282	10.9563375008247	11.3621268753981
1892	menyimpan	9	9788	11.4823082419128	11.4696442601649	9.74328667322469	9.96194706106508
1893	roda	4	9786	8.51722495100379	8.5052588371882	8.93175013934077	8.87174409913155
1894	menuturkan	10	9778	8.99745063634661	10.7675581463909	11.0911234191348	10.8123743140034
1895	sepatu	6	9769	10.6282123510556	10.6213254127012	10.583521884348	11.5618980977347
1896	menahan	7	9768	10.9501082764018	10.9124896390668	8.47188017494967	8.51925362536477
1897	hiburan	7	9745	10.1464348233019	10.0429898157547	11.8386056054039	11.7493875756046
1898	moral	5	9728	9.59237056624574	9.55848389432518	12.1411775389842	12.1913410260128
1899	vitamin	7	9726	10.1574273896912	10.2292291173392	7.26125588469036	9.75019208164105
1900	dicapai	7	9716	9.70492802619343	9.61829814473025	11.8140523680033	11.6367494498206
1901	mulia	5	9702	8.9393185718192	9.49955536713018	12.202234560761	12.3303983713866
1902	ta	2	9701	7.57816258014834	7.56715513832087	4.80021395006862	5.00823679952372
1903	komoditas	9	9697	10.6214494445679	10.5225805784089	10.3578604805508	10.3235978696421
1904	mini	4	9694	9.58538370725496	10.3459856227827	9.74105336436308	11.2015755235389
1905	gabungan	8	9693	8.80077276431205	8.52288927250802	10.5827932313793	10.5590722049763
1906	kau	3	9690	11.2135254150907	11.3846286346123	10.3974597940214	10.5075784972608
1907	pergerakan	10	9688	11.1865448065056	11.2296909704202	9.92155694977975	10.2586345551931
1908	besarnya	8	9679	11.1303556990951	11.074077477998	10.4435390808593	10.5825518040966
1909	ingat	5	9677	10.3565114036389	10.3438231537404	11.74716647436	11.7116294759303
1910	infeksi	7	9673	10.4975574257184	10.4354796334454	9.06822051698769	9.88961354700839
1911	ha	2	9670	7.82708919038731	7.57916315357179	11.3564136486553	11.4784735229944
1912	lapisan	7	9662	10.8194653326471	10.8373856012013	8.75014394653833	9.07064288990114
1913	ternak	6	9657	8.7326175793457	8.68696482237556	10.9455812847928	10.9960884451631
1914	komentar	8	9648	10.5470249816441	10.5073428480429	11.7184264043828	11.9313068298481
1915	mental	6	9637	10.0442034653168	10.1332161493429	11.7743422046912	11.925871571083
1916	sembilan	8	9635	11.3803844141437	11.3146454474367	10.4566223909986	10.4116347818435
1917	konstruksi	10	9633	10.7994603181819	10.7104816639255	11.7676246736775	11.8327360336878
1918	penjara	7	9632	8.67181189132208	8.54202732110833	11.7053463314027	11.6790719804907
1919	latar	5	9630	11.2238829203059	11.1211676114097	3.37063960745226	3.2561010422767
1920	dilaporkan	10	9629	11.5067573960897	11.7296254244219	11.1502957802698	11.2739944706915
1921	enak	4	9619	10.3864574965204	10.7973944647386	11.1739061118994	11.2079327113717
1922	rute	4	9613	9.77712835525355	9.62998259282684	8.56813544484667	9.09469423203888
1923	mineral	7	9611	8.84761762135996	8.8189086722221	11.5690465272516	11.5489353290988
1924	responden	9	9600	10.0164479739089	9.87996226193864	11.9884656661183	11.7781059223608
1925	pengertian	10	9593	11.2470424664677	11.1392736240864	11.8325536598017	12.1679382486453
1926	penetapan	9	9591	11.7104222373227	11.6757313576144	9.91732552223433	10.4293490969916
1927	keselamatan	11	9581	10.2482420106605	10.1898201040948	11.0561813177147	11.0069463641681
1928	divisi	6	9548	10.7618874070457	10.682122026383	9.41356729982262	10.2355325929796
1929	dikutip	7	9518	8.01024220825374	7.80124709613359	7.55775011553141	9.1236287044757
1930	mencakup	8	9510	11.7103442401618	11.8956234319714	10.7842534221287	10.8952307676161
1931	e	1	9509	8.7164730813036	9.2538997961569	10.721463456017	11.2879661621053
1932	cerdas	6	9507	11.2327024864574	11.3406466985002	11.8180870471734	11.6284873578468
1933	nih	3	9503	9.8701495055333	10.7193009629563	11.2110211763682	11.5677646060276
1934	lantas	6	9473	10.4645528650103	11.9183144891438	10.693824289582	11.0047484415302
1935	betapa	6	9471	9.88722262173571	9.81329460473806	7.75050111338029	8.48107126723301
1936	senantiasa	10	9464	11.5158077119591	11.6940885853425	9.63447770209095	9.77872354229529
1937	pindah	6	9462	11.3350044491147	11.499353537827	9.69169170569895	9.56351969217818
1938	birokrasi	9	9461	7.34012986645181	7.23246434913429	12.330610871543	12.209681961972
1939	kebaikan	8	9459	10.6711678935054	10.5763863298364	12.2709887087706	12.104670404787
1940	gudang	6	9458	11.2494748420896	11.2387718504012	11.2341558452908	11.3408415211948
1941	pencapaian	10	9452	11.3826774018259	11.294367973339	9.87465958881634	10.0186154668486
1942	bertugas	8	9448	11.1849681424744	11.2960964519555	10.6579006975125	10.5745391435695
1943	sepuluh	7	9445	11.5238809151125	11.3868464738598	9.88711383506644	10.0172788903723
1944	lunak	5	9439	3.90196718670172	3.85148189389467	11.5554114138626	12.1304575468184
1945	menginginkan	12	9431	11.4133900972261	11.5380268719369	11.1506594651142	11.3283713242496
1946	cuaca	5	9426	10.301920425405	10.2143828719459	10.4713819224636	10.4762384148641
1947	penonton	8	9425	10.3551972997073	10.4008781609061	12.2131281989688	12.1041280912857
1948	usulan	6	9421	11.3571851045275	11.3472770375744	11.1608573046425	11.4056105822253
1949	hamil	5	9418	8.10698569355874	7.94049879696202	12.354971346717	12.3144929798791
1950	menyangkut	10	9405	11.5990463488212	11.5841098542095	10.6090031742097	10.7197446751176
1951	peta	4	9404	11.7273057274187	11.692215106168	11.0072387435203	11.1985379468351
1952	panen	5	9401	9.42083669037355	9.70284243022621	11.327339430941	11.1883211084895
1953	bibit	5	9401	10.6492370400668	10.6165100050998	9.35287328158689	9.97168894810581
1954	pengulas	8	9399	0.953859681788533	0.912015107437633	10.0686185902829	9.60604106762946
1955	kepadanya	9	9388	8.87370521704588	9.11717648730716	12.0642070364182	11.7816716674503
1956	implementasi	12	9388	11.7318668188967	11.6744524733937	10.0589281388695	10.8642082051807
1957	bakteri	7	9384	10.1448752941696	10.326409635933	10.3412540565552	11.5889993210731
1958	praktis	7	9383	10.8398190796139	10.8274323041021	12.5669842813982	12.3677437576796
1959	tambang	7	9377	9.51839713019448	9.44843282359029	10.7955573175027	11.3796416794525
1960	tertulis	8	9352	9.53446242094896	9.45836184463894	12.4082216106229	12.340420110683
1961	menghilangkan	13	9341	11.1636663061445	11.077779787394	8.30260341714626	8.60181083432493
1962	hidupnya	8	9337	9.30304484499124	9.23741839033829	12.3914704070685	12.1721534384635
1963	statistik	9	9335	8.91927473050646	8.7430413788428	11.1693267030577	11.2523516694432
1964	hendaknya	9	9333	11.5711489057891	12.0719807873388	10.892608861445	10.9169955073217
1965	timbul	6	9324	11.265651486031	11.3016789092182	10.7755662120038	10.8623244101482
1966	seluas	6	9319	8.87146534339585	8.84982188087872	6.91682056959408	6.82797227214194
1967	dialami	7	9316	10.4502469883921	10.3909970129235	10.2930017248445	10.4697529593821
1968	kalinya	7	9314	5.32794737868789	5.5332873728492	12.1377823427838	12.1538638052774
1969	besi	4	9313	7.77779623926574	7.74277771834252	11.9195207597019	11.9331973483837
1970	ditulis	7	9301	10.9938875266338	11.0356965420901	10.6126659309908	10.6639199187027
1971	jujur	5	9299	11.7657021256415	11.6734541517012	11.9442898172915	11.6718653426254
1972	keperluan	9	9292	9.68978607821855	9.55766892457241	11.19671880308	11.3748512795047
1973	gue	3	9276	11.0856409707376	11.6836489205645	10.5976171656732	11.4994106624875
1974	seks	4	9274	8.73919820459693	8.63518347288094	11.0437580944772	10.9765650924503
1975	limbah	6	9272	9.67458802567363	9.64661981980516	9.89811661619229	10.2673718290736
1976	alaihi	6	9268	0.763197780606507	6.9077140217187	1.31824501400199	0.45961809287609
1977	sudut	5	9263	10.8375362693656	10.687703384721	7.64564278094152	7.60680686936095
1978	dikirim	7	9262	11.3336548562961	11.388315913733	10.1352239465436	9.93509328303456
1979	berjudul	8	9237	9.79872255169682	9.98373786905394	8.53002414003516	9.93343561237084
1980	praktik	7	9230	11.7017810874627	11.7459561774332	9.93756437481611	10.2468001455564
1981	gadis	5	9227	10.7583686694665	10.6881627466237	10.0886496548883	10.0885328991728
1982	etika	5	9223	11.3837964658532	11.2995540431532	11.1989405077619	11.145484130079
1983	tidaklah	8	9223	11.7524744225882	11.9857955825469	9.55344675340301	9.64491017567409
1984	menyusun	8	9212	11.4652490442803	11.4279364803326	8.8814936869013	9.04805116345153
1985	dinding	7	9212	10.6412414119719	10.7361108754496	10.5951259046819	10.6967968863612
1986	jumlahnya	9	9211	11.6152294389898	11.6126865641432	11.0570756615306	10.9070857528795
1987	pembantu	8	9201	9.50629984831918	9.40674787770651	9.15323677863059	8.93012258031403
1988	pinggir	7	9200	10.0725824094436	9.88677370668122	6.15600514693595	6.01577793819879
1989	afrika	6	9195	10.5923090311744	10.3873312341988	9.85981537559767	8.98514704419041
1990	ucap	4	9194	8.82046553947892	8.5348160606977	8.0309221372764	9.79510560779505
1991	memadai	7	9193	10.1750764463779	10.1171534331309	12.1474197230603	11.8219807059847
1992	berpotensi	10	9180	11.628322512808	11.7649255207856	9.81059369178484	9.82888978775344
1993	tahapan	7	9172	11.281722051408	11.1782826991386	10.6461828849632	11.210637416575
1994	disertai	8	9167	11.4991012320506	11.6031480898702	9.62203446098488	9.69934559627357
1995	pemilih	7	9162	9.24179345566141	9.11966081391358	11.1951873351085	11.0612168896073
1996	konstitusi	10	9161	6.08774388190231	5.94181108597766	11.802245940619	11.7291433715721
1997	bersedia	8	9158	11.6298146424202	11.7580846920157	9.53484222188132	9.52779306504638
1998	pikir	5	9157	7.11771389130602	6.97101347854502	12.1553300321842	12.2507514903557
1999	pengumpulan	11	9155	9.16615701502001	9.04675385969	6.12581960511975	6.02491050341404
[truncated: 8,001 more rows]
