# Supplementary material for: Frequency, Informativity and Word Length: Insights from Typologically Diverse Corpora
Source: Entropy (Basel). 2022 Feb 16;24(2):280. doi: 10.3390/e24020280 (PMC8870940; doi:10.3390/e24020280)
Supplement: Supplementary file 1 [file entropy-24-00280-s001.zip › Datasets/Russian.csv]

	Word	Length	Frequency	Info_given_previous_all_bigrams	Info_given_previous_cleaned_bigrams	Info_given_next_all_bigrams	Info_given_next_cleaned_bigrams
1	и	1	4960954	3.95622319531227	4.02610669695113	3.91877022661049	4.01122356819867
2	в	1	4618984	3.98037886725662	3.96724065370326	1.99914310649952	2.04921270749621
3	на	2	2334530	4.37699177639342	4.38025869116633	3.04440483214173	3.06450743566
4	с	1	1596095	4.46547121124957	4.48237069039773	2.71025724302188	2.71879633947144
5	не	2	1464956	5.22029192876132	5.19318337942619	3.44711067518713	3.44847931858637
6	для	3	1165889	5.0739237465006	5.07510961445097	3.47133648188277	3.44637010675705
7	по	2	1021549	5.55533428378822	5.58647389270793	2.44860621298686	2.4176525909008
8	что	3	923937	4.32843344202558	4.23547672954234	5.58347517117412	5.59741727573869
9	из	2	666826	4.42482644492615	4.4235450532927	3.95176620784283	4.04423544289094
10	как	3	663068	6.11125604389918	6.06407737043788	5.71840033130142	5.76527159018676
11	к	1	653983	3.98756178470268	3.96967444609965	3.11878454070803	3.155695645802
12	а	1	639878	5.04026236508123	4.93332828720112	5.094300100474	5.07327733578873
13	это	3	638451	6.26531049212349	6.29386059599588	5.6460865914667	5.63808430652396
14	от	2	599145	4.63722379397974	4.63606199142927	4.75437978152966	4.84221896843224
15	или	3	536421	6.37822629181937	6.55962296979351	6.23747378794597	6.46520950818497
16	вы	2	450629	6.05425756216591	6.01475656430275	2.73533373940752	2.72633447855324
17	но	2	447683	5.53902355391682	5.44905816690973	6.69012495889703	6.69092959962564
18	при	3	438188	7.25182283138619	7.30225774949705	2.43939194726649	2.45136291426298
19	мы	2	437914	7.27297707733508	7.25369466093088	3.15509709666347	3.13678225515575
20	все	3	421185	6.98682129536964	7.00474067602172	5.44162284488559	5.43662758134365
21	за	2	420922	5.89827004184917	5.93929969848867	4.68975573064238	4.70959085695967
22	о	1	383951	4.43948927020055	4.40580593530921	4.09005886351908	4.1577122324743
23	его	3	370318	7.24148361642468	7.29982050860599	6.9937678313554	7.07402025200382
24	у	1	359277	7.02756903371048	7.0747446653393	3.65292360247176	3.61161866149372
25	если	4	335779	6.99765885316013	6.89165364941984	5.72828961908718	5.71988628586814
26	так	3	329893	7.22889760545226	7.19907740474362	5.52573591657889	5.46511169373578
27	он	2	315609	7.23196647345003	7.21789730930021	5.70141281641819	5.63907193322203
28	до	2	315058	6.3213516991846	6.40435746867006	4.38047049817936	4.41140970821917
29	я	1	305368	7.38454434147579	7.39685827316355	5.01768830200552	5.002241248581
30	только	6	302845	6.5774065618111	6.5559737359675	7.23630931584354	7.28911645584293
31	то	2	286443	6.9439494486942	6.88137496491826	6.96809870886962	6.95431705363161
32	можно	5	280880	7.279669411808	7.3753803286753	4.67871773820632	4.66768273764043
33	также	5	266330	5.09409063670989	5.03698863833184	7.64946015343072	7.73051526925051
34	же	2	260641	4.76193886210282	4.72462328574297	7.82573722105181	7.91155537930595
35	их	2	259242	7.66457415634846	7.72132254463459	7.42463217776226	7.50237825296003
36	вам	3	238067	5.52277758174441	5.49206741371661	6.73304195685927	6.70820965888799
37	время	5	235597	3.57663149094947	3.54246536869458	7.63793008162206	7.65986399982937
38	может	5	226437	7.44909636960593	7.5413077414946	4.10289741906279	4.10312290181196
39	чтобы	5	209586	6.41120150725962	6.3230939943693	6.27834984902809	6.28788165780606
40	более	5	207206	7.63119720464733	7.61867196587502	5.03344188061108	5.05954942253895
41	будет	5	201841	7.50091239517259	7.54631281102771	5.68127639624362	5.71557745568548
42	они	3	199085	7.78363666259326	7.76706938183976	5.95729135321418	5.95389479680617
43	которые	7	194464	6.2946274062445	6.19772739820896	6.06603900399759	6.02474318003637
44	очень	5	190991	8.26969808809101	8.33516067708005	4.46310417575882	4.46514119754786
45	быть	4	189902	3.23090587795323	3.20427594657307	6.05748763945941	6.14985718497733
46	года	4	189267	2.70276903055635	2.4697506243171	7.94330189288638	7.90293925866303
47	после	5	183102	8.10025995952627	8.1576976794825	4.80521094628539	4.82339550499075
48	уже	3	180718	8.04482469414999	8.18544797817496	6.67716919913774	6.70872566165006
49	вас	3	177524	4.82147164832702	4.77867913647142	7.56422509808696	7.52989017020253
50	есть	4	167811	7.17635214262674	7.19106999682359	7.56492996393445	7.60526352923176
51	этом	4	166606	4.51084274433051	4.38366931417132	6.78888226917527	6.80376323620516
52	является	8	165166	7.53138712205922	7.9601183960047	5.48577128903177	5.57361850449635
53	во	2	161559	8.26679802099332	8.44077496046508	2.78754679270751	2.80350902708094
54	работы	6	159662	5.37434711984634	5.46936510310969	8.23650960516806	8.22695414999376
55	было	4	158850	7.26803460600983	7.35452096252005	6.28400740762044	6.31428364411715
56	ее	2	157292	8.21831278695018	8.3070351970053	8.04169173909881	8.15396353990941
57	того	4	156761	4.69418010753205	4.62196764048521	6.79709236813025	6.66734978016937
58	когда	5	156152	7.47545774569209	7.38911118484061	7.2994113728191	7.43344402925564
59	компании	8	154798	5.73955595823923	5.72679642630935	7.44647560225009	8.56958617819495
60	она	3	153715	8.19992915007343	8.19562769127766	6.46508978962213	6.45001070559961
61	еще	3	149197	8.2780727308378	8.36584871476913	6.98751203927885	7.00533105180396
62	со	2	149169	7.4300256065962	7.65616716735621	2.88968136855401	2.89164762762117
63	под	3	138783	7.70763076565987	7.92510431797644	4.33695125915173	4.38469574834797
64	без	3	138449	8.28471388514128	8.35393190223146	5.17353350520427	5.22929937728048
65	был	3	138289	7.38600336584445	7.71710058201653	5.2252815895562	5.26276575696175
66	чем	3	137411	7.08454242493927	7.00078135054468	7.57871357117163	7.67056144782567
67	этого	5	136941	6.78503768484919	6.73226311782531	7.42257846173157	7.44993631821718
68	бы	2	133128	5.02912665491824	5.00831858868347	7.99634525112022	8.07562036496736
69	всех	4	129795	6.64465025016452	6.6202375253387	5.97662256307246	6.01515019092033
70	который	7	129671	6.96758995783467	6.88219281869305	7.07020212850103	7.01367958774312
71	даже	4	126282	8.54669021933506	8.56604491484718	7.74839040879261	7.83894556273695
72	лет	3	120424	4.07550368434769	4.03957855969628	8.06425565030568	7.97043827993198
73	компания	8	118042	5.33742982644776	5.38926147484294	5.35931055612388	6.77026788403406
74	всего	5	117554	5.27491853071348	5.24512717721998	7.79130994318078	7.79791280104977
75	себя	4	117506	5.84993934072347	5.87812420593063	8.3607896456045	8.44120522846936
76	том	3	116684	5.40161181461088	5.24230070415439	5.67875530377606	5.57713957609457
77	нас	3	114364	5.06366576875467	4.98950789799738	8.41648035691456	8.40729544138771
78	где	3	112625	7.48675748778566	7.41374509522989	7.70420506388318	7.7277266979045
79	всегда	6	112096	8.29970175541274	8.41977139498466	7.04849494799695	7.04222256572953
80	можете	6	111916	3.46343711259242	3.42894475530747	5.04561684932958	5.03962164302699
81	могут	5	110553	7.87590124264451	7.99053838773285	4.85991722909247	4.89009200658162
82	году	4	109414	2.60025826625638	2.36206832351838	8.50052263371028	8.60290472899455
83	этот	4	108915	8.65271679240711	8.64331773121518	5.26652838155221	5.26180573275547
84	через	5	103341	8.08799250638474	8.24195146536013	5.69150225193827	5.8501464274836
85	просто	6	102416	8.49578111321231	8.50627712508882	7.77252339210042	7.91532678456568
86	поэтому	7	102413	7.8407324685155	7.74429308188152	8.54954771896154	8.59669809734968
87	тем	3	99582	7.96920353700133	7.93393954542997	6.7364729833797	6.68168172758813
88	день	4	99395	5.00498338478052	4.96613139141761	8.49821691819002	8.50677769388656
89	были	4	99359	8.12575325773453	8.32321916529582	5.54374308839729	5.63210173232208
90	здесь	5	97568	8.89856204410918	8.95837419228075	8.49029641094639	8.47393016579487
91	один	4	97418	8.1553579095535	8.17821935131323	6.10694062328121	6.09247497084261
92	была	4	92024	7.84249600491383	8.14778919127579	5.35632352099105	5.4224662177576
93	ли	2	91459	5.96639206865976	6.00721708120135	8.15201991079438	8.27014396883327
94	несколько	9	90886	8.16359196081284	8.20277095782046	5.40014286216174	5.44005457354356
95	именно	6	89888	8.70212817720774	8.70420884026912	7.7390409334067	7.78369324338759
96	нам	3	89295	6.73330604643463	6.71852260036538	8.62156358888675	8.61439815347459
97	ни	2	89097	8.58456900387702	8.66943257892355	7.04639502846043	7.11615673114137
98	больше	6	88835	7.8784261525111	7.90798551656945	8.18684030320597	8.21508152854632
99	нет	3	87959	8.34530533420155	8.39652625253281	8.08066513238103	8.03452312014786
100	необходимо	10	87434	8.43279813803705	8.48126263260525	6.35738176852065	6.3561031604282
101	нашей	5	87134	7.89856117211141	7.82058393225977	4.44084719677216	4.42121562048075
102	раз	3	86338	5.56004564067353	5.52563657492998	8.63105858308953	8.6976854809018
103	нужно	5	86029	8.39701123698566	8.4089119875174	7.08012517382651	7.08983675462498
104	мне	3	85862	7.87408724524177	7.94126606184974	7.88607984805361	7.91716506027798
105	этой	4	85450	8.33095035452649	8.25881257019322	5.48964667455594	5.50080017055744
106	жизни	5	85359	6.17542272320351	6.13487708504276	9.19331051616141	9.14767358665989
107	случае	6	85087	4.41141408551179	4.32075401340774	8.229885291244	8.26516032827226
108	сайта	5	84990	5.19790588188269	5.16908425507525	9.1190419298112	9.26687667591163
109	них	3	84872	6.29512810043983	6.15715715987523	9.12161396854447	9.16355557301593
110	области	7	84720	4.69039453004469	5.42057912251185	8.44400565706285	8.59183009203731
111	имеет	5	83675	8.12785200278158	8.47160091005427	6.56845909944117	6.65679562773176
112	позволяет	9	82582	7.82044122173655	8.0881556650239	5.77677824367816	5.78847430358616
113	возможность	11	82064	5.65755157634723	5.61509727762064	6.88252063375848	6.9182471241281
114	меня	4	80835	6.71357178391981	6.74996688664398	8.59550901270339	8.67441753809856
115	кто	3	80534	8.02151029024928	7.94414626278954	6.81616409550967	6.77366794887963
116	системы	7	80509	6.11921120390757	6.31654303457738	7.89699722600643	8.399962995978
117	эти	3	79767	8.65310746533841	8.67936806719855	6.46951333439439	6.50512271115068
118	об	2	77942	6.81141829025524	6.82503617549262	3.93257162132247	3.97357216535636
119	времени	7	75725	5.60700597585116	5.58816896688184	9.4341764120188	9.39535483481467
120	других	6	75158	8.07297006844583	7.99529443397627	6.64553718102254	6.70001946077914
121	человек	7	75153	7.30027863908746	7.27830160189964	9.03581310637389	8.93259292566545
122	которая	7	75118	7.39903062912235	7.30638808194214	7.08917455879078	7.02384949136044
123	которых	7	74719	8.00013256998245	7.89465139544271	8.33876336936546	8.35712583279271
124	себе	4	73731	6.86192089690872	6.83531637254585	8.88824290417184	8.94173027815732
125	наши	4	73649	9.44642819392732	9.44408240311091	4.69089851526533	4.7088376453326
126	сайт	4	72780	6.86587411392426	6.88356774137497	8.51969680855882	8.7642860329853
127	вот	3	72572	8.39771953913355	8.3748988955993	8.40799496575123	8.46774277166155
128	однако	6	70760	9.30171594888671	9.20777556922167	9.21039530086866	9.25971376786441
129	дома	4	70119	6.94316394003938	7.02971375521677	9.4527098831109	9.46077237230982
130	много	5	70119	7.99401795146174	8.02907981871497	7.34285792216494	7.37969166134795
131	своей	5	69971	8.14776685691906	8.12426882570601	5.69389638194342	5.79245455628308
132	будут	5	69957	8.59537114812816	8.69478207998894	5.7799226126073	5.84389037962545
133	кроме	5	69862	10.0868458210012	10.0205886762911	4.38095265012523	4.33367988883595
134	сегодня	7	68644	9.78833142074356	9.9632323716181	9.20813031507651	9.32155052147873
135	всем	4	68330	6.85587202766136	6.81672219015392	6.07623768912197	6.12919856077991
136	каждый	6	67798	9.60860299984522	9.65658647812193	6.02403374660451	6.01497669459378
137	свои	4	66650	6.9820443935402	7.07982885355547	5.86093029357084	5.88099347214894
138	между	5	66435	6.47028914552499	6.54655089395543	4.8755400683474	5.04359888065202
139	свою	4	65855	7.09428922903913	7.13981164752696	4.46165763414552	4.4713882774459
140	сайте	5	65555	4.92932697116362	4.85302156709314	8.39345388512357	9.11535324974371
141	стоимость	9	65154	7.89764381545161	7.88164780551773	7.34137413136618	7.39392801342309
142	например	8	64155	8.33253525206187	8.17676113514516	8.17892079117429	8.11365224793722
143	место	5	62814	6.12851358410872	6.31969518476229	8.93820717797118	8.93399141008893
144	ему	3	62744	7.88594827356207	8.0106037354521	8.79331259611422	8.85897854965036
145	людей	5	62743	6.87852567555102	6.89568024791077	9.63609170250876	9.54667452876076
146	наиболее	8	62373	9.26375576925327	9.26335808132579	4.7148119501252	4.75197209538249
147	сделать	7	62253	7.83094597739873	7.81644158219598	8.16433626711144	8.23041734152421
148	любой	5	62205	9.16756219597298	9.1222849997598	6.01276956943003	6.01237229860069
149	перед	5	62133	7.97660721331456	8.1293597272817	4.68434628278813	4.75665518934301
150	человека	8	61800	6.86963779311113	6.88465483870511	9.76394317169895	9.65466927878557
151	сейчас	6	60832	9.11136596406588	9.16861616894572	9.35406063154725	9.42515900968034
152	наших	5	59972	8.26143329949387	8.21762022766082	5.06283297161149	5.09264627691318
153	ты	2	59857	8.76319309946934	8.84362568599409	6.98541804032125	7.20833256744843
154	такой	5	59583	9.74240886752462	9.7498320311824	7.3259196325112	7.39252299149853
155	свой	4	59374	7.17207021190516	7.24125263876789	5.68507756493975	5.70726344523697
156	год	3	58791	6.01427699603008	5.92035957023476	9.43606009789215	9.38185472872327
157	услуги	6	58764	6.53078595777057	6.56824778891185	8.65931056061455	8.79368289459049
158	услуг	5	58604	5.34055992132456	5.38595526523885	9.4366410330926	9.40153378323821
159	работ	5	58535	4.8989194928368	5.18101817546334	9.58609621151843	9.48644475811488
160	собой	5	58457	3.65517977451208	3.5899067526671	8.28022346218424	8.54032106509406
161	ведь	4	58315	9.25263750713924	9.2089667662719	9.07715435839237	9.15601770623123
162	им	2	58292	7.77650478757209	8.17896005085059	9.36423693896945	9.38929120279489
163	теперь	6	58286	9.75325007745937	9.87923090627174	8.98669380952916	9.06931019699979
164	лишь	4	58236	8.49235666119397	8.53924094237943	8.44448620851753	8.56021487751518
165	наш	3	57331	9.29588136579827	9.27799466036669	5.22826227331252	5.24323976818706
166	вашего	6	57204	8.11923398877162	8.11323918983291	5.24995969750941	5.24380836778431
167	помощью	7	56924	5.41011701170475	5.28914821691305	7.18155340179695	7.66431199334805
168	достаточно	10	56447	9.62430784952752	9.73403772965381	7.1256006952547	7.17468801385936
169	него	4	56164	7.00499129796546	6.89628068640928	9.4506567312962	9.51689570213166
170	лучше	5	55899	9.26125278189093	9.31235655643579	8.19155747734217	8.20156021160007
171	ваш	3	55759	8.59438061662005	8.61681953373702	5.27041306395583	5.25741969328524
172	благодаря	9	55721	9.55906736363906	9.60016320652247	5.01996100073676	5.16640540343912
173	своих	5	55380	8.50052134154001	8.51474649465876	5.71437904735667	5.77888537380154
174	другие	6	54728	8.28182745550424	8.19872846021947	7.7649254231098	7.80847417349163
175	знакомства	10	54679	4.50755016651552	4.42361177588667	6.93681011393371	8.66181851907483
176	стоит	5	54549	8.74320778497619	8.79862951652984	7.42131581018488	7.43529312359665
177	количество	10	54354	5.09489589577777	5.05806317104693	7.13818056879928	7.30548811244686
178	часто	5	54332	8.89734438772679	8.99889913001715	7.45889809496804	7.55447158249129
179	различных	9	53964	8.80847392792447	8.79409097610212	5.54012497750735	5.56471389001397
180	там	3	53903	9.46315800516636	9.56252102064194	9.36432547637835	9.43224685070292
181	два	3	53863	8.91080715763413	8.92419764666716	6.41196406388301	6.4980920537818
182	наша	4	53842	10.1836078032278	10.204600358748	3.70745478661033	3.63774685406575
183	образом	7	53071	1.6854530570986	1.65366493529562	9.20403909386174	9.18210623231427
184	которой	7	53061	8.96868928621869	8.86235317873875	8.57484778938958	8.62357389185687
185	хорошо	6	52197	9.51687042336859	9.62642997326034	6.98531984329891	7.17813889632274
186	надо	4	51855	9.2701172938125	9.32400703212201	7.57854710089337	7.60083949643145
187	многие	6	51614	9.65040473921638	9.63506476212926	6.70739359210302	6.74887462528462
188	этих	4	51350	8.65160262040394	8.60888320428765	6.55488767026537	6.61615040980636
189	такие	5	51238	9.69199753462111	9.71102713274089	7.40681403686162	7.45931459562134
190	города	6	51180	6.89396980569989	6.80502699426103	8.61409844951179	10.1252245856023
191	должны	6	50982	8.56054639274259	8.63171913317662	5.7722629552027	5.78872664020971
192	жизнь	5	50514	6.85622459172535	6.87470556354747	9.65730252624539	9.67220518346465
193	новый	5	50497	8.42392902852487	8.42174261505028	6.10414593865351	6.22164318233485
194	качества	8	50423	5.14081410619252	5.1001530744098	9.45341794874653	9.50730219583075
195	система	7	50313	6.24025616343692	6.51278271800997	7.33273251390934	7.82877356509667
196	работу	6	50175	6.06967069906798	6.09896880039756	9.64016458816786	9.67774159560689
197	таким	5	50113	9.60727124889997	9.66201372617892	3.20271721080464	3.18026207314786
198	одной	5	50027	8.9822366257949	8.92818381023003	6.43481246553859	6.42939410978121
199	да	2	49945	9.27918720324569	9.46291653928945	8.8887559046651	9.02457082707144
200	нашем	5	49806	7.25557118395433	7.10408827133323	3.58300097922796	3.59299270861204
201	должен	6	49683	8.36590048387251	8.47949360378502	5.87572373232432	5.87510109653531
202	получить	8	49426	7.66684552153157	7.64242178993118	7.71155060777697	7.76330431931914
203	внимание	8	48981	3.36957112382679	3.35458340701558	8.76262279435717	8.71673567702903
204	быстро	6	48968	8.97899450747651	9.10134790827422	7.78708120962349	7.920523925295
205	среди	5	48967	8.75521088883323	8.89891617927224	6.33097401480951	6.45857787630637
206	продукции	9	48927	5.53728339714332	5.763931756527	9.76624293610801	9.90671493038993
207	часть	5	48905	5.46925395033321	5.53519951130993	8.70347708508938	8.87960092175851
208	оборудования	12	48752	5.65147725190125	5.9718700750422	9.7840402853275	9.80104455690487
209	воды	4	48587	5.72376043529431	5.83268655292571	9.93690965163176	9.93795084913959
210	большой	7	48550	8.87606558642484	8.9327542155545	5.93217630749835	6.01725754926553
211	своего	6	48513	8.52894477008258	8.56716482664132	5.8794496569607	5.92407579609882
212	материалов	10	48480	5.23989396790956	5.53102314196026	9.80903361439903	9.7443054370604
213	деятельности	12	48282	5.26870591641133	5.39176200141535	9.29292039040172	9.40891243022114
214	эта	3	48220	9.76956907398348	9.80630566813404	5.58296067762053	5.59855302817931
215	тех	3	48214	8.53273602186879	8.46938773245572	7.33333581761972	7.2671752475639
216	являются	8	48073	8.79004720314055	9.12091528027768	6.87564817206412	7.14068364686154
217	самых	5	47988	7.25132891252625	7.12424444842334	3.55539609969097	3.56321850279038
218	либо	4	47610	9.18546043165806	9.26962261230889	9.13496690751446	9.45069249587761
219	конечно	7	47062	9.58359634876987	9.51521406456505	8.23213064250074	8.12104996734451
220	следует	7	46962	9.3124761569308	9.4261555397394	6.42166641448778	6.44390029190093
221	хотя	4	46908	9.6803782042636	9.63153649488241	8.47566465290783	8.53820484892244
222	новые	5	46349	8.22941391670827	8.23698134603324	6.96988868011195	7.05124087850893
223	люди	4	46286	8.19892174925865	8.22764812864984	8.99058392811439	8.95091815504186
224	возможно	8	46239	9.86371652892363	9.93756467723311	8.98569474829958	8.94107080069478
225	имеют	5	46179	8.70724459202166	9.00720851341942	7.27205851422241	7.39496333708677
226	использовать	12	45969	7.27162637985013	7.25565029518098	8.6041188032	8.89056177081975
227	производства	12	45941	6.92642147738762	7.01775281696083	9.1368561762722	9.60558337523083
228	тогда	5	45746	9.70792059966177	9.73102238570448	9.38356339456211	9.50495799019042
229	сразу	5	45399	9.71532454132806	9.89671314632829	7.90943848147	7.92472526942571
230	особенно	8	45191	9.89222350552367	9.90453064028637	7.9164396930467	7.97497573956594
231	связи	5	45153	6.77556153831593	6.75507468217493	8.63832366854543	8.60077680393916
232	таких	5	44828	9.70222533251245	9.65315085598859	7.16269009135855	7.22565338928248
233	первый	6	44767	9.32858746229561	9.34228936925695	6.39166831730452	6.42459097162395
234	качество	8	44672	6.3029190936984	6.27362948474758	8.42631513075459	8.4497840272666
235	над	3	44626	6.61383617776183	6.78439313350735	5.62542598644044	5.86610881494765
236	секс	4	44588	8.58801107865524	9.13664241411161	4.31175922715646	4.21776772212135
237	работа	6	44575	7.74521395787658	7.80733993728835	9.1669913597668	9.2279614220481
238	пока	4	44561	9.77216995935381	9.83535502647809	8.62152694525209	8.74247079575122
239	информации	10	44501	5.88639104639716	5.91235618352524	9.70027800746868	9.63953874431285
240	потому	6	44454	9.2839391939166	9.22302966642895	7.47465247714677	7.43979999452912
241	купить	6	44011	8.26951129048192	8.29126518087426	7.65108760819448	7.88503574115876
242	дом	3	43872	7.24210346292709	7.29702051907867	9.6922978621989	9.85613619740849
243	всё	3	43772	9.83433563629468	9.93588473532522	8.23964892832348	8.26005496062259
244	менее	5	43604	7.11557691000993	7.07163094132199	7.65164759104664	7.8208727754204
245	никак	5	43570	8.94373550394478	9.20310313780737	6.02796126067513	5.97417218342055
246	практически	11	43517	9.97275358743734	10.1224397004239	7.41639970191338	7.43437170436768
247	работе	6	43442	7.56544944036803	7.50743137155547	9.63278751297472	9.68314097951403
248	программы	9	43339	7.38696766836345	7.45910818919993	9.50310727314537	9.99974738190534
249	около	5	42867	8.29844459137979	8.37261042082636	5.59109923672947	5.60595471352942
250	вопрос	6	42853	6.99386324476779	6.98145683453778	9.0800687488382	9.01926194751458
251	нашего	6	42839	8.41057264406095	8.4174065065391	5.75492794122288	5.79023478765162
252	рынке	5	42706	4.95194409618477	4.92206650776987	8.79910720871507	9.16126464040656
253	полностью	9	42648	9.83608128057653	10.027975485707	6.76085746426179	6.94290277022761
254	течение	7	42644	6.93379684985071	6.7586658551176	5.84031441308973	5.88531156026891
255	вместе	6	42589	9.29821989880588	9.57503682929692	7.23813399178725	7.14805273472019
256	организации	11	42544	8.12452218455453	8.22357235382162	9.53537379379394	9.66821385125946
257	своим	5	42454	7.5139486061789	7.5393597047552	4.58832591306869	4.65076326107454
258	управления	10	42214	6.44700207647911	6.3904053776512	7.94556664989769	8.23150803473565
259	найти	5	42109	7.59850827377789	7.59581346994181	8.80074318742249	8.83473667010082
260	клиентов	8	42024	5.67342367337273	5.63791074250837	10.1889275980364	10.1230716454162
261	информацию	10	41925	4.83383335751499	4.84531689980996	8.26009040737083	8.1676175860476
262	детей	5	41888	7.55334840887059	7.56326510901765	10.0555920332597	10.0066365357787
263	вашей	5	41888	9.31773043610981	9.27926554429628	6.08490730389882	6.07751383243783
264	качестве	8	41849	7.08449066104691	6.91485040524866	6.88690863280855	7.19592155160376
265	цены	4	41625	7.0536156148025	7.03838170016716	9.26250821230891	9.17861046041267
266	интернет	8	41370	7.984370309063	7.88543912993175	8.78739163429868	8.71170907379905
267	которого	8	41361	8.65190023790885	8.58186545759782	8.88901260871385	8.91775637976249
268	выбор	5	40968	6.24570833895211	6.19854258346181	9.21640044987492	9.29390644446977
269	обычно	6	40916	9.92465367606792	10.1525682979407	9.01922556707741	9.13259127999062
270	вопросы	7	40856	6.38759607843453	6.37599413832804	9.77639695849787	9.72943560566278
271	стали	5	40472	7.80114051730668	8.06846136504796	8.30853758562789	8.46926410539533
272	тоже	4	40462	9.54988907163467	9.89346619617091	9.09088924885045	9.1655578071151
273	двух	4	40410	8.69764716302821	8.64832341897969	6.6183092137941	6.74322504038096
274	одним	5	39889	7.86936337172334	7.85144450180021	5.12599117673802	5.0875622698831
275	потом	5	39824	8.72438236263928	8.71152004426282	9.15530908486192	9.35309346574618
276	опыт	4	39776	5.66252809857544	5.68625318814402	8.37999981479276	8.3585442238817
277	ничего	6	39687	9.35207220733972	9.48054297728792	7.24407340145267	7.23493106038111
278	дней	4	39605	5.10238557284793	5.06175716276753	9.84553456389561	9.78356763570392
279	момент	6	39396	4.66796562204419	4.62095379466355	9.86773576982968	9.94093362146224
280	вид	3	39294	5.34554025535603	5.33084365938145	9.34484100443042	9.44416078742492
281	развития	8	39181	6.61926906510756	6.61835215418924	8.75142248880038	8.98998956827912
282	такое	5	38852	8.57736635816208	8.56094859385562	7.73633074184382	8.08551429767482
283	легко	5	38841	9.46327767428722	9.62394253267152	7.25509573631379	7.51347794650223
284	затем	5	38727	8.71477998990481	8.65920032856203	8.87435176578971	9.09262839472624
285	почти	5	38688	9.95862499150423	10.1429525834286	7.88679768875206	7.97626228745112
286	которое	7	38647	8.63663823169308	8.5433089278406	8.45906234815837	8.46773098954904
287	находится	9	38526	8.68640703046697	9.09185927999928	8.58028692415371	8.62464778762753
288	постоянно	9	38462	9.90787298146136	10.1265380510708	6.46792731547021	6.63861753861592
289	данных	6	38233	5.43157365821006	5.39215279747714	10.0746556770968	10.2296766357649
290	части	5	38205	5.50365194012715	5.49496690409757	9.14315366042317	9.39710813672213
291	одна	4	38095	8.65328394960975	8.72724973639794	6.71805312501977	6.72619030906943
292	стороны	7	38094	4.91294972075157	4.85866795816505	9.75605838923884	9.91261849636072
293	одного	6	38067	8.83657272553354	8.82123894311552	7.3661258491526	7.44233273896764
294	предлагает	10	38050	6.98726846659879	8.40321881720082	7.33518370615296	7.39312777119557
295	новых	5	38038	8.40613097583943	8.37881154657858	6.86112924755458	6.9443758978543
296	сети	4	37922	7.32779722399711	7.4242476874545	8.59971667025286	9.00735459653305
297	участие	7	37756	3.62165106334726	3.5854415137833	8.20023382627797	8.14883886350468
298	тот	3	37725	9.8097731711262	9.80059949078191	7.4740346214365	7.44743511712442
299	руб	3	37707	4.09087442829742	3.89078803769602	8.16005589769336	7.82268279233033
300	решение	7	37200	5.83209457396631	5.85447792315413	9.05904424015964	9.07512415961074
301	возможности	11	36930	7.58340203681135	7.57766177551827	9.57454511694807	9.68348169607028
302	дня	3	36868	5.3616510194601	5.30903997293463	9.64473594263311	9.60665670415678
303	ней	3	36766	8.17810808437888	8.05649173573167	9.98332062885052	10.0542284225076
304	ремонт	6	36721	7.92851515779135	8.10081079577905	7.59940685067408	7.73143840233291
305	специалисты	11	36706	6.1167441106018	6.07848766069042	7.74933687603907	7.86634709935209
306	мира	4	36596	5.80746636854374	5.66691368402497	10.1065419086966	10.0695732581047
307	свое	4	36596	7.57175399249062	7.67282112812675	5.76812069890005	5.81749737055446
308	самые	5	36489	9.29314856555712	9.30063321497671	4.05033380290442	4.05467855689905
309	ваши	4	36467	8.43042161007332	8.46685853662027	5.83218492389004	5.83207621768166
310	три	3	36461	9.34180513984277	9.35775958046597	7.14409965343716	7.21408112825649
311	заказ	5	36398	7.01958748072791	6.97265328363999	9.86212955326925	9.8138572877217
312	сможете	7	36220	5.43368433945233	5.39906381947495	6.83154156249437	6.83225496122832
313	предлагаем	10	36186	5.79521287813038	5.75753199960769	7.25533836015052	7.28001119696755
314	другой	6	36120	9.31621136331085	9.25008587659589	8.31632024475639	8.35459517404382
315	скачать	7	36086	9.1242244229343	9.50482550390512	6.80478108179912	7.11387444866513
316	игры	4	36006	7.69562590260301	8.01347646938221	9.65925895023546	9.98777816976709
317	систем	6	35885	6.26645250966959	6.50458183034946	8.62515531875075	8.96105173012645
318	территории	10	35758	7.00955022981067	6.97845158278101	7.67183052004279	8.63561116377313
319	виде	4	35700	6.21350228484689	6.23567854536005	8.75320197311583	9.13339515311555
320	многих	6	35689	7.52322421802175	7.47420302179508	6.92216992241975	6.96544955000427
321	срок	4	35446	6.67801028219542	6.683127067349	7.34663587815554	7.30272941266458
322	работает	8	35434	8.72129197240477	9.13795415141782	9.40289059538047	9.43878601156184
323	этим	4	35420	8.11451481778844	8.07972522458959	8.04465729480992	8.1700159809833
324	чего	4	35402	7.71044039992369	7.65028603340405	9.02118363350383	9.10251105926827
325	рублей	6	35312	4.22194808331214	4.03917054832832	9.78568696327034	9.59789802898903
326	мире	4	34988	6.31054782065363	6.22682079951419	10.0372877125786	10.1309686932829
327	материалы	9	34874	6.31671752583948	6.57799000349173	10.1268036251417	10.1224438451438
328	её	2	34853	9.95601957845	10.0891443244614	9.68964837831036	9.84361502479048
329	оборудование	12	34816	5.75892435627926	6.29104802109206	9.82158355353961	9.93552460496452
330	эту	3	34559	8.64499902904362	8.70172346106228	5.4572524897078	5.50565650286336
331	некоторые	9	34529	9.94371507190368	9.94485116289458	7.56047671420319	7.65808200767867
332	дело	4	34310	7.83399744498622	7.87537756780614	9.64278610460867	9.65154502199873
333	нами	4	34284	6.65719394036865	6.65892660943744	9.9785929257081	10.0418944538103
334	деньги	6	34203	7.5798632589535	7.6117505656121	10.2964710158906	10.2714967316587
335	вами	4	34031	6.06416755438322	6.02682498625747	9.9270171489669	9.92940581945877
336	места	5	33948	7.77771761154199	7.84306325469968	9.76282541506596	9.7484261377516
337	сам	3	33903	9.50469071880448	9.60390056647516	8.70521272715341	9.01304228933572
338	условиях	8	33811	5.9374017686877	5.89447934350539	9.50294821441086	9.56833645727029
339	те	2	33789	9.75957666230194	9.85798050953398	8.49990250485178	8.52706942736006
340	зависимости	11	33739	6.88482073087179	6.72243343810905	4.7842363956318	4.69576381947635
341	ним	3	33721	6.7295474213399	6.61828208097772	10.0323013003111	10.0870407450435
342	группы	6	33670	7.85500344577227	8.02542991219737	9.1186042324347	9.77487350644604
343	технологии	10	33613	6.91352577274243	7.02957282976464	9.27542167837861	9.87736276349161
344	должна	6	33595	8.74716895013669	8.8408321001092	5.42125095323449	5.42762778588551
345	самый	5	33450	9.75529811821833	9.83646807097082	4.56877883584612	4.5738183459989
346	стал	4	33386	8.98149249648675	9.57086329065256	7.34040562812725	7.55392580121358
347	основе	6	33150	6.74286122763819	6.73854816805606	8.45805153575836	9.02287297067168
348	тут	3	33138	9.85121567797511	10.0406269125484	9.09489455090247	9.20269577825238
349	решения	7	32932	6.89436182577926	6.960145400942	9.57374801517976	9.60896914165513
350	каждого	7	32893	8.29268931372764	8.25621319457517	7.09774213219538	7.14306209346484
351	помощи	6	32803	5.45469941389558	5.42565962157324	8.67470387223744	9.13521599782806
352	делать	6	32737	8.73971262692609	8.7475682431978	9.60584551336727	9.67085856864701
353	правило	7	32687	4.96632744094941	4.89537523229774	9.25854588234739	9.14661104644239
354	весь	4	32572	9.34490406753592	9.47072955608208	6.12801732303822	6.15063188299236
355	центр	5	32437	5.73960586700501	6.04541048507372	8.81605471821179	9.47242468717675
356	всей	4	32270	8.20745990267459	8.16897671730456	5.89657646921706	5.91833777182403
357	средств	7	32263	5.40454325525602	5.4599550430087	9.96071766753906	9.95606226269397
358	тому	4	32191	6.41399255533982	6.31948801897201	7.39693192901973	7.33504934175249
359	зависит	7	31834	8.72000242280918	8.75008458465927	6.39463229578456	6.3193617219762
360	программа	9	31812	7.30585273456205	7.43424501946248	8.79423102450048	9.21484656874321
361	работать	8	31714	7.97813286445063	7.97669237323092	9.82805244273	9.79196255157975
362	страны	6	31515	7.67642955558525	7.597582217807	10.0776536402209	10.2910893618546
363	процесс	7	31464	6.88781566461454	6.98157527104996	8.60659433571324	8.72850789085925
364	отнюдь	6	31354	9.24606556129845	9.54319114872398	6.37205543311485	6.32810207171627
365	обязательно	11	31349	9.91883001223502	9.98065049784234	7.79839570034174	7.86159047121146
366	компаний	8	31281	6.29209928102474	6.38342277615387	9.70408457946263	10.5784886955456
367	почему	6	31253	9.66443050253225	9.59543349661018	9.25717769580232	9.36931560025847
368	котором	7	31218	8.08030845951415	7.92386339399992	8.66702907472788	8.71428607419193
369	самым	5	31170	7.24168847861444	7.20263844508375	5.69892537170413	5.74048107034205
370	числе	5	31131	3.23296007854991	3.2045700517356	9.74040044003484	9.94099526659194
371	мир	3	31112	7.72315207679768	7.7487941991377	9.79980754444982	9.9557853019569
372	разных	6	31082	9.00918620885396	8.97439593313746	5.88180674314786	5.89980267936147
373	счет	4	30931	5.68189064725911	5.6398101031136	9.01987222648975	9.17905550502682
374	иногда	6	30911	10.1945819763166	10.284682361677	9.17202836535285	9.39049572403894
375	составляет	10	30906	9.15571946409283	9.46207717383836	6.90723934638677	6.94969967804307
376	часов	5	30658	5.96654838564551	5.95403782204745	9.98298953824788	9.98240459907201
377	месте	5	30609	6.35752692101039	6.35900046508807	10.2608187002916	10.2942639417773
378	период	6	30577	6.93246752248979	7.04075347020531	9.05040098830798	9.14213670014015
379	одно	4	30547	9.30218751166061	9.36928572506119	7.50701392475473	7.50422839209063
380	происходит	10	30421	9.48286445861327	9.64366920518528	9.07241642105365	9.12110342431832
381	информация	10	30337	6.18774543388094	6.18758075933289	8.58854632265431	8.51773018031172
382	автомобиля	10	30274	6.99427193698937	7.02504273043008	10.5261400999199	10.6203988393371
383	безопасности	12	30264	6.60476271768407	6.54001699185629	10.3410993617348	10.3885636794354
384	использования	13	30173	7.49670904041543	7.48420069668825	9.60689435726981	9.93646633175404
385	типа	4	30036	7.09829915028804	7.53952147901415	9.14898927592194	10.3212272529985
386	действительно	13	30035	10.264434447179	10.4928525224321	9.26052434632729	9.29607491689717
387	проекта	7	29892	7.1251425053864	7.18708838187577	10.0249142530328	10.487071203152
388	выбрать	7	29885	8.33602782367628	8.31133588555256	8.56947726266739	8.6245273480293
389	двери	5	29712	6.97897292468757	7.09789354482304	10.1192707839358	10.3286440049825
390	уровень	7	29698	6.53738382185057	6.52778730376624	7.69333460063553	7.82206952559128
391	существует	10	29692	9.91827601847822	10.0978724077214	8.43712753887578	8.42515208846167
392	прежде	6	29687	10.3023555492563	10.3529214864869	4.89132825094467	4.85922568901706
393	самое	5	29656	9.77621907227348	9.77433932984192	4.65867147005529	4.66152865894711
394	нового	6	29563	8.5192134678044	8.56670238537471	7.04548648991531	7.16007142315703
395	проект	6	29508	7.91704418983362	7.99342038231345	9.45862031094168	9.89693830708648
396	осуществляется	14	29305	8.92733332438822	9.18189330118824	8.70440457126683	8.75563151740316
397	довольно	8	29261	10.2478107598516	10.4493327039156	6.39599723015963	6.46079301291604
398	второй	6	29156	9.40290921261296	9.42727325167578	7.20779419506072	7.2161807898352
399	используется	12	29140	8.84972772096699	9.27912779565101	8.5979226230268	8.83239023494925
400	фирмы	5	29083	7.95010807388511	8.09026358153294	8.79372445457428	10.7675538916344
401	совсем	6	29071	10.0919013371098	10.194123060885	7.24143460617442	7.29985060711403
402	никогда	7	29062	9.74663333255497	9.94459113168237	7.63760440242125	7.57852814745408
403	ещё	3	29012	10.079229480783	10.2092380902095	9.1611264992952	9.21214943720955
404	проблемы	8	29007	7.70449175894513	7.72371442641054	10.2935097586659	10.2973215415258
405	проведения	10	28987	7.80498022898031	7.74783453994645	6.98844391014837	7.19906324183756
406	город	5	28985	8.72702665726486	8.79586142044994	9.24331159174428	10.3116797392242
407	хотите	6	28644	6.79983572780364	6.76018191939657	7.89901016213168	7.89793601008604
408	из-за	5	28570	9.71370713395498	9.93520102154343	6.85045510191152	6.98656070455101
409	настоящее	9	28436	8.27416757301301	8.11900588309904	4.11794342886763	4.09585391638648
410	модели	6	28424	8.2309806997684	8.38887321321788	9.4059585414188	10.2700041893596
411	минут	5	28323	5.20482295980519	5.13038610983079	10.0486198746174	9.96387214783085
412	годы	4	28320	4.3246702185299	4.63598509226649	9.81618154922882	9.92808241827068
413	оно	3	28294	10.1272162971343	10.1560033964635	8.7308624372248	8.79431849690728
414	помощь	6	28235	6.58331393754182	6.582878370529	9.73400326923954	9.80573982253667
415	различные	9	28227	8.90342208507708	8.91173951056182	6.65165634065414	6.70463852031668
416	представляет	12	28129	8.7628241463037	9.82125126970977	4.92465673822011	4.89962490653638
417	данный	6	28114	9.63671508251812	9.57159955152576	4.66318312622679	4.6237103294689
418	ну	2	28059	10.7665182939793	10.8363535823884	9.28419539544234	9.27740050507427
419	фото	4	28049	8.69107506915905	8.87864882637977	9.94506087923274	10.1365725513515
420	которую	7	27928	9.45206165183015	9.35579186615568	8.59191538334232	8.62142656311441
421	совершенно	10	27913	10.5284919188976	10.7166762240237	6.80741978237627	6.92435794301416
422	выше	4	27883	8.02951609692286	8.08334574894772	9.80665304137002	9.88852381426076
423	средства	8	27829	6.42488776078888	6.51538931392965	10.1100872974834	10.1527960597661
424	соответствии	12	27727	7.28479082840657	7.10315645939384	6.141406917916	6.03502065224969
425	условия	7	27714	6.70964713141511	6.72308868166605	9.06334668088524	9.03363121792132
426	цена	4	27666	8.85310125196281	8.9204098029296	9.55966413003364	9.59114014885508
427	важно	5	27629	8.16995044603773	8.15085087677732	9.32175168042262	9.25587474739938
428	начала	6	27448	8.24402821549447	8.30488499406836	8.69434838073338	9.06195509900864
429	ей	2	27436	8.85045919131973	8.99754875458687	9.70532370401764	9.79097065712106
430	иметь	5	27403	7.7778123538488	7.75945564109826	8.69489137392347	8.79504522068176
431	поскольку	9	27275	9.51790962861808	9.42818698466012	9.83251973636488	10.0037384420519
432	две	3	27246	9.7062409299698	9.75439535040574	6.98534544431476	7.09510599285192
433	ваших	5	27230	9.2415102127127	9.2219739715199	6.0345515121661	6.04572727993994
434	мм	2	27163	5.12909243823786	5.3232273276323	10.2104510833382	10.0404837204016
435	бизнеса	7	26892	6.37356061112467	6.36560293808751	10.7650377941057	10.6751500356979
436	этому	5	26778	7.02148339892541	6.94136405240383	7.45532224894344	7.58389835853188
437	сказать	7	26727	7.17623414123639	7.17245855300498	9.85550228579446	9.79226264814302
438	вообще	6	26724	10.355746266801	10.526106156596	10.0343873926238	10.0982255579624
439	всю	3	26716	8.89163281786898	9.04963529419549	5.34857639326511	5.37824175623345
440	такого	6	26710	9.76996825373803	9.79271747907008	7.41907490479593	7.48328628087351
441	бесплатно	9	26644	7.98084256468976	8.04108130491928	9.88223300301113	9.9150649064374
442	главное	7	26546	7.91223988952737	7.87719973963784	9.51037699942786	9.44697372237347
443	данные	6	26505	7.57999394544181	7.64084198499757	9.959461124661	10.0002754879435
444	материал	8	26386	6.59526869622673	7.10867668167835	10.3059385278153	10.4019907522161
445	рядом	5	26282	9.15684474666316	9.28776619485082	8.55705294871804	8.52994116516258
446	использование	13	26253	9.09010814445533	9.10384791300987	8.49420981513321	8.9896916718796
447	сами	4	26228	9.18882103265284	9.24650915281767	9.34023111282636	9.45161419295393
448	результате	10	26183	7.52216915146021	7.33178595933494	8.40276233597898	8.56901407613417
449	любого	6	26149	9.29872965921917	9.31332803598299	6.70338799611426	6.72189411261274
450	значит	6	26110	8.86978503495102	8.86271819989955	10.1470806250817	10.0881784142861
451	окна	4	26049	7.37609867230781	7.60350746825229	10.0856285097466	10.759404210579
452	стать	5	25952	7.89918211821875	7.91422287079028	7.03772337560756	7.20116102553167
453	техники	7	25940	6.04211586625333	6.28446596879818	10.620871359146	10.7291223719567
454	немного	7	25924	9.7815361723183	9.97236783188322	7.62869499001033	8.00572118847468
455	сколько	7	25859	10.3641851116777	10.3087147174054	8.71969442938339	8.77214979772677
456	создания	8	25742	8.11199605723628	8.05986008559981	8.45802355910674	8.77874162843071
457	друг	4	25698	7.14762328722568	7.34521558768344	6.73422540876238	6.68780702235317
458	становится	10	25541	9.79126345700392	10.0719716543269	7.66656262753593	7.80506451050827
459	предприятия	11	25478	8.06386893945956	8.19806970516811	10.6073944659071	10.731351041522
460	специалистов	12	25471	7.26919668217191	7.23002543608011	10.5500526951879	10.6260068580003
461	автомобилей	11	25427	6.70718750508469	6.76355890676873	10.1029805992286	10.6801210152344
462	уровня	6	25411	6.23469834379622	6.24636179168948	9.35084212625689	9.49920463557202
463	мебели	6	25378	6.50910703641026	6.70951973306605	10.8196816440669	10.84517870314
464	самом	5	25358	8.22944354749461	8.1107963919534	3.34166069033932	3.30663213785064
465	значительно	11	25352	10.1597545456231	10.3313163906194	4.87035361899578	4.86840374894235
466	нее	3	25255	8.37067879056644	8.27990500001095	10.2847640140424	10.4014016891138
467	очередь	7	25205	2.28175600916168	2.23474400839505	10.33627924849	10.3601741744566
468	дизайн	6	25204	8.04128238625111	8.1179116784324	9.40012620038239	9.39335883638024
469	отдыха	6	24932	6.73722575096535	6.69659062585029	10.7043379017433	10.7664344926108
470	про	3	24858	8.60188821859038	8.83734545796345	8.22550410365653	8.9804490958901
471	самого	6	24857	9.69242410941473	9.69061037133128	6.40614090987561	6.48342756156408
472	см	2	24852	6.54390688797701	6.63855428449622	10.0614673370578	9.84157850788049
473	видов	5	24779	6.76798760861781	6.74640797099447	8.41207133535569	8.57233553575901
474	городе	6	24777	7.44539832203714	7.32394750987853	8.32603453421463	10.8691613051723
475	формы	5	24755	7.03818327587103	7.31420153971854	10.2538151121872	10.3365013489208
476	разделе	7	24726	7.07027467557315	6.94496556486307	8.33670084296848	8.410503439977
477	какой	5	24664	10.7992472491297	10.749942992723	8.55985315206516	8.59928710053261
478	слишком	7	24648	10.1711608901164	10.3719842320471	6.59469773702519	6.70967125287581
479	дает	4	24514	9.68733725446287	10.0208826562673	7.15273168137131	7.2009773974394
480	российской	10	24430	7.68693868493768	7.48354399981935	2.57099524313213	2.52407387663864
481	поверхности	11	24421	7.50523329921155	7.79125344303178	9.69767946455953	9.79310248787837
482	мебель	6	24373	6.97158465471145	7.25286750756537	10.2537545032541	10.3203276325118
483	нем	3	24327	8.334164139077	8.18989679001468	10.0668278273935	10.1469778955131
484	ниже	4	24317	8.16593859063248	8.23146130444331	9.35764880932959	9.46911750276735
485	вполне	6	24274	10.659283993433	10.873379223045	6.23151653339376	6.29035533968795
486	назад	5	24252	5.80074602220728	5.82406475464383	10.7104694201316	10.7160230288474
487	документов	10	24249	6.24449443643001	6.29812212874217	10.9316806940348	10.8554296309134
488	что-то	6	24214	9.88868756368665	9.97209466013366	8.15316206262435	8.28584708733829
489	какие	5	24209	10.628066412987	10.556414306989	8.39125976311965	8.42240465822526
490	обеспечивает	12	24204	9.22756007109384	9.81484872306271	7.10508559736654	7.20522368460202
491	рамках	6	24186	7.65601009726961	7.46570871450647	7.0654754121773	7.28181857624209
492	должно	6	24105	9.59149752338358	9.66696957129933	5.61947485451398	5.62633359942322
493	чаще	4	24081	9.98854988196987	10.0680917456728	6.52606350647079	6.4967707852796
494	товаров	7	23943	7.41330525450937	7.47105289869788	10.6969888402269	10.6672879666676
495	большое	7	23933	8.93178314517376	8.97696032039488	4.57313172917641	4.57476632023774
496	цвета	5	23904	6.45844879899282	6.74959125710402	10.5962442563853	10.5934362981398
497	необходимости	13	23888	6.62344680607817	6.55821216837514	9.8759356855942	9.92583250088942
498	материала	9	23875	6.36317288162979	6.91027188880028	10.7627472228023	10.8780572960255
499	квартиры	8	23779	8.01740344048447	8.12666858904334	10.6736596477838	10.5841167570868
500	получения	9	23650	7.78809874176871	7.72547015965177	7.47583636339325	7.61753782801658
501	давно	5	23522	9.05631264542366	9.17414568813358	8.52821344452091	8.60984450803583
502	эксплуатации	12	23476	8.01347015166072	7.9718595814518	10.4142226060828	10.504794391544
503	истории	7	23447	8.62641321799597	8.63251621863105	9.89316733866316	10.2049399146433
504	нельзя	6	23427	10.016168437632	10.1328694559138	8.43220720258432	8.40860317766283
505	установки	9	23416	8.27725133573887	8.56635946209244	9.78304977785452	10.2890763034444
506	систему	7	23371	6.36095323222886	6.61270425804284	9.1241504128582	9.63381238921834
507	заказать	8	23363	8.02325002044734	7.99247418562784	8.43940477554125	8.550480070632
508	нашим	5	23351	8.54831786032346	8.54061347069416	4.44200024008194	4.48431525445294
509	производство	12	23279	8.56967223292154	8.77074513976248	9.26088667778636	9.70971191805393
510	способ	6	23252	6.79236221589668	6.83162736881936	8.42524205255329	8.47003144951597
511	нескольких	10	23244	8.76409611006035	8.69385737417127	6.81434937842398	6.87101467474951
512	центре	6	23165	6.17573172170996	6.24808713047949	8.48685748180804	9.3987800799964
513	сайтов	6	23077	6.69803039952704	6.71441750267679	10.9716103146243	11.0021379590091
514	слова	5	23030	7.89836815630296	7.9999692930227	10.2516491921788	10.6084076413188
515	заказа	6	22989	6.5699326753924	6.53510687462133	10.8083059137946	10.7093083793575
516	множество	9	22923	8.29474682281882	8.31494845393872	7.59070372896915	7.67054618652559
517	создание	8	22855	10.3077160165657	10.3187281415322	7.93425395316095	8.18725937258996
518	позволяют	9	22794	9.27740383276512	9.59363059464075	7.53153469631394	7.57000006848324
519	сроки	5	22777	4.43837251547894	4.40909135528755	9.75905883266862	9.6719487990469
520	руки	4	22731	8.36778063392189	8.46030370246477	10.4916491161373	10.6040513030019
521	центра	6	22709	6.36634773937541	6.67424553774476	9.71035031189822	10.3509296288863
522	которым	7	22704	9.22302104822786	9.12768105665809	9.28578308513216	9.35091783100652
523	регистрации	11	22703	8.04678924097373	7.99326361624175	9.91727256382619	10.1347283440327
524	такая	5	22698	10.4094644940507	10.4571761853268	7.00736646586531	7.07633148724773
525	воздуха	7	22637	4.70870825464138	4.79516326289878	10.8170749549152	10.8600899006942
526	вариант	7	22612	6.29681183081852	6.317029249388	10.2723954116996	10.3937543096666
527	готовы	6	22584	7.94853391118462	7.94796377405848	6.7542824444957	6.74300989878063
528	меньше	6	22577	8.94524518938618	8.96022501767406	9.94921532462404	9.98516523991813
529	мой	3	22572	10.1240721107528	10.2302730171912	6.77364051129464	6.87304658992043
530	приобрести	10	22509	8.03291224387935	8.015867710185	9.00840670234835	9.17932222059867
531	своими	6	22375	7.40711788846782	7.45933030430306	4.43371022102489	4.4893814845069
532	стала	5	22352	9.30080122919963	9.90250460036426	7.67325022302258	7.85681341356242
533	используются	12	22352	8.9593657832214	9.28677255012023	8.80733256105653	9.02597724416154
534	стоимости	9	22262	7.38475418604344	7.34943416887138	9.37288524478538	9.45284418409675
535	можем	5	22252	6.78187285487471	6.75011338262719	7.06918050051302	7.08160198526218
536	ваше	4	22224	8.31777902842275	8.34595106192643	5.73517228778633	5.73412430443321
537	требуется	9	22121	9.67364255232295	9.76319252246054	9.38924417772639	9.47962133543682
538	создать	7	22114	8.87626690772274	8.86861594531762	8.4449188238989	8.55705011131466
539	защиты	6	22055	7.81724309742055	7.84286578169685	9.11092612612663	9.23689360669687
540	проблем	7	22040	7.36558804608971	7.38493099391492	10.7954291291318	10.7429699325936
541	далее	5	22028	9.53088733841176	9.46899871099758	10.329386444285	10.3855703125929
542	состоит	7	22027	9.17022740041575	9.63596496369281	7.1603342007678	7.09398843606509
543	тебя	4	21985	8.62083841802116	8.72660301284385	10.1902051275031	10.3313424766433
544	весьма	6	21964	10.6327669305124	10.8042568155834	6.41968211300303	6.57772170450747
545	группа	6	21953	8.46323937097797	8.73340900074379	8.03625381850347	8.6228640525026
546	новой	5	21946	9.76547933118868	9.75779781264633	7.22202983630629	7.5739888773126
547	века	4	21933	3.50045951761076	5.48041046801329	10.6688612619768	10.7645264440725
548	лица	4	21866	6.60261424288127	6.64792164778093	10.8474285660623	10.8964175434204
549	стало	5	21855	9.96829656812527	10.2539076081257	7.66307943344776	7.70384180309357
550	строительства	13	21816	7.8747291659519	7.95076835635064	10.0942667870721	10.2387815219299
551	узнать	6	21769	8.30725567421179	8.29316171723632	9.59648978608698	9.55562174177711
552	обучения	8	21726	7.61593685226486	7.600627522521	10.4875623870795	10.5457422072079
553	снова	5	21711	10.0062825649263	10.3262527279913	9.53194907591202	9.68146397613067
554	помещения	9	21705	7.14472196845634	7.23065177434974	11.0361328341475	10.914195722662
555	самой	5	21698	10.3589567310756	10.3583956751346	6.91669721638283	6.97593986091617
556	конструкции	11	21687	7.83568669470829	8.15580257067698	10.5678270817496	10.7169849098716
557	поможет	7	21671	9.52934064133656	9.86505155890154	7.70509825763851	7.73244154623058
558	пор	3	21627	1.79786295318427	1.77318074172621	10.2146261272608	10.2663577072883
559	системе	7	21609	7.99501496524424	8.07979108425468	8.99128066796564	10.1545781624021
560	комплекс	8	21560	5.94259962494598	6.38261521272668	8.14994798311366	8.55574662964373
561	право	5	21556	7.10942981908208	7.10798324600554	8.60109785901683	8.5964526721237
562	своем	5	21523	8.36151961994195	8.22627288946535	5.80992060555103	5.88218336093167
563	точно	5	21519	10.2729005514261	10.4029569309879	8.83727711785531	8.96799577285552
564	данной	6	21490	9.79911366279466	9.74290036055694	6.75670585991529	6.72361485054443
565	правильно	9	21477	9.82037266720183	9.8237666308189	7.86116458167403	7.90961735046568
566	пути	4	21435	8.29430936327446	8.36498267121939	10.288220291312	10.3326687310826
567	конце	5	21406	8.06093150998925	7.88586676383359	5.87602853864294	6.22771312945997
568	ребенка	7	21399	7.84334071787891	7.88862429309546	11.1245405699602	11.0412296765178
569	максимально	11	21384	10.5540237838369	10.5904544900541	6.10549567523452	6.14717769715983
570	автомобиль	10	21375	8.36858246539313	8.4598758143385	10.4455334015053	10.7614892875673
571	рынка	5	21348	6.17815791418713	6.20464068914575	10.1059524599674	10.3633725282736
572	тысяч	5	21343	6.17778547574042	6.0792290087824	7.11170800812286	7.16318166274629
573	фотографии	10	21280	9.32883545195737	9.37008277160028	10.8231501381653	10.932785629537
574	строительство	13	21209	9.16497481709441	9.2849414508237	8.25424392095872	8.46762146695039
575	недвижимости	12	21179	5.68246135109283	5.62863693311989	10.81719086377	11.0838602204777
576	глаза	5	21174	8.07609909195973	8.29983995670223	10.3311074175524	10.4857154892252
577	целью	5	21140	7.37762395998785	7.29286499149839	8.45619944379104	8.53165022505224
578	большинство	11	21137	9.84039335199782	9.83293410604253	8.05014351899668	8.22411323922442
579	название	8	21116	7.92321323917371	7.95428219285756	9.22880541225306	10.036306801905
580	кожи	4	20971	6.38742558350684	6.53970354902179	10.5956542760211	10.4994912098128
581	развитие	8	20959	8.78174489791975	8.80095519773776	9.02801954987526	9.32213592906277
582	вашему	6	20952	7.6078085140531	7.55880756177584	2.9011604755168	2.87007692803126
583	марта	5	20928	5.75804152677006	5.73209690798005	8.48151846624753	8.52218697421463
584	стран	5	20879	7.46089962644358	7.44278630682893	8.40511080635398	9.6816868174865
585	прямо	5	20853	9.80581279208744	10.0771661202188	8.87025496019539	8.82264205373638
586	технологий	10	20852	5.49580659460954	5.54328568721496	10.7746272275672	10.8902709799424
587	машины	6	20829	7.62821621428475	8.14963526345905	10.8844345290217	11.0889040377607
588	высокой	7	20819	8.6413421121902	8.62615571348276	4.68117907456534	4.85494682786863
589	вся	3	20800	10.5818309281351	10.6877145626953	6.09763495025924	6.17225861803224
590	действия	8	20796	7.16029464891215	7.28353522488477	10.2221047028482	10.406483980586
591	уровне	6	20778	4.83976995124059	4.86260297681911	10.4164593661715	10.489101760777
592	согласно	8	20775	10.7293736354093	10.9066964490231	5.95729663057608	6.13106572446008
593	каждой	6	20705	10.0115286797448	9.9426127520507	7.32514330950807	7.37508733092313
594	состав	6	20674	8.34375601728455	8.39279996430615	8.81099605361591	9.2990256729969
595	первую	6	20655	8.65352810507026	8.51385345681923	2.84244021059214	2.81995765289427
596	образования	11	20651	6.6661547689821	6.77019190066168	10.3303301473358	10.591455337073
597	новая	5	20638	8.90802922266709	8.98802107293205	6.00389260818463	6.16782298848134
598	требует	7	20580	9.79584338928861	9.89194067492331	7.84878380048117	7.88927793361197
599	ответ	5	20579	9.33404838453583	9.34219782314934	9.2986461835473	9.24549103616029
600	одновременно	12	20529	10.5983081719838	10.7415008163192	10.2080289810999	10.3261630464309
601	внутри	6	20524	9.84236488568838	10.0615082768391	9.01843718502025	9.1818643180694
602	производится	12	20496	9.38018044898032	9.70310071930326	9.45857001572853	9.51184574305667
603	доме	4	20373	6.66963497173217	6.6731639652009	10.6405843973537	10.7301325812779
604	лечения	7	20346	7.54252818926777	7.60890124923257	9.46592262777278	9.76248283120947
605	производителей	14	20342	6.20166302953637	6.12511805514796	10.3605594097568	10.5476126629214
606	номер	5	20332	8.04926823189616	8.15868090945142	9.05177022864706	9.17919837860815
607	изделия	7	20291	8.10564720765917	8.32108583277942	10.4996227802501	10.5348974277092
608	долго	5	20287	9.53339514426078	9.64620693370107	8.79065625209084	8.87306721764793
609	домов	5	20203	5.78281584448771	5.89790835914196	10.9703490029579	10.9414384233827
610	имя	3	20197	8.01537779963149	8.06830051094051	9.62762632423068	10.2165468439132
611	раза	4	20145	4.76996282844014	4.7027461282797	9.46274318279963	9.4052940524817
612	роль	4	20140	5.54070880775825	5.55918262310206	9.34457900219318	9.59596902010519
613	изменения	9	20110	7.87696155615414	7.9111574229733	10.0581971484663	10.0537911006216
614	клиента	7	20082	7.78785165673038	7.77971948524856	11.2120715310982	11.1334759160504
615	процессе	8	20062	7.82568411409257	7.71640949317094	7.8823336065548	7.98949425174232
616	онлайн	6	20048	7.76528085213664	8.05259389338915	8.54369774718468	8.69164046916511
617	одном	5	20030	8.64731232684895	8.49705957246008	6.97858443528277	7.01777484705082
618	ряд	3	20002	7.25376691093138	7.40927590039119	8.00521437164527	8.15786223280529
619	применения	10	19984	7.69015900897255	7.6662340538813	9.70902556694314	10.2640026138952
620	службы	6	19899	5.69731399625043	5.7408843127846	10.1188473540644	10.3320384575664
621	виды	4	19835	6.67143928625562	6.6820527905627	8.13035981995906	8.38043805700115
622	наличие	7	19777	10.0043741934584	9.97505952413101	8.83421990724745	9.11791645191423
623	фильм	5	19759	7.02699878142039	7.11725796882694	9.17617595539465	9.76785763150687
624	наше	4	19736	10.519632583963	10.527813140862	6.15068182223677	6.17112700231686
625	цвет	4	19670	8.09094876731004	8.23013281992116	10.2346805312721	10.2784619356035
626	делает	6	19637	9.85243320649708	10.1049688018768	9.18109879082048	9.32930595531572
627	мая	3	19597	5.87795529207685	5.83018374589367	8.58500882202408	8.62603860979133
628	месяцев	7	19575	5.48716268411426	5.4986781629702	10.6316840154493	10.5355856907975
629	любом	5	19478	8.58430817254421	8.41134345065165	5.50245024431222	5.51680213904783
630	несмотря	8	19438	10.8228023549791	10.7694262372214	6.97346773264983	6.89400053402044
631	первой	6	19405	10.1275250948042	10.1438926948656	7.27480157186484	7.32716793580845
632	республики	10	19387	6.29552400210864	6.52153623468913	5.23037666966139	11.2865413796393
633	изделий	7	19379	6.63227182250223	6.97696217912241	10.7782248203386	10.7695118806226
634	бизнес	6	19378	8.85496108006346	8.9098614912286	10.5085790163736	10.513490670885
635	последние	9	19315	9.18908927737689	9.16032693632651	6.23601762788128	6.18446752742582
636	тела	4	19290	7.58737926233063	7.67021735525866	10.9404995303978	10.9360179218549
637	другое	6	19283	5.82728336076072	5.78771031600297	9.8556814523507	9.75329898733427
638	базе	4	19282	7.98812533924295	7.93087111450752	7.93822692254325	8.70546370503984
639	движения	8	19205	6.97450651065871	7.1671380920229	10.6623299615838	10.7436685166529
640	сотрудников	11	19181	8.34706455589422	8.32332979961099	10.4898234044211	10.7146560488095
641	результат	9	19166	8.40385317705495	8.41947121302401	10.5819032537932	10.5670754549246
642	основные	8	19135	9.51258721427479	9.54062757037864	6.50089860189191	6.52393863561651
643	вокруг	6	19131	8.56406042854781	8.84133432272064	8.8178197916246	9.05880029853179
644	первые	6	19130	10.0961164776866	10.1091282052434	7.33893030385738	7.4461787392048
645	апреля	6	19094	5.9406578136132	5.88653958854582	8.33865429233071	8.37822886471911
646	рекламы	7	19041	6.58150572142415	6.67836963970224	11.2635292913644	11.2375655092483
647	телефону	8	19024	5.96490025133579	5.86070870243898	9.36835969394391	9.19031499251932
648	помимо	6	19011	11.6431569661543	11.7898350249937	8.01341841438239	8.15689309625835
649	компанией	9	18999	7.05351233222501	7.11012874342537	8.9415677376151	11.3734908461164
650	специально	10	18975	9.96681685357028	10.1952927733934	6.36480163168226	6.42413937122778
651	видео	5	18953	9.40577699988525	9.85781118817594	10.3512514310476	10.5013509811781
652	федерации	9	18951	1.93898440056632	1.86783401198169	10.6191738608241	10.7558419183214
653	км	2	18927	6.65649028223332	6.58560072891111	9.78514397631509	9.66807491754323
654	мало	4	18909	10.1443506343399	10.2356959368166	9.32925505283222	9.35988599159341
655	стране	6	18905	7.53065713242483	7.43572735630376	10.8473228599451	10.8756934523929
656	другими	7	18896	8.63047806838857	8.5624251118743	5.69566970103792	5.80426227642787
657	адрес	5	18892	8.10793080305184	8.19060705702455	9.1117662869307	9.82648275563117
658	будем	5	18861	8.60374686754599	8.5915612839047	6.32497421476824	6.34156860189245
659	участников	10	18847	8.81030244194091	8.78836869404864	9.63601977873612	9.77010092830411
660	некоторых	9	18830	9.92841073704793	9.8791072096531	7.21009710491784	7.31823740048526
661	тебе	4	18825	9.66359019217878	9.78739832542523	10.3584457493809	10.4982428126094
662	одну	4	18805	9.65694049921995	9.68577901866162	7.46065506271551	7.53527939910734
663	любые	5	18793	9.11979567815745	9.13272244343635	7.38513210425757	7.43609770398442
664	работают	8	18657	9.20188984632048	9.44676596394277	9.62273866386903	9.68415339031185
665	полный	6	18655	9.39929369527209	9.38923815604301	4.94036536371473	4.90406325041381
666	мере	4	18588	3.98828174801223	3.93249163300787	9.40490940346426	9.45745131724609
667	путь	4	18527	8.04080177090007	8.12600137260774	10.3636855261896	10.4152431935864
668	товара	6	18523	7.17082649476562	7.25862826671871	11.1047711445516	10.9808682560537
669	сфере	5	18504	8.10525730428471	8.00790180076085	8.58979874889679	8.88880334061996
670	предложить	10	18440	6.09383052825523	6.07957970332795	8.05307491350405	8.0803000456725
671	невозможно	10	18435	9.65493891988722	9.72992983170469	9.53269254124629	9.48446596343298
672	вашим	5	18432	8.73671897301574	8.68254793608258	4.52972850067615	4.53057764821823
673	значение	8	18421	6.51456830063144	6.63055699036601	9.26084588511058	9.34709161378369
674	основной	8	18387	11.211903311299	11.2594683375015	6.89369598664993	6.89860801801748
675	месяц	5	18382	8.69062577248722	8.62388988809682	10.957945745395	10.9091094417315
676	дети	4	18375	9.95552527493146	9.99870725817089	10.1842101223296	10.2155510706832
677	помочь	6	18345	8.25316282281668	8.24911937778955	9.13634413824969	9.19896761189675
678	самостоятельно	14	18329	10.0503264466362	10.1234683331851	10.024423868923	10.0049573437698
679	идет	4	18322	8.15085707245269	8.21461958618717	9.22864074758317	9.25559065699427
680	обслуживание	12	18284	5.4137544447631	5.79579927757593	10.3176904454948	10.39317578706
681	права	5	18239	7.80817530497777	7.88093547809119	10.0848081919428	10.0528563073273
682	рады	4	18213	5.63884181634569	5.61095677588393	5.946723692547	5.92505572983975
683	мог	3	18212	8.94063127555918	9.06784643701014	8.63427367960669	8.67978529966026
684	вдруг	5	18197	10.1650686083799	10.6104146090492	7.79977970468471	7.98053303656552
685	декабря	7	18178	5.87874634318384	5.83491350500796	8.06568219322794	8.12364098073562
686	против	6	18157	8.29987320913941	8.52297595415154	8.20865431226139	8.68400483896769
687	книги	5	18156	8.99705530465771	9.05965646408167	10.816205541878	11.1519513637098
688	первого	7	18135	9.43231788925924	9.47804630770056	7.24663770924881	7.31250867408752
689	ними	4	18108	6.83462148241134	6.71486573747405	10.8299143504268	10.8608617508321
690	здоровья	8	18084	7.92002209939117	7.88131469753111	10.6872417318312	10.6215148178025
691	обладает	8	18044	9.30342077162319	10.0103067626767	6.51943190739711	6.74741775043348
692	современные	11	18029	10.0925617209738	10.0607859975333	6.87051454932492	6.98991385988517
693	современных	11	18027	9.46848120913175	9.39876091115843	6.84320383009494	7.03547858021107
694	форму	5	18008	6.2240777483298	6.43767759904655	10.0240179377406	10.0670619074168
695	октября	7	17990	6.11944586322117	6.07641933945816	8.42398318833989	8.46088228718999
696	основном	8	17985	8.18909661297253	7.99843677064718	10.2081474067764	10.3863875165921
697	никто	5	17885	10.6626805836299	10.7340001630977	8.67406977889683	8.62157236288755
698	куда	4	17877	10.6565490208815	10.6678795824269	8.90897684458306	8.99842652301127
699	деле	4	17870	3.89181860950125	3.85392364018042	11.0202350029925	11.064896429653
700	станет	6	17849	10.1324277669866	10.4379439007814	8.35168688641203	8.45690008814208
701	позволит	8	17823	9.72128697512102	9.98976027991714	7.62690371100153	7.64460895992665
702	впервые	7	17798	10.3045799219841	10.9411296545792	9.37572628527021	9.43782988886942
703	примерно	8	17780	10.1189376970178	10.2607956734264	8.96741396700562	9.0253137421788
704	причем	6	17763	10.5036212495986	10.4016833628115	10.7952518638955	10.8627028318108
705	обучение	8	17755	8.65656671972211	8.69152156249879	10.023732442733	10.0916719289072
706	известно	8	17750	8.03959783041786	8.03015573496646	10.4238062259869	10.3248320551409
707	школы	5	17747	7.88920875464935	8.05877930003729	10.5536722812157	10.9640770175974
708	деятельность	12	17730	6.20508617345653	6.50247879277983	10.5524034234614	10.7422931944431
709	отдых	5	17729	8.38743535185366	8.40186895141332	10.7707021010059	10.7003956451849
710	результаты	10	17713	8.41868723314494	8.43888213110473	9.52330360104879	9.63632546549059
711	сегодняшний	11	17689	7.43529283878058	7.33891159396128	2.94520231111822	2.90261733271652
712	спасибо	7	17681	7.7417590390088	7.75645872930992	7.8903811823846	8.15457850495553
713	успешно	7	17643	10.1872288107306	10.6758426589669	6.93705874492434	6.96150973186507
714	лучшие	6	17605	9.56455853073384	9.59575874949644	8.01991566996564	8.1120957990112
715	ситуации	8	17604	6.42382350272247	6.44187365119801	11.4032121351769	11.3068787672521
716	уж	2	17589	9.02925876322861	9.0452159553896	9.2055370163752	9.3407257929572
717	основных	8	17588	8.63181733116186	8.5684653770673	6.9442348249595	6.9840551516949
718	сильно	6	17586	10.2751280523928	10.4273432513253	6.67629141758107	7.08863534800084
719	серии	5	17567	8.48451866053768	9.056865558137	7.60636142651074	10.3840886900915
720	непосредственно	15	17565	10.1796367270621	10.3418426515865	9.78160828475566	9.81826351986728
721	форме	5	17564	7.61452988751961	7.72149836270207	10.2235352991312	10.5047238344742
722	модель	6	17561	7.71733216075115	7.97016529362747	9.37394222548123	10.599480401548
723	той	3	17550	10.6154854581017	10.5975581752965	7.7411697830852	7.72823177411531
724	говорит	7	17538	10.0081214447001	10.3709574804428	9.07478609026155	9.39981159624471
725	документы	9	17506	7.62626793245013	7.72854676825407	11.0377965233675	11.0168281738556
726	предприятий	11	17502	7.8254984780647	7.96420266809996	10.6535524984251	10.8726781012675
727	класса	6	17487	6.85480041530793	7.18726045079724	9.98146001698013	10.6573929052664
728	случаях	7	17468	5.57197848194918	5.51159818472376	10.8121727713521	10.8654185624902
729	широкий	7	17424	8.33732483659701	8.31033966976064	3.28221249177334	3.26219988338854
730	необходимые	11	17377	8.49481878465342	8.48517163689524	7.14908855672928	7.14687353349453
731	обеспечения	11	17361	5.59504319137274	5.63362689714664	9.47208409550307	9.63755739740047
732	вида	4	17360	6.41089309369705	6.42617468654753	9.96532543329037	10.1883872756375
733	большим	7	17336	8.55482851669305	8.53001172189713	4.86862356210461	4.88891403825592
734	требования	10	17305	7.83521956803555	7.88171936313111	9.4830465020442	9.46019942612157
735	сначала	7	17290	10.8010639137584	11.0643406674077	9.64625164525775	9.90992707085117
736	трех	4	17277	9.38991447351133	9.31692775669804	7.58561401235167	7.72114803830578
737	начале	6	17259	8.36133896221664	8.21612203008332	7.24270749835722	8.45263274727403
738	заказчика	9	17252	6.84906905228673	6.81997227639758	11.2649242454244	11.1403020658885
739	др	2	17225	8.54781019922168	8.41562331684578	7.85923479258514	7.28284915310042
740	здания	6	17220	7.83659371944803	8.01333797308484	11.0960344861726	11.1463787217835
741	посмотреть	10	17199	9.04050962577012	9.03834178744466	10.071589047984	10.1160397161824
742	изготовления	12	17152	8.09252535708844	8.04113212470733	9.06634826467539	9.44889497402405
743	помещений	9	17140	6.38612652797318	6.43342699314173	11.2971166047369	11.188806307625
744	любых	5	17118	9.96981070234526	9.96300276398679	7.06308779666208	7.09795685733993
745	увидеть	7	17117	8.44189201305636	8.4385946065947	10.50603453612	10.6343509129611
746	вашем	5	17041	8.91047662948706	8.7600438108133	5.2854637799485	5.29608484825179
747	хочу	4	17022	9.45908723597215	9.46878373998083	8.05963482754426	8.11513314563366
748	состоянии	9	16993	6.04920011092457	6.23494740434161	10.3814925101686	10.4514345436538
749	сентября	8	16983	6.21782640635428	6.17009796811098	8.62350536028197	8.67685022255494
750	июня	4	16972	6.10655414480106	6.05617555973419	8.52270845843551	8.56473015661326
751	вода	4	16959	7.9759253950479	8.16977845961929	10.508090582466	10.5879024854768
752	клиентам	8	16942	5.28790104931246	5.23453220083523	10.5468178217471	10.564856393321
753	всеми	5	16916	6.59660659065036	6.56897765581719	5.5467285164552	5.62112539454532
754	денег	5	16886	7.83614826155163	7.87373792807385	11.3796639345105	11.2904451060196
755	января	6	16869	6.22888420850342	6.18724427923217	7.94342260873542	7.96767794605932
756	абсолютно	9	16862	11.0511773895936	11.2295258473459	7.34798189868387	7.47197181707003
757	питания	7	16847	5.93025071552166	5.90914608910268	11.092778169069	11.3186184303043
758	цель	4	16829	7.84731816013116	7.84813024084302	9.79400918518786	9.89589464417003
759	метров	6	16823	6.3161440536977	6.26273409817863	10.9134174580278	10.7871393741854
760	обслуживания	12	16823	6.8069196577804	6.88102654888046	10.7475223529745	10.7721663111456
761	включает	8	16821	9.68636090137768	10.1357215828898	9.23340371775337	9.29967401889249
762	продуктов	9	16801	7.40463161172207	7.50594075539535	10.1946445497331	10.4066331850903
763	статьи	6	16783	9.03531699310103	9.08579125265275	10.8723346687629	10.8774911868401
764	данного	7	16767	9.32769932644423	9.34001351879087	6.77605010719219	6.76867234235786
765	состояние	9	16750	7.62679362018374	7.84824765483138	9.85667494139212	10.0153429356184
766	большая	7	16721	10.0747341392436	10.1230894486211	6.40550561699614	6.51932857251627
767	представлены	12	16691	8.3413685558117	8.40983212365114	9.2488182087504	9.37829394158087
768	каждому	7	16685	8.92524856635022	8.87822879123513	6.21614719986873	6.31717925446075
769	раньше	6	16681	10.0890937092618	10.1595955200723	10.7966215087505	10.8539741098049
770	история	7	16668	9.08452796729722	9.20662688564128	9.74455309071364	10.0570880134908
771	объектов	8	16663	8.03145182858527	8.17752949784442	10.4654893160837	10.544644239469
772	магазин	7	16654	7.96336609833518	7.9810957156584	9.78856717358924	10.2976945747201
773	гораздо	7	16638	10.6051188918689	10.7468452240083	5.05894053643743	5.0820436184702
774	языка	5	16618	4.30385882497711	4.33530104354356	11.2240809916929	11.3606333535192
775	точки	5	16599	8.0615868674214	8.09910141242759	5.03709925602997	4.95962951195381
776	любое	5	16594	10.0309781949053	9.94265223514427	6.21054847277391	6.22283458953312
777	элементов	9	16591	7.39041563039576	7.74681378245836	10.5540563595168	10.6589629759095
778	применение	10	16525	8.62542801914742	8.63080132051212	9.1729585121938	9.88308923186169
779	правда	6	16512	10.7898886298431	10.8722228846751	10.6100953610098	10.5097996889042
780	ремонта	7	16507	8.22630558575837	8.41658479725878	10.3931503589301	10.4969123150399
781	помогут	7	16492	8.89241956251372	9.03634670582357	7.41190648544516	7.41190034136064
782	степени	7	16471	5.9552304700901	5.99246496429327	8.86632837580009	9.10311513702726
783	земли	5	16457	8.32305926063287	8.50416498478074	11.0696627923984	11.2200242790503
784	рынок	5	16453	7.80138503270133	7.8323478163882	10.1388573602037	10.477346709992
785	свет	4	16444	8.54571416145913	8.63811823723985	10.8676455958537	10.9133522057042
786	лучших	6	16436	8.69343137146363	8.6292102845683	7.90572747537467	8.0914476793176
787	наконец	7	16409	10.9067089940373	11.0738065107405	9.82369519791104	9.87623789448561
788	список	6	16398	8.86580684319906	8.90655535638897	8.80319234215048	9.12393243914175
789	ко	2	16395	8.52510733132156	8.79823143199745	5.05852196233665	5.10981294180554
790	больших	7	16380	10.0722839628112	10.0976550044454	6.70216754872868	6.77913985957252
791	часа	4	16359	5.75889602496489	5.70661042001388	10.841401577824	10.7578583917324
792	цене	4	16284	6.39004908725274	6.34920836088126	10.9507633575851	10.9124013201024
793	ноября	6	16269	6.16836023812878	6.11373185133236	8.33757560846501	8.38004800880035
794	бывает	6	16264	9.52682740971708	9.57966762388375	10.2952576611523	10.3514886696167
795	труда	5	16262	5.95838657112801	5.95234888115136	11.086141101746	11.060183064449
796	новое	5	16253	9.42370840018016	9.49620036949439	8.01841907108934	8.08726116493478
797	входит	6	16216	9.42027923790637	9.88911393862646	9.42016248594816	9.5400546576395
798	будете	6	16207	7.68988298929192	7.66779370707055	7.45167977794382	7.48874866709186
799	культуры	8	16205	7.22105206535066	7.30832222751295	10.9337381028886	11.171503192658
800	провести	8	16195	9.22867412432469	9.23176639370755	8.36106566042993	8.5185441131942
801	могу	4	16195	8.79933229416841	8.766262855061	8.54893978915069	8.57186123408961
802	имеется	7	16193	9.92863733509455	10.1667442519013	8.9302160354548	9.06052678292811
803	силы	4	16145	7.91215176328563	8.0126984223157	10.9158052806768	10.9444431290861
804	разные	6	16095	9.62557468975298	9.62893585297659	8.68186734829365	8.69989637790585
805	сказал	6	16083	9.59939466418308	10.0858674211872	9.41305759584269	10.0014140677432
806	сложности	9	16052	6.37937270207393	6.32252103912034	11.178088893342	11.0941755181614
807	поверхность	11	16020	7.05553886224757	7.51236315359118	9.9775528101297	10.1437122762227
808	рождения	8	15999	5.99313160614963	5.94859552327003	10.5488601531601	10.8307697792649
809	язык	4	15989	5.73676366778109	5.80039054916974	11.0435316002293	11.1616234117473
810	далеко	6	15987	10.3177753023937	10.400600575643	8.57063626333196	8.54413238039481
811	ваша	4	15970	10.4514049126758	10.4683551991218	6.46539028258189	6.47275001103455
812	подход	6	15966	4.17826337553095	4.23504931640394	9.08792297244247	9.01060759912774
813	ассортимент	11	15866	5.5971071563496	5.56932271273087	8.57319104587325	8.75684299412864
814	силу	4	15850	8.12547673531935	8.11112385948164	10.3130290401948	10.3523416826629
815	взгляд	6	15847	6.00555571471343	6.0211021097186	10.8599553490989	10.9462477557599
816	относительно	12	15804	10.3654920343513	10.5420549850961	8.50011175385206	8.67355383463806
817	установка	9	15798	9.74041769198319	10.0287382524418	8.72264333628662	9.43156521911534
818	февраля	7	15774	5.97208286328461	5.9264798495607	8.64553557090389	8.68300546308164
819	использованием	14	15771	7.16664483926633	7.04758646397063	7.98319808230165	8.53613248071862
820	месяца	6	15770	6.61562588833216	6.57136073612455	11.0587748815863	11.0548569530929
821	данном	6	15763	8.86997683707861	8.7007296040424	4.91832943356848	4.91270702975947
822	наличии	7	15753	8.10647047451581	7.97672192850434	9.98741007419013	10.1466218342333
823	проводится	10	15752	9.51417681856522	9.77443884418727	9.35653231529739	9.51419973855386
824	говорить	8	15743	9.35037560341836	9.35067073519686	9.70355504600663	9.66004573389011
825	лицо	4	15732	7.42676220938303	7.61464951904713	10.6941002455775	10.9840742715148
826	используют	10	15731	9.48149647521498	9.80231362763446	9.43542753088175	9.82027488674074
827	лиц	3	15714	4.53168599809741	4.6119296065812	11.4030948128875	11.3360442529777
828	остается	8	15708	10.343789993562	10.5474474736522	9.18632583542154	9.26679416838954
829	дизайна	7	15704	7.67647983554407	7.68698881550041	10.4371932108543	10.5531118183568
830	интернете	9	15692	8.35385159540228	8.19580110284763	11.4438856366008	11.3301237694356
831	линии	5	15646	7.81437678214415	8.10131685379295	10.2143411258358	10.7617427900967
832	пожалуйста	10	15628	8.98085081818085	8.95327772249103	10.0792058629513	9.97171831111415
833	дела	4	15574	7.23720080602364	7.33885148099818	11.282311736552	11.2649704927198
834	тыс	3	15566	6.07535945847525	5.94094430371187	9.3591908835153	9.08128736837453
835	мест	4	15561	6.82900061326502	6.89877585023302	11.0900299119385	11.09541942328
836	дни	3	15495	6.24662229316691	6.2715754979814	10.8551711290813	10.9276567811333
837	проектов	8	15484	7.4928358284649	7.70932803868919	11.3015446006955	11.3713080197231
838	знать	5	15459	8.29345802392352	8.30050307293681	10.8594693361456	10.8313272351274
839	пользователей	13	15445	8.3733899401302	8.39363248292288	10.9790869964261	11.1278585420911
840	доставка	8	15416	9.65699950234165	9.60640978338706	8.84350690555529	8.86155621192468
841	отличается	10	15365	9.26158483430829	9.70612613662052	7.52419006263894	7.58759070876968
842	друга	5	15360	6.41015484325935	6.36501725669321	11.3197815678834	11.3218513892649
843	требованиям	11	15338	5.70135715426574	5.70430720255147	9.77836740290719	10.1451392374955
844	продукцию	9	15321	6.60373474394185	6.72322321454656	10.9852695875937	11.2815799540928
845	организация	11	15319	8.49199418930284	8.65840111871715	9.70363488564325	9.95103468968506
846	исследования	12	15289	7.63829793770272	7.87801609105984	10.4935524161097	10.6232403869617
847	могли	5	15286	9.42203052011064	9.49947031661412	8.41111116687697	8.43310644524454
848	придется	8	15285	9.64532984229203	9.72248304165257	8.22243831437934	8.26503150144999
849	путем	5	15244	8.79628348880606	8.95307993227941	8.33343108791143	8.59174420987113
850	реализации	10	15244	9.7290374120666	9.65674667283985	8.90627101291104	9.07489225568675
851	другим	6	15222	9.57359677530243	9.55491529108252	8.33411063770258	8.47735975289831
852	цветов	6	15220	7.91762986229418	7.97313799651395	11.3720934326944	11.3509016307114
853	всему	5	15210	7.00208301539734	6.91667013339642	4.85227911886927	4.87608558279091
854	программу	9	15207	7.54908933807814	7.64547799729595	10.365583980591	10.9984340151043
855	стиль	5	15179	7.60560525586174	7.69281365377338	10.601814698762	10.793621518973
856	задачи	6	15173	7.95983563892548	8.01448232601301	11.3636737792898	11.3536249335249
857	курс	4	15171	8.22210986042643	8.34010609511053	9.12590547911839	9.36245074702135
858	вопросам	8	15171	6.49682396568	6.45404556356591	9.46512701593659	9.55536401744118
859	подарок	7	15142	8.57473315326311	8.51873571047691	10.4829303906641	10.4613818609701
860	число	5	15117	8.50626376663331	8.5869492295613	8.80137483960749	9.05146156104364
861	зрения	6	15062	2.62417032759493	2.56285516662948	10.7286132909481	10.8825809269593
862	программ	8	15055	7.68275482065427	7.79934428612857	11.0996309367948	11.4057192446682
863	количества	10	15033	6.30885580357294	6.27556350307086	8.60037592322464	8.84005382346693
864	хочется	7	15000	10.0811747215296	10.0856768099407	8.85639376554928	8.8626257319399
865	женщины	7	14978	9.61645169824342	9.68680017038398	11.1504356943081	11.1585431492369
866	отметить	8	14969	6.4652033957082	6.44878918609672	10.2718398351542	10.2663244372156
867	новости	7	14967	8.48554215214906	9.28539590982463	10.6825596189066	10.8894614758528
868	любовь	6	14958	9.60187979578555	9.7374766693546	10.6433546496522	10.8287049528577
869	первых	6	14914	9.46024670479168	9.37331757960763	8.06696856317361	8.19940668822355
870	лечение	7	14913	9.03221889918512	9.31235265152121	9.40815084738715	9.74924434736318
871	отношения	9	14912	6.60434734781345	6.76154294125131	10.3415474649126	10.3162600759538
872	задач	5	14903	6.96643800358129	7.05187530981493	11.3736289277985	11.3632335655428
873	ранее	5	14884	10.0321616622394	10.2827409875591	9.65275865263678	10.0176254348419
874	программе	9	14883	8.44938722156728	8.43345710877949	10.0104862642871	10.9812956524867
875	считается	9	14861	9.61111645150122	10.005013682803	8.5570660096052	8.79494244641822
876	подходит	8	14858	8.14203511620263	8.22197450409432	9.00354914327738	8.9809405787009
877	размер	6	14854	9.78590226213118	9.79934972729191	9.2106965914263	9.47677325780872
878	трудно	6	14826	10.2916022656647	10.4023491993189	8.2210914958896	8.32285634877176
879	товар	5	14823	8.43745910400535	8.50010462156658	11.1543529760257	11.0891065144539
880	семьи	5	14802	7.69383857540601	7.68522411235638	11.0917576237167	11.3949152078821
881	гостей	6	14772	8.44213285672128	8.50880296518851	11.0045313975672	10.9946853579049
882	сожалению	9	14771	5.51700969461098	5.39760665050961	10.2622281831284	10.1254240094773
883	элементы	8	14766	7.88693614861955	8.18036213239523	10.1150089539506	10.3166623246248
884	доставки	8	14758	7.79678940240671	7.75394574704825	10.4455798366125	10.4502847035588
885	находятся	9	14741	9.72969442845383	10.0107916586385	9.84289308065991	9.90438286330884
886	праздник	8	14739	8.42430319851075	8.44156201084634	10.6907939084138	10.8077846347381
887	отличие	7	14732	8.50204531249014	8.35482736529297	6.78870434571146	6.73402169190421
888	окон	4	14726	6.8203267270494	6.94667092448946	11.1384780250116	11.6380878621394
889	выполнения	10	14722	8.37983436810391	8.35325902540873	8.19771635109248	8.33161398313284
890	означает	8	14707	8.98709067209182	9.25467533318959	10.2730818343774	10.3413048322459
891	слово	5	14693	8.4413926499365	8.60132117471374	10.0722963164868	10.6922991306853
892	договора	8	14693	5.59815774880798	5.59886742087871	10.3588316659042	10.3469939370009
893	момента	7	14676	7.44941023456235	7.36915479748347	8.58585817937338	8.59643688743542
894	вновь	5	14629	10.5633389738294	11.0377675201119	8.83295864773785	9.05671432722647
895	организаций	11	14624	7.51851576336834	7.85445847730626	11.3751933568199	11.4290824272061
896	фирма	5	14612	8.17200035091551	8.30288642230375	7.84402446212729	9.68806799212154
897	печати	6	14607	8.13446423393903	8.68807073773259	11.0330935237295	11.1750490739436
898	большую	7	14595	9.69575584861813	9.74820562768953	6.02059867170937	6.04712778563051
899	предложения	11	14576	8.77774774650491	8.8215685047203	11.1204967893132	11.0897383976686
900	особенности	11	14573	8.85930950867063	8.90198122490382	10.4162264677821	10.5801265885442
901	номера	6	14547	8.27271581168842	8.43293071244918	10.5215554865304	10.6183225933277
902	включая	7	14540	9.89014377413787	9.78407405764553	8.928129287714	9.56250061765338
903	имени	5	14527	7.95488241749372	8.10515304099836	8.93516711571873	11.0298444727126
904	сеть	4	14518	6.9995364020209	7.25652458280412	9.56932135999927	10.1331205539138
905	нашу	4	14513	9.38250969010356	9.39787188319158	5.66797505351292	5.71242395816223
906	животных	8	14497	8.03330093833309	8.15221407229866	11.4948494822783	11.4514253873358
907	занятия	7	14497	8.9318723598811	9.00488365322739	9.6053681818713	9.71446075236727
908	задача	6	14491	6.4919192062122	6.49401612371967	10.2818546919181	10.4352161445267
909	воду	4	14479	7.34919483408067	7.58973836662267	11.3484589580148	11.3592100332622
910	учетом	6	14460	6.88930078989144	6.76692822645718	7.60360998762428	7.78513912188545
911	сторону	7	14451	7.32756096726634	7.26926236393922	10.4208500983753	10.8408983190724
912	карты	5	14427	7.92005458095238	8.12857099007426	10.9782184033028	11.3881017788315
913	принять	7	14415	9.42491290098759	9.45922874771897	7.18441882890876	7.19673336423645
914	высокого	8	14411	8.81212098144538	8.89294069761431	4.4057268835287	4.36368531633827
915	странах	7	14407	7.4962600610869	7.45488273017858	8.57956920140961	9.59856086118656
916	содержит	8	14405	9.48842121673581	9.88732143311799	8.7674292764956	9.05923310369959
917	водой	5	14405	5.99960965066501	6.15167362294761	11.4177328824008	11.3409587117807
918	устройства	10	14398	8.36783256806176	8.76602905685812	10.7536868230511	11.1160772937364
919	пусть	5	14383	11.6417310794408	11.6217887406547	9.63476891334685	9.79127128633237
920	зданий	6	14366	6.87845436946359	7.10152396767528	11.3963326140867	11.3245589519556
921	вашу	4	14365	8.69006157517863	8.76782222275238	6.23380342145686	6.24138228838243
922	июля	4	14361	6.49529898510911	6.45665893661112	8.71658527082761	8.7764861285476
923	кстати	6	14331	11.517352745133	11.4561682559429	10.2583881861466	10.151059131609
924	оплаты	6	14330	8.12630211595231	8.09003596365081	10.5613159966236	10.552379238008
925	дерева	6	14328	6.89561706133376	6.94225392346577	11.4222516711962	11.4053602104283
926	проходит	8	14322	10.0233724882	10.3129186795823	9.51757255908624	9.60113284474106
927	объем	5	14316	8.85737427222087	8.86900158188007	8.80948142201063	8.98816745880607
928	режиме	6	14291	6.34148384929471	6.54116124475308	8.86239560090839	9.1969314129458
929	электронной	11	14284	8.94664153476159	8.86327323557623	2.81431030680815	2.77749416473432
930	большие	7	14279	10.1013597581774	10.1757979870116	7.79157408739246	7.89256635620481
931	общества	8	14268	7.33113076519421	7.45066599442501	11.098569340363	11.2981167585651
932	одноклассники	13	14261	8.81497163967901	9.08180480149006	5.67564435426421	9.78212093789765
933	энергии	7	14231	6.89409295770006	6.93627139887012	11.4296591112931	11.4789964801851
934	первая	6	14216	10.1245251205094	10.227761335444	7.63084759922761	7.78107070856221
935	млн	3	14210	5.90543000483374	5.76908585663681	9.20921910989338	9.07454726158729
936	продукция	9	14210	7.28054242487372	7.37504726736969	9.25039068506979	9.83991737677882
937	условий	7	14200	7.05850541254995	7.10387861654004	10.32240374122	10.2961074754163
938	контроля	8	14172	8.09798237388789	8.26346744074151	9.54062054592837	9.5704582297411
939	монтаж	6	14168	10.0607800114963	10.0428287301197	9.21887153063703	9.58600949974564
940	раздел	6	14143	8.9036393641889	8.86256304926572	9.80901837147948	9.92865192107502
941	делают	6	14138	10.528682425326	10.7295738623011	10.0201804312829	10.2646024583998
942	дальше	6	14129	9.51776161867266	9.56176030465137	11.2274289641526	11.2493249688888
943	скорее	6	14122	11.0618059320802	11.104593035869	7.53062702339033	7.57062834071656
944	сама	4	14116	10.4242271029895	10.5648949547957	9.20737587261186	9.40119352132886
945	стены	5	14115	8.95111095193206	9.17102415117633	10.9960461324678	11.0742667315803
946	первое	6	14113	10.3087002485749	10.3137407213122	7.83881663179959	7.86479836028486
947	людям	5	14088	8.27195041986454	8.32284019947443	11.3245675727724	11.2623765425461
948	правила	7	14085	8.93046574606019	8.97969768917963	9.75737059110016	9.83406353963324
949	управление	10	14070	9.07423043640453	9.30760411636595	8.38039608059552	8.65212415865057
950	любви	5	14066	9.59952191619695	9.62910637038133	11.2392216829442	11.2005076995783
951	германии	8	14055	9.87985994962977	9.74004044098105	11.5466445151405	11.5306572481691
952	последнее	9	14055	10.0715044839216	9.98207444300413	6.14766137937455	6.13240212225324
953	специальные	11	14048	9.39707467885778	9.38717473885801	7.13560517289162	7.38092509910578
954	установить	10	14007	9.73272408487741	9.7210225870861	9.63746099493654	9.9900759510134
955	авто	4	14002	9.02763819831827	9.25273640820458	11.353493444048	11.4964289369271
956	продаж	6	13972	7.2026038966653	7.1455942106055	11.3193442909619	11.4647434479947
957	продажа	7	13969	10.4614633847952	10.5405049585601	8.55691797200706	8.79781200129416
958	женщин	6	13959	8.96254756709835	8.98421819918467	11.5477695648329	11.5473899383157
959	каждая	6	13955	11.4138594750118	11.4377194030453	7.13334204955381	7.18392313945217
960	изготовление	12	13940	10.4143060386605	10.384433457864	8.12326575823734	8.42335585282517
961	кажется	7	13937	9.61465310737994	9.62974382348432	10.4029345448247	10.3786841035563
962	многое	6	13933	10.0341020851521	9.96476075062087	5.16792161474809	5.13750376063555
963	использовании	13	13927	7.70588348843504	7.63688488090366	9.86042310875051	10.3799404942723
964	дверей	6	13920	6.84894257498237	6.91929888569313	11.3658013946289	11.5446970347157
965	целом	5	13890	8.57948125928186	8.38874199649667	11.3408309588411	11.29444639288
966	самая	5	13884	10.434541630593	10.5684748868342	4.58701752388887	4.61358636418797
967	каждом	6	13882	9.16855861853599	9.01391130379063	5.99119877670826	6.04009035224398
968	кого	4	13869	9.50136854035832	9.47010840474097	9.93983705202705	10.0356545996001
969	интерьера	9	13859	6.56482643513438	6.54930091931575	11.2803134958493	11.1860167549294
970	здоровье	8	13851	9.01175714025048	8.99474613824496	11.036421591197	10.9503601218823
971	обработки	9	13849	8.3580800283407	8.6153538539523	9.61489255757781	9.7463892444661
972	прекрасно	9	13839	10.8087793776091	11.1850780089577	6.74127967269795	6.78302531834278
973	проститутки	11	13837	9.76530498596726	10.3601226312726	7.32293051803308	10.8191983180257
974	своему	6	13828	8.22481365034247	8.20107913653272	4.97445806133419	5.0967236450875
975	занимает	8	13810	9.94112323394924	10.4881301191894	8.261711251317	8.38410001418792
976	внимания	8	13805	6.3426159319017	6.3263530141128	10.9433670338486	10.9086081154944
977	протяжении	10	13795	7.50188044239276	7.40470758696696	6.6822256443411	6.65595234478269
978	жить	4	13793	9.61440182682276	9.64959649463071	10.9629155734808	10.9212698059415
979	районе	6	13791	6.52783579849449	8.18551988871411	8.83114241596281	10.4302202660432
980	предприятие	11	13762	7.42832358407502	7.86424814369905	9.35909942972162	9.86178375866012
981	подготовки	10	13759	8.24935866607926	8.44609606182091	10.0398988293334	10.1400095867955
982	разработки	10	13747	8.99437066863183	8.9990872760804	10.1253919508284	10.3968722847646
983	посетителей	11	13730	8.43455915106792	8.43648099612804	11.0573502453508	11.0376874544929
984	начинается	10	13724	10.2711874210984	10.5675439711523	9.62872892724664	9.68357814832005
985	небольшой	9	13721	10.8366421642763	10.9009947658953	7.9446433826056	8.136177718369
986	поиск	5	13718	10.0669250306337	10.1740016077206	9.92378073001177	9.97692140619606
987	занимается	10	13699	8.65475575272503	9.22608940858656	6.15094027410895	6.26012717798435
988	говорят	7	13684	10.3070019443868	10.4434455045402	10.4723695103428	10.4438084848194
989	нашими	6	13683	8.60724317105193	8.60847933628741	3.99436413865486	3.99791384664174
990	строительных	12	13680	9.58871266322983	9.62312774266729	6.00074324148859	5.88861197962347
991	сервис	6	13677	8.40304167521908	8.74859335117561	10.8304270537088	11.2738474036449
992	ведущих	7	13669	9.54500245553781	9.51803159608037	5.94785672342667	6.03129775890881
993	хочет	5	13653	8.43705848740937	8.49952117584246	9.35086400626344	9.38543676566169
994	одежды	6	13618	7.52276082245815	7.56946764235722	11.32607222052	11.5790805652235
995	хоть	4	13608	11.009467253538	11.1541021419419	9.00397705207582	9.09768738736403
996	временем	8	13608	5.31274877695884	5.27442114992704	10.9759219617869	11.1532516541878
997	доступ	6	13602	7.73738362538699	7.76981501954567	8.28603993770017	8.22517470952998
998	новую	5	13592	8.96514814267251	9.00505735428504	6.7257425069493	6.85715077934009
999	сотрудники	10	13585	9.04067781192772	9.04258229041465	8.87743991994127	9.35700702149596
1000	света	5	13563	7.03648020113332	7.07711194683589	11.5935449221379	11.5512860781234
1001	войны	5	13557	5.53331550446126	5.58423491416207	11.0118963160017	11.1554760154968
1002	получите	8	13546	7.6763906854553	7.63691726610619	9.09182717894209	9.14619520103003
1003	соответственно	14	13532	11.0061243184218	11.1902414679223	11.2022997085679	11.2375824400243
1004	моделей	7	13520	8.44718781863678	8.5485541543083	10.6357578885153	11.1342977367442
1005	мероприятия	11	13517	7.7815497053483	7.94326774043146	11.4100890854566	11.360647387834
1006	полной	6	13493	10.5754925127512	10.5027907578554	5.88064703773274	5.93720009884868
1007	марки	5	13482	7.38395682714662	7.43382221293399	8.62711728275059	11.405830784496
1008	иначе	5	13460	10.3154333411804	10.2796720832407	10.6955575766251	10.7720331044145
1009	кредит	6	13438	8.72912238756819	8.9635622896857	10.7827294459633	10.9200663363696
1010	площади	7	13427	7.94453069119353	8.17168149449977	10.6211138584025	11.0132513976332
1011	обеспечить	10	13407	9.00755767697067	8.99585127835131	8.48809411479102	8.56914316956225
1012	неделю	6	13406	8.54266225426606	8.47227078197351	11.370231344234	11.3080866840158
1013	приходится	10	13377	10.138564237546	10.3108551413001	8.50936739044973	8.56139497901168
1014	скорость	8	13366	8.86088634507906	8.93134508546813	9.18477429462092	9.25441259795844
1015	вместо	6	13348	11.0299235806921	11.3346939553393	8.08277320850475	8.43291236276071
1016	дверь	5	13340	7.56034541770089	7.77904333745577	11.0455359233127	11.1669921412348
1017	помогает	8	13337	10.3933122372861	10.7935451686609	8.75069895325162	8.87590815661415
1018	взять	5	13335	9.70295939081578	9.73531109081173	10.0454816335941	10.1691492551581
1019	продаже	7	13328	9.61819070865405	9.48899367837871	9.90289329157688	10.1234377296092
1020	широко	6	13326	10.7284961794284	11.159586240486	5.59330821337636	5.58913035818212
1021	четыре	6	13322	10.4903439481841	10.5397936533499	8.56750350278509	8.72313533479372
1022	вещи	4	13321	8.38811613642433	8.50514390680826	11.5891455339448	11.5493746689221
1023	найдете	7	13310	6.46961725437928	6.43995623661099	9.73625391954228	9.75042426856781
1024	знает	5	13304	9.05209610177895	9.14846989036481	11.022980908719	10.9713143449765
1025	море	4	13301	7.95614955918884	8.31612115943123	11.1642879720881	11.1839478399734
1026	процесса	8	13296	6.49428880462221	6.70503124912413	10.6411754334698	10.803456705981
1027	знания	6	13289	8.43433123579195	8.46396162289887	11.2523695822617	11.223656534668
1028	искусства	9	13287	5.80388366229682	5.89308829542476	11.3649301258404	11.5078521064241
1029	чуть	4	13262	10.8573143187508	11.1294873376205	7.01702485526469	7.18914807210179
1030	заранее	7	13260	10.4885700239248	10.5874032878178	9.37567473500937	9.50308127950339
1031	начало	6	13229	9.55954025575781	9.71806907379503	9.80857973029052	10.0110216634061
1032	удалось	7	13229	8.99337981611758	9.403934909005	8.58703313602467	8.61056646197958
1033	крупных	7	13218	10.2742012060697	10.2578767321791	7.1396463939654	7.2722190609753
1034	населения	9	13216	6.63154994370244	6.66795186553986	10.996368343454	11.1725333161189
1035	понять	6	13209	9.27680225933237	9.28183662336096	11.0762813163168	11.017650692972
1036	равно	5	13207	7.30090696386527	7.30128415418553	10.1188235300269	10.2546396061039
1037	получил	7	13200	9.63521748783096	10.4811330315966	8.87592043367338	9.01776023517382
1038	функции	7	13199	8.46029474940769	8.64921385032105	10.4062565696856	10.8533172334161
1039	дать	4	13157	9.8674051760474	9.8987128383784	8.46187828414521	8.58223296817009
1040	производстве	12	13148	8.88181340466046	8.8911083418493	9.83329775306858	10.2688297439782
1041	исключительно	13	13146	9.95341510808084	10.0916199175339	9.71860086614736	9.90146500679794
1042	телефон	7	13133	8.34887761530596	8.32569290459387	11.184465612253	11.4857105363482
1043	странице	8	13118	6.7955568203893	6.76988001649124	10.3986915496887	10.5564853331289
1044	ткани	5	13117	7.48412465731348	7.93398967987993	11.2940277033557	11.4013466585542
1045	недавно	7	13114	8.73202308608036	8.83304391835465	9.80658900339567	10.0235017604555
1046	большого	8	13104	9.82238884568113	9.88009120154531	5.90065351559134	5.94005325842384
1047	положение	9	13104	6.84216149973781	6.91439792390604	10.6210265167629	10.7200255675443
1048	порядке	7	13069	5.58958760270755	5.60194619321878	10.8039377246616	10.7770848071522
1049	играть	6	13067	9.51528009805572	9.80400087537191	10.1349591640242	10.164707638083
1050	команды	7	13065	8.91752996113901	8.98611116300541	10.6910323074581	11.5171992130342
1051	сможет	6	13038	9.73147505509446	9.83142092713084	8.75987052718662	8.79128909230127
1052	организма	9	13029	7.12661502362182	7.16772365571072	11.2335044960845	11.1375070533919
1053	игра	4	13018	8.51234247006163	8.9269118426273	10.3011070124745	10.7333230905761
1054	эффект	6	13016	6.90703456952575	7.2240755291718	10.0973302949615	10.3891135134133
1055	российских	10	13016	9.8325652820235	9.8613726003704	7.52751362087259	7.73211939944393
1056	квартир	7	13008	7.44263330238832	7.53436761579552	11.548140725776	11.4681834348016
1057	страницы	8	13005	8.15527224713962	8.24520304689696	11.1601116764772	11.2152836898073
1058	офис	4	13005	9.30681779516332	9.24273389336024	10.8749995433988	11.0186152337625
1059	пять	4	12995	10.0206876544643	10.0607971523168	8.21938108853583	8.30304879437777
1060	речь	4	12971	8.78946587742671	8.87393596189709	6.95943656608971	6.9044092356379
1061	час	3	12966	8.85544700984421	8.95055971627453	11.0959654711507	11.0930784098768
1062	договор	7	12965	6.41934034931328	6.45889809212872	9.78974592719289	9.78100792041128
1063	оформления	10	12952	8.60767624432411	8.58478273979174	8.79363761241591	8.85029212184083
1064	стен	4	12946	7.31405508992979	7.50518866729086	11.1948680226438	11.2521721932412
1065	адресу	6	12942	6.44762117496377	6.35071390752955	7.43506520338509	8.81458952439085
1066	применяется	11	12922	9.40159210130955	9.99301635457355	9.63035756274167	9.80858969899039
1067	новым	5	12908	8.75335556335613	8.75618095930234	6.24180499761212	6.38506491118708
1068	рекомендуется	13	12902	10.1296775569086	10.3913370163882	8.67582948126411	8.71217667884444
1069	набор	5	12893	8.8130269730396	8.86722938348074	9.19371034792885	9.42193331487358
1070	предоставляет	13	12875	9.02697606436412	10.137599552884	8.09884479324363	8.19706622123664
1071	цели	4	12865	8.31131073347967	8.33385856753538	11.597455810744	11.5678633990502
1072	интим	5	12863	9.90026856266159	10.5734279587356	5.91398285801927	5.80832770232201
1073	решили	6	12854	9.06680614194311	9.19703578772379	8.70613867729724	8.74123363821035
1074	машин	5	12843	7.06550369093145	7.4648797519003	11.5369618337238	11.7829610101425
1075	системой	8	12827	7.50225559654334	7.75287201337554	8.96860372808114	9.78865160865299
1076	спектр	6	12818	4.27933337286534	4.20462672591731	7.02522935802157	7.1111936131259
1077	реклама	7	12817	7.48402641852089	7.77926433094265	11.3193106030798	11.2896442976624
1078	решений	7	12816	6.10779280492251	6.2197571772086	11.5777615882062	11.6244054123137
1079	опять	5	12812	10.8394854041223	11.210407785869	9.13988076996586	9.33802970466229
1080	насколько	9	12801	10.8870365865617	10.8170404590234	8.70704140282455	8.81060470975619
1081	тело	4	12800	7.98725049950047	8.25887795695071	10.6807000055205	10.9888771637467
1082	никаких	7	12799	9.70748036988258	9.7558654455522	6.72103051896781	6.83626457460672
1083	рабочих	7	12774	9.2058960806305	9.3250987483881	6.94816890591579	6.88869140092392
1084	площадь	7	12726	7.38327461374488	7.59295096556493	9.6234696726512	9.98287809059202
1085	проблема	8	12725	9.06523475269398	9.0931628447392	10.5828198395323	10.68438981963
1086	воспользоваться	15	12724	8.82055656172455	8.81086083069611	7.0243489609139	7.15276816331873
1087	подобрать	9	12721	8.64009633485987	8.63150663785148	8.78576047841807	8.8365524621321
1088	моя	3	12710	10.3961518957462	10.5247546309094	7.06460147037958	7.188178297146
1089	языке	5	12700	3.74805539991223	3.80550450795677	11.1997303565325	11.3516016547333
1090	ул	2	12686	10.0044548365263	10.1272987390579	9.56076237045202	9.30843420039338
1091	поле	4	12671	8.02339979582711	8.45659573500804	10.3930616749878	10.6483343936083
1092	категории	9	12655	8.20713882455887	8.31850741600353	10.618535127715	11.0275812181936
1093	начал	5	12653	9.70524892576864	10.4606452128631	7.97784395615317	8.08093741367308
1094	предложение	11	12652	6.91097817667877	6.97495385186509	11.1607270158981	11.2166461629084
1095	вопросов	8	12652	7.83712671417346	7.86352726633472	11.619356233573	11.5754726834955
1096	кв	2	12647	7.21424027342974	7.06620611956782	9.97259131789891	9.78778114185302
1097	огромное	8	12633	9.6202241330357	9.71656310298548	5.00352377117107	5.00528722255172
1098	таком	5	12631	9.19853264664635	9.0457567288636	6.18592345944016	6.26392657404342
1099	нему	4	12591	6.5279336046037	6.41162136252609	11.0110158929494	11.1039858614135
1100	приятно	7	12578	10.1142714895659	10.1557954942087	7.75151336068997	7.75292224104984
1101	устройство	10	12571	7.84606888943327	8.44692430067193	10.3193956897224	10.7593601648146
1102	активно	7	12555	10.6830789017068	11.0824669880353	6.84428633789823	6.90107827779758
1103	контроль	8	12550	7.89072933792416	8.00441158775915	9.11451498034597	9.11755470958595
1104	крови	5	12527	7.52836576037886	7.66610174804894	11.5138463628558	11.5331838748279
1105	августа	7	12508	6.64598006716241	6.61043233149908	9.06438337307114	9.15225709697426
1106	метод	5	12484	8.2011215149511	8.5446157481131	9.028458266423	9.6110492179967
1107	сравнению	9	12478	6.45098128027865	6.33440316955832	7.20483292502744	7.10559734537576
1108	видеть	6	12459	8.33295819455467	8.33041608411304	10.5808945964355	10.6298026988089
1109	конкурса	8	12454	6.01079353997101	6.04411825259963	10.2615565111878	10.5220933975139
1110	друзей	6	12453	8.76887277702879	8.75916653918567	11.5834899144426	11.5812777343723
1111	интересно	9	12452	10.1529832720228	10.1473209932383	10.8706129698983	10.7763537250314
1112	комнаты	7	12403	7.0591602178616	7.06143244541302	11.6139071642774	11.6140016992883
1113	грузов	6	12398	5.26122482785951	5.472389896756	11.4997138867626	11.4282360528829
1114	начиная	7	12394	11.022938853937	11.010842157831	7.83432010513109	7.7468902977605
1115	покрытия	8	12389	6.34145744372386	6.72837283698427	11.3275868846819	11.5054155304543
1116	товары	6	12383	8.94517387571931	9.05091248795893	11.3835948929071	11.3586923384086
1117	желание	7	12379	8.68173607663722	8.81067336679349	9.77762639325707	9.83082146242966
1118	современной	11	12378	10.3070118118818	10.2728349851204	7.34763854475581	7.46606329814909
1119	первым	6	12378	10.1622406707127	10.3400140935968	8.1172421173288	8.26913175193548
1120	удобно	6	12369	10.04337108109	10.1017029083466	10.35103410469	10.3154719877532
1121	команда	7	12365	8.53723097972437	8.63385314305775	8.78083664890424	9.63249424469053
1122	магазине	8	12354	7.04654064662584	6.97496346561105	10.4136139964404	11.1604501529809
1123	местах	6	12353	8.06700566922462	8.08181186922477	10.9124563678794	11.0140847482452
1124	недели	6	12322	6.77842187634494	6.78984684155396	11.3605373787315	11.3281819515131
1125	постепенно	10	12314	11.1231554860894	11.3505814068539	8.18064019682246	8.53105542207008
1126	среды	5	12292	3.46198839534395	3.47084692341488	11.4427179308188	11.407575804311
1127	воздух	6	12277	7.30956784943271	7.49342086717645	11.1633229361895	11.1617527493656
1128	памяти	6	12261	8.42756754533965	8.53831577294853	10.783544610306	11.3138203103713
1129	область	7	12259	6.55528687085936	8.03360001585993	10.2420406365303	10.3422910635364
1130	глаз	4	12222	7.84889270141195	8.02329349858195	11.4251950726505	11.4835688339343
1131	власти	6	12218	7.147162058033	7.1671699962816	11.0672795673674	11.2571246712059
1132	продукты	8	12213	8.29923032819398	8.43767104128664	10.6816146315474	10.9069000032243
1133	ознакомиться	12	12213	7.83663940024295	7.82478669598587	8.55076581921796	8.45240899405865
1134	сумму	5	12209	7.3082395905006	7.33836052836882	10.0658056304859	10.0753539818858
1135	получать	8	12203	9.47509093297934	9.47923068328326	9.02958698125016	9.12856733961153
1136	прав	4	12194	6.69168298734829	6.7491114460389	10.0706070652747	10.0471260305959
1137	песни	5	12193	8.52075272299514	8.68816712470047	11.1591800004767	11.515093059884
1138	конца	5	12190	7.01296704622019	6.91356475110409	9.57756657372692	10.183233968808
1139	частности	9	12174	8.62059810822255	8.42665590963829	10.9143016785226	10.9289626370096
1140	любую	5	12168	9.75201636853005	9.7373861745955	6.32903364271881	6.35595837536026
1141	голову	6	12164	7.62449409133977	7.85563266274466	10.9594769964976	11.0820378673432
1142	мероприятий	11	12162	6.7229039312211	6.91661653466569	11.5920853001972	11.5544015725134
1143	сайты	5	12147	9.22380303114643	9.4355975073227	10.7237615439135	10.8535883230982
1144	волос	5	12145	6.62982380868318	6.85574890587539	11.6305071982236	11.7390927220118
1145	хранения	8	12145	8.51445666562067	8.50979141319329	10.0567056035496	10.1772537189683
1146	стиле	5	12119	6.94422802804347	7.1106697738678	9.32417193777859	10.1284904317296
1147	женщина	7	12098	8.49425626839641	8.58649620552253	10.7925768418934	10.8016306332704
1148	рода	4	12077	4.75943602876042	4.73342251872758	9.61338181336473	10.3790097238181
1149	лучший	6	12068	9.71420239020873	9.77333795745772	7.60592686289543	7.72646087704781
1150	настолько	9	12066	10.6729453848913	10.938257525427	8.00053410093402	8.22452854283332
1151	главная	7	12054	11.0091796183301	11.1723842704278	6.13157103204984	6.09252498864188
1152	случаев	7	12053	4.13244071271016	4.09397583835406	11.2268794242241	11.329833598866
1153	другом	6	12051	9.38160162087872	9.28567871985838	10.2849849937908	10.3726231944659
1154	касается	8	12037	8.21670661597352	8.1800184544621	10.1098459679339	10.4240537168223
1155	детали	6	12032	8.76066558911135	8.95936887163996	11.3156463134525	11.3560316342934
1156	ценам	5	12018	3.65014013968183	3.60987670304719	11.2228510266048	11.0729297688206
1157	используя	9	12017	11.1174960542885	11.0635134312513	8.96898978124811	9.36837850361645
1158	расположен	10	12015	8.62294769353433	9.30340446651578	9.6427324574632	9.71110337748197
1159	района	6	12015	4.67290107354809	7.801575282785	10.4558370683088	11.2534049991788
1160	квартиру	8	12007	7.09285906359042	7.2394407977166	11.4032595252893	11.3712862227034
1161	выставки	8	11988	8.47155240441631	8.59030807978181	10.7198067102487	11.4731725948322
1162	частью	6	11976	6.02067985970059	6.07742117633364	9.74414764632405	10.035974730088
1163	образование	11	11958	7.15204350397258	7.28937993281054	11.0536791048665	11.170464439083
1164	клуба	5	11953	7.62963439123263	7.77642520008401	10.6331388609526	11.347947597807
1165	собак	5	11946	8.23911341908675	8.43249573605365	11.6593939750911	11.7176803808402
1166	начинает	8	11934	10.1256494460338	10.5767636664464	7.0802496874703	7.2501397381829
1167	отлично	7	11928	11.0179297494765	11.3880136596515	7.69282378794554	7.74150581845084
1168	хотелось	8	11922	10.0823341330245	10.1261825965259	7.51568066960879	7.50405177315945
1169	мои	3	11920	10.5263805346465	10.66852533081	8.00298722082578	8.1564548945354
1170	заключается	11	11913	9.68214139818529	10.0858116059124	9.12705043467937	9.06331974164589
1171	проводить	9	11912	9.44785039578376	9.45662564278748	9.27153270537513	9.51025650653543
1172	способом	8	11905	6.12677972448989	6.34873184288322	11.0832544134366	11.0958907894554
1173	стекла	6	11900	7.68154589550827	8.04182980299779	11.620683328613	11.6705996177662
1174	книга	5	11887	8.09968926160424	8.15043047838654	9.83736174984118	10.1199082840226
1175	мастера	7	11884	8.83508953182754	8.89408387446417	10.3834489437754	10.7221663150099
1176	моря	4	11861	5.42079455329464	5.61884416062404	11.6811204831176	11.6224859429353
1177	конференции	11	11860	8.31087510761125	8.83140217403954	10.681602691939	11.1029327619331
1178	свойства	8	11858	6.30463529184822	7.04459035949383	10.6494625171342	10.9658012081867
1179	размеров	8	11841	7.6118806873276	7.61273483456019	11.4710294466169	11.4782948477865
1180	знаю	4	11836	8.42730900119087	8.40516884072333	11.3050891736973	11.2295572311177
1181	проведение	10	11831	10.5902919961415	10.5468357246773	7.65556620248539	7.99496677995537
1182	меню	4	11798	8.85739652247216	9.13257097559265	11.0024035562301	11.2612096948679
1183	продукт	7	11796	7.96111722771183	8.07250039530687	11.3146914049351	11.5774384675183
1184	веществ	7	11773	3.77383507689122	3.89865041357519	11.7331303031509	11.6207399818499
1185	естественно	11	11763	11.5069045863296	11.4804166075668	10.9149007095295	10.8254793149638
1186	столь	5	11756	11.165274504626	11.2716109619761	7.41922397107284	7.60043586812843
1187	доступа	7	11742	7.19691420505115	7.22476645683143	10.3078637095923	10.3480143719743
1188	вес	3	11729	8.16370500190075	8.18881890610769	10.8807456164948	11.0087219221964
1189	сих	3	11716	4.99591584272595	4.877453749898	1.47248665281338	1.44907994985277
1190	сил	3	11707	7.28913985871273	7.39224863083458	11.2987280152674	11.3507348008677
1191	продажи	7	11696	9.77451926398946	9.76065910019629	10.6875331766389	10.8450490368637
1192	другого	7	11693	9.84980068988361	9.85621188599092	9.79005882830692	9.87962991756373
1193	такую	5	11690	10.3186616019894	10.3776226089569	7.46819656986395	7.56450774093856
1194	технология	10	11687	8.37073592389859	8.56487859946466	8.86704952534924	9.74449763644408
1195	моей	4	11667	10.8754648000729	10.8804116116252	7.61770239460068	7.76876319623761
1196	отсутствие	10	11665	10.7216256821322	10.6827828013334	8.96378236007463	9.23930681080833
1197	компанию	8	11664	6.89991073652074	7.00261846236203	10.7458001433646	11.9154745167246
1198	версии	6	11641	7.90930082065768	8.22711413060344	9.35535665943744	9.99269420867689
1199	первом	6	11629	9.37119489652588	9.25598275653839	5.43340857874999	5.4079775217471
1200	хороший	7	11624	10.7704456387505	10.8413685058424	8.32965800848453	8.4615454015528
1201	высокий	7	11622	10.0914961067838	10.1076289931023	5.21318461709977	5.18552412442475
1202	рост	4	11604	8.61657225837828	8.66449486315944	9.54719673826745	9.63301780661815
1203	существуют	10	11570	11.1023122671901	11.2588177834372	9.4813353038976	9.5757344496338
1204	долларов	8	11569	5.92535020176655	5.78435863669373	10.5688047514278	11.5119179667951
1205	настоящий	9	11563	10.7878577239941	10.8132425388179	6.35821611981636	6.45362740606031
1206	кг	2	11544	6.83858493877965	6.71154855316028	10.952389083022	10.857547492777
1207	ходе	4	11526	8.85002924089756	8.67352635525089	7.84689826575061	7.97378388148835
1208	выборе	6	11504	7.81202282647247	7.71083428313935	9.47217508621586	9.64329321429473
1209	промышленности	14	11502	5.13792864235916	5.23782882093477	11.5972413488	11.6591944717342
1210	скоро	5	11497	10.350402378975	10.5426567327915	9.44812661751104	9.62046977972335
1211	температуры	11	11497	6.74419560844195	6.72732208164912	10.7661160377633	10.8029620586349
1212	комплекса	9	11484	6.23994921926337	7.1572312290252	10.372277607529	11.1708548881081
1213	двумя	5	11482	8.72719179226408	8.74095436496681	5.62971637898922	5.98853692905979
1214	ночь	4	11479	8.48912722141193	8.53885979297759	11.3262093386447	11.427124094445
1215	разработка	10	11467	10.5921525051221	10.5544684494545	8.80284575458164	9.08929796782417
1216	специальных	11	11453	9.91421912500896	9.83525248896391	6.78589876236857	7.04224630989295
1217	обратиться	10	11449	8.7261933515864	8.71548327845527	8.98357630041241	8.90896469170732
1218	получили	8	11446	10.1103499105176	10.389461248414	9.20402552375287	9.315367872291
1219	существенно	11	11428	10.8584061442988	11.030665060847	6.05126297453956	6.0668021891154
1220	операции	8	11426	8.62199172268554	8.90169656321974	11.4260075403841	11.5284113360896
1221	последний	9	11421	11.2987074930325	11.3710270293251	8.10302003463184	8.18352351976454
1222	определить	10	11420	9.48700200422046	9.4823532325184	10.2793848847997	10.310351382888
1223	кто-то	6	11401	10.91781604249	10.915793448884	9.22541566312517	9.26045997233848
1224	начать	6	11399	9.80496222154047	9.79224564812788	8.98272749808881	9.00897059986444
1225	отличаются	10	11392	9.63017282675537	10.062352715434	8.14859317032081	8.22972114701527
1226	форма	5	11382	8.58907433881829	8.91195828191476	9.84800589343389	10.1347462751174
1227	главный	7	11374	10.9806524898082	11.1296785124076	5.97457151491319	6.00013464697532
1228	намного	7	11361	10.8825597854064	11.0620406530589	5.71518426172343	5.76722123429216
1229	школе	5	11357	8.65172047163593	8.68914870365623	10.9874592542169	11.2924948247412
1230	изображения	11	11341	8.48026810997568	8.78610771755313	11.6356536984596	11.6923518102819
1231	московской	10	11338	10.3019172999921	10.4837106487139	4.85184282852929	4.65726501749857
1232	состояния	9	11331	7.41387683158784	7.65755411713936	10.3104652342985	10.4853229937283
1233	описание	8	11329	8.0304499490581	8.10519334073143	10.3004339441086	10.421411362074
1234	анализ	6	11311	8.41641792493347	8.75597258528179	9.73248119604841	9.91767920732617
1235	конструкций	11	11310	6.4985606484328	6.99014795329162	11.6773807091706	11.6583789514478
1236	основным	8	11284	10.5550460527191	10.529493705971	5.55558094806731	5.5780567884762
1237	заниматься	10	11273	9.56587728777104	9.57056686832327	8.58184874057083	8.86763068149024
1238	кухни	5	11272	8.82395555380546	8.87967657132791	11.7395734937209	11.8493828751172
1239	главным	7	11256	10.7780588798438	10.8325977316803	5.7313334324174	5.76458562167389
1240	объекта	7	11254	8.35586412521807	8.56125459925524	11.3477859476145	11.3287723266137
1241	завод	5	11244	6.55444388094475	7.71854345752576	9.27411411906116	10.2096221573777
1242	тщательно	9	11222	10.9622375558048	11.1018928771047	5.98908464165213	6.31983641693252
1243	пола	4	11203	7.36107897155085	7.40008095480633	11.6805733259889	11.8489496511366
1244	строительстве	13	11198	8.45176270400297	8.65075436396467	10.5001985802662	10.6601473107198
1245	выбора	6	11191	8.50401034805332	8.47534501715398	10.714500379597	10.8213484569237
1246	образ	5	11150	7.92448452795048	8.05548704607552	8.92062355114362	9.0673821228532
1247	слов	4	11148	7.77011320100248	7.86512895784626	11.5855326813982	11.6926371613711
1248	каталог	7	11141	9.62549752934075	9.66500438582545	9.74113879927377	10.0561056601589
1249	государственной	15	11139	9.02732076362709	9.00312297288638	4.98904044972728	5.01030424140106
1250	тему	4	11088	8.08527912975531	8.12291830591477	10.9164352673585	11.0631261041197
1251	общей	5	11084	10.702968556269	10.7406373056995	6.06648302405782	6.08655517893957
1252	состоится	9	11082	8.73795274348659	9.25789712492687	7.92721885654983	8.1077159264038
1253	стол	4	11070	6.92489835862569	6.98877875811185	11.5593248799034	11.6057201076913
1254	называют	8	11062	9.0731597023201	9.41140637801169	8.41554089504744	9.72531109186894
1255	которыми	8	11061	9.75136450861783	9.64339225507739	9.36038271200384	9.39862069258422
1256	дополнительные	14	11052	10.0643146265647	10.0841913437693	7.53706497916499	7.60529412856132
1257	метро	5	11049	8.48980259324983	8.38244098676481	8.63837081501821	10.2552709903596
1258	следующий	9	11047	10.2537109971452	10.2188359908612	7.12327975706904	7.11763954446891
1259	совета	6	11030	5.10403044257135	5.0916442764253	8.3484630823275	8.71261784689556
1260	методы	6	11019	8.48128168011654	8.69733492908354	9.27604810005475	9.44082940076415
1261	пол	3	11014	9.13090253530872	9.33893645398529	11.1221048271118	11.5324658642248
1262	представить	11	11005	8.4311886653873	8.42587661946778	10.1743777606323	10.2026069998734
1263	агентство	9	11003	5.99147623095789	6.14267662220704	8.58400960978774	9.77838844518556
1264	высоким	7	10995	8.53759044254411	8.50235297221565	4.52632816756486	4.54916324248023
1265	органов	7	10991	6.55239377968965	6.61112882513319	9.48671392195071	9.49914033195165
1266	которому	8	10982	9.31664198194667	9.22972848576374	10.1714917073902	10.2777974811732
1267	поиска	6	10978	8.55839070547385	8.57828456693223	10.9296148810697	11.0089196513907
1268	предназначен	12	10968	8.49942699198667	9.94807296811747	7.34775771244052	7.28002977084002
1269	персонала	9	10953	6.7709407444511	6.79093476865978	11.833782075955	11.8562279333533
1270	ключ	4	10924	6.59787899839938	6.55972616406852	11.4274646055459	11.3838137000404
1271	вкус	4	10916	7.31527327155637	7.32569229545804	11.2879012417653	11.2575560581233
1272	земле	5	10903	8.82541805436046	8.88310634419945	11.5417010845888	11.6193574207526
1273	высокое	7	10881	9.64625527003508	9.65470740136381	3.84861446209491	3.82618198093083
1274	проекты	7	10879	8.50476546439822	8.63680681682409	10.9471192579221	11.0314994105904
1275	акции	5	10866	9.20242335337747	9.26961925427359	11.2997407684529	11.4572878122494
1276	русский	7	10849	10.6831878124142	10.7198623984573	7.17674784196052	7.30102411630392
1277	данным	6	10839	7.63345655764922	7.60918836663203	9.09536634664554	9.75028875022468
1278	современного	12	10825	9.73691963079386	9.75474946643094	7.24826180600944	7.39410300169319
1279	содержание	10	10823	9.81000821455062	9.93101503734353	9.7504001745042	10.0293840224991
1280	человеку	8	10820	7.74753661128101	7.84660968636362	11.6553444678896	11.6304422003839
1281	простой	7	10814	10.5042358891694	10.5127403105362	9.68936812499686	9.80260661092273
1282	автор	5	10790	11.4363976924185	11.5973223632857	9.71460921423392	9.89566321641547
1283	действие	8	10780	8.12960753762221	8.77218537573594	10.7242339675596	11.0160465659452
1284	нужен	5	10778	9.71966101884785	9.78321342951909	10.1199998425753	10.2991323493785
1285	панели	6	10777	7.76131674958966	8.61101669368201	10.1876281693683	10.7963315632763
1286	возникает	9	10776	10.5761072759103	10.6839373386364	8.54308563741007	8.59212523696278
1287	порядок	7	10765	9.97870607083371	10.0521439851109	10.069842025639	10.0859680054285
1288	ребенок	7	10747	9.82936181725959	9.88574967917967	10.4198334380251	10.3961194850379
1289	сложно	6	10743	9.50574514854402	9.52535442128182	10.3196762545067	10.2598908257317
1290	избежать	8	10741	8.64041529617533	8.62634261407005	8.28445665419084	8.42836527656343
1291	характер	8	10738	7.36408214226045	7.86414287519699	11.3780977464008	11.4133340511427
1292	внешний	7	10731	8.68494068722026	8.6952264271474	3.54030078377717	3.47828939948326
1293	красоты	7	10726	7.06365513819204	7.00317102563436	11.3332427556828	11.7078865203898
1294	кому	4	10725	11.1440757637992	11.1030005675176	9.74131141061498	9.77113112927817
1295	варианты	8	10718	7.71985495085471	7.75823008710483	10.3051013379519	10.4640513837508
1296	решить	6	10715	9.49324041571225	9.48286282654565	9.03341667870109	9.00508250667584
1297	опытом	6	10690	5.68893540305899	5.75102743055309	10.3607820132869	10.3230082536827
1298	текст	5	10679	9.50539524880995	9.69836258281129	11.0855451508161	11.1676749815506
1299	приводит	8	10678	10.1380722754827	10.3931617767654	7.24358698487924	7.21025483640758
1300	сердце	6	10670	9.23376355453802	9.41035524350166	10.5909283500575	10.9637151850671
1301	выставке	8	10660	8.284890456587	8.33093224390192	9.26628472404738	10.9837015269488
1302	основная	8	10640	11.4196989731375	11.4867188009418	5.35732743949663	5.32610039441665
1303	летом	5	10629	10.076006189388	10.2468611978211	11.0877382575685	11.1625264797772
1304	общего	6	10617	9.50564422395242	9.50654572285839	7.17627860170118	7.18981314705927
1305	позже	5	10616	9.83320173885264	9.87286076729887	11.1342880791314	11.3532217646169
1306	передачи	8	10616	9.29473108223846	9.35693709603033	8.89754932478294	9.01159735419164
1307	зачастую	8	10582	11.6529533720809	11.7659114007189	10.5220835133237	10.6571402818009
1308	автоматически	13	10572	10.1448774527157	10.4653136269777	8.97695622944389	9.22741938942037
1309	знаний	6	10568	7.92875968252298	7.95298451552302	11.7900803087196	11.7388492627675
1310	роста	5	10566	7.10036302614966	7.09786503540318	10.7113755512453	10.7649920213898
1311	будто	5	10553	9.31945900016939	9.3124860232517	9.6983987211978	9.98724564833838
1312	говоря	6	10549	6.38804735566895	6.35188064333321	10.0513586415112	9.97946739342709
1313	поддержки	9	10533	7.70289394877828	7.69028631367564	10.8625621575541	11.1737090465417
1314	обладают	8	10526	9.84102179784588	10.3438971466439	7.30518853192642	7.46806816465116
1315	размещения	10	10516	9.24458075223565	9.21451940442686	9.87754197848809	9.98010300184602
1316	занятий	7	10511	8.55026442770775	8.58534555510612	10.9901613143813	11.1188217249022
1317	клуб	4	10506	8.57523561164453	9.16234991807785	10.0636366899664	10.767912614843
1318	ответственность	15	10504	7.21421349809977	7.25002024079205	9.36326021705101	9.29753890281084
1319	буду	4	10502	9.64541810342764	9.66508316985559	8.68005571323949	8.76185542171157
1320	создавать	9	10497	9.58496777886293	9.59432131434372	9.35915722352656	9.57182012810257
1321	кафе	4	10497	10.6782102942795	10.7159094148442	11.4303417121591	11.654372005067
1322	курсы	5	10489	8.79212586693982	8.89100170248852	9.02423188777102	9.2323893934636
1323	осуществляет	12	10482	8.98833554738712	10.0058783685782	7.65009717706368	7.74912902136259
1324	безопасность	12	10479	9.09996939494562	9.08602435163356	11.3012294417998	11.3367143745907
1325	целей	5	10478	7.44402091042872	7.50272001189519	11.6993772122304	11.6906990339683
1326	улице	5	10474	8.38432338241206	8.52590633705851	9.92108580665242	11.4866609066464
1327	заболеваний	11	10465	5.65355961881264	5.89546661313173	10.7068906187142	10.7403943481378
1328	пользоваться	12	10457	9.69326656809636	9.69467902519288	8.7418441411986	9.03142943090222
1329	деталей	7	10456	8.03899176500211	8.33040639677044	11.6573706132823	11.6547653374268
1330	оформление	10	10426	9.49720700125818	9.53015340553774	9.4145400545971	9.50279302006391
1331	туда	4	10414	9.52817340568095	9.76172999679703	11.1809925698321	11.2548362387296
1332	машина	6	10405	7.86450486889315	8.53329749165414	10.3794323679364	10.8857796700246
1333	позиции	7	10405	7.41307015830174	7.46642959630745	11.4897282879322	11.5892813008781
1334	тип	3	10402	8.93031567285895	9.15024418847866	9.62633232509236	10.0076633907878
1335	известных	9	10399	9.22867891670901	9.21916764179676	7.82546382281859	8.03724828715937
1336	результатов	11	10385	7.24539681103191	7.278568484208	10.8545649827697	10.8934685959836
1337	возможностей	12	10383	8.36638293123793	8.37554608174747	11.5558892082417	11.6448548195398
1338	виду	4	10378	8.46942883257033	8.40981635153667	11.2903061506007	11.4605196082367
1339	назначения	10	10378	6.24506612523084	6.33687889085581	11.7385977185855	11.7264169797188
1340	воде	4	10369	8.56920281701411	8.56615615379102	11.6602812169349	11.6616338343038
1341	каким	5	10368	11.4504305491541	11.377828085772	7.84793115648337	7.87887275219379
1342	собаки	6	10367	9.48171337789136	9.66533415734464	11.7328594434013	11.7596922076726
1343	клиенты	7	10361	7.51427938781582	7.4857306562192	10.4420658301779	10.4995461542336
1344	совместно	9	10357	10.0160591090419	10.9714972182414	8.1632034010418	8.10365485545572
1345	направление	11	10353	7.39850509333042	7.52142234521324	10.2926917122146	10.4687022354062
1346	необходимость	13	10352	8.0130280768767	8.02825659515733	10.2713418008502	10.3141632601996
1347	относится	9	10347	9.88013277405163	10.4277353220924	8.14064404847057	8.15209871007074
1348	средство	8	10347	6.21916588865208	6.49395574341532	10.3670456352798	10.5063881496372
1349	станции	7	10342	8.15469619156453	8.45563493921269	9.02386063601504	9.99414052621798
1350	получает	8	10331	9.41700733409262	9.69054291636493	9.64145243689953	9.75221975699072
1351	наверное	8	10327	11.5052268694049	11.5191923525468	10.8224034299351	10.7218863980707
1352	студентов	9	10326	9.80030466341777	9.78387741909785	11.1533001324446	11.4373262503592
1353	ноги	4	10317	9.25612197269451	9.52974649490744	11.478056392067	11.5667566473658
1354	принимать	9	10315	10.1593390214556	10.1750750574628	9.01752978378805	9.1484361007819
1355	форм	4	10312	7.77438617955891	8.13804784840449	10.8724346548618	10.9959882964854
1356	медленно	8	10308	10.4744914530048	10.9169160484945	7.89515370423365	8.12498080044028
1357	сюда	4	10302	8.74984279588138	8.96124353650912	10.8522689316084	10.8723021359036
1358	приглашаем	10	10301	10.4231437035095	10.4226400273465	7.723358384618	7.7118973655935
1359	факт	4	10294	6.54408213617974	6.52731821524832	10.9899144208957	10.9163173237309
1360	помещение	9	10293	7.94872851888374	8.12796682873316	11.7060394010246	11.680215006871
1361	кофе	4	10291	8.68858523947817	8.8340309228911	11.4973684124821	11.9330265013816
1362	интерес	7	10272	7.39464670298898	7.42935725067562	9.81596918525058	9.76637606109182
1363	участники	9	10266	10.4035192912186	10.4382799537475	8.79564440382978	8.91956496892468
1364	жителей	7	10261	8.71768029012467	8.71952843341547	9.7361296012482	10.5017434055707
1365	думаю	5	10228	9.68712411183254	9.65473646682135	11.0956963230434	10.9806777447083
1366	план	4	10222	7.52707563026339	7.57952538524138	10.5313216869109	10.671463435948
1367	учета	5	10217	6.38609115035769	6.41473274236696	10.981087042542	11.1550817579899
1368	пройти	6	10215	9.88880781399463	9.91358844082012	8.93860401558213	9.05061035766151
1369	соответствует	13	10208	10.1690267738385	10.4688407600581	7.40487575503138	7.59615186858911
1370	природы	7	10207	7.32438992207476	7.36439331758984	11.7849027205575	11.8148615897959
1371	данная	6	10203	11.9573784703788	12.0141564633911	6.17852750564464	6.14900862726631
1372	сотрудничества	14	10200	7.41669296309304	7.49227499868958	11.4370555680996	11.4273101957293
1373	добавить	8	10195	10.4831281764834	10.499595912223	9.98182183268455	10.120549056578
1374	эффективно	10	10190	10.0808868803819	10.1925738039165	9.04103631020468	9.05219899532538
1375	растений	8	10173	7.61453831017671	7.87941885820294	11.9693082552914	11.9101177720812
1376	общем	5	10167	9.34451553919125	9.17781209500346	9.90434488488244	9.89074080833071
1377	родителей	9	10160	9.44487018845407	9.47001493849616	11.9232491737492	11.8768881882
1378	пространство	12	10158	6.85190462680234	7.33223312905312	11.4608654372369	11.4767625199595
1379	идеи	4	10154	8.7001414969268	8.8535841776533	11.6780608673569	11.7945874446452
1380	банк	4	10145	9.30482281037481	10.0896500494558	10.4116996248221	11.0343439548403
1381	спорта	6	10138	6.35181430793474	6.34295307492523	11.7303492953968	11.9107773194583
1382	появились	9	10135	10.3022058815481	10.6832697205635	9.52090716444694	9.74221188381269
1383	качественно	11	10133	11.1971261377164	11.1744374303674	10.0264572949923	10.0321903170976
1384	вдоль	5	10130	9.29501641509344	9.72119957544414	7.37187079705824	7.50242547893417
1385	покупки	7	10114	9.42880532851988	9.42105966747896	11.3851653341207	11.4304816591501
1386	знают	5	10094	9.71343571662712	9.80646329114289	11.2896459314542	11.223402039692
1387	зачем	5	10091	11.5956225189557	11.5620372904415	9.35447185049346	9.42786124668934
1388	пришлось	8	10087	9.77879468877757	10.2780622560162	8.56434680368101	8.68177536413362
1389	современный	11	10078	11.2596954315915	11.3429090253347	7.87178243636038	8.04581926520392
1390	покупателей	11	10076	8.12824311052294	8.1261125072197	11.9674040230804	11.9197422406301
1391	процедуры	9	10068	8.45238617044336	8.63343547165824	11.0269862593847	11.3208574159206
1392	размеры	7	10064	8.91434833806234	8.96431713110633	10.7030122504597	11.0092249023103
1393	быстрее	7	10064	9.73957242392622	9.7802907209704	10.9820934294782	10.9899523591792
1394	достижения	10	10062	9.26479824859967	9.23430600352131	9.27844992132536	9.37061995230218
1395	отдельно	8	10061	9.8221095835467	10.0105111639416	9.89435706685536	9.85511132920958
1396	движение	8	10022	8.70384960996251	9.20252743418637	11.0439478306904	11.2287931781947
1397	обеспечение	11	10021	5.56251998515694	5.65331309149315	10.4097562429981	10.7522834603513
1398	ссылки	6	10010	9.47301185211461	9.62505273786784	11.0902524622205	11.0292147449966
1399	смогут	6	10008	9.77642741754202	9.94331467232908	8.84441140774175	8.87083702192044
1400	городов	7	9999	7.99868425431417	8.0394012372931	10.7607271315701	11.8747702541213
1401	эффективность	13	9991	8.37359048328416	8.37684416828504	10.2512912069302	10.4761786251511
1402	автомобили	10	9987	8.97247860455025	9.10569063043036	10.7397791424606	11.491377241704
1403	этапе	5	9987	5.74827593051632	5.7377207022069	10.1843967405214	10.2970609323525
1404	особое	6	9962	8.96123969081275	9.00572876418531	4.7426126621346	4.72489255699907
1405	отношение	9	9949	6.84549006847381	6.94575102962214	8.53457029136247	8.53523489073586
1406	заболевания	11	9946	7.17556033500435	7.31434224840131	10.9163074347631	10.9454806593375
1407	магазина	8	9939	8.56305889248944	8.56519497635698	11.3697530490148	11.8892147713869
1408	мысли	5	9935	9.34428632214845	9.48940752696071	11.4479090042879	11.5055863636396
1409	действует	9	9929	10.2124620359623	10.5796169761771	9.69967707880318	9.81701503317779
1410	итак	4	9927	13.1165841961502	13.3603521253671	10.4142387121485	10.2672632615002
1411	отдельных	9	9918	10.7518728475565	10.8246684642821	7.5813169392361	7.67475357789229
1412	помещении	9	9918	8.15248973559078	8.21431815166927	11.782285971617	11.7883024261594
1413	столько	7	9915	10.357062977936	10.4404900354444	10.1036451884857	10.1995464072138
1414	партнеров	9	9910	8.74289583569257	8.70631396176664	11.9467868517332	11.9933446474398
1415	смерти	6	9898	8.96548735831555	8.96401308498202	10.8605022417131	11.470531353846
1416	высокая	7	9893	10.573150737711	10.5698533889116	5.97587452635101	6.1296874593558
1417	агентства	9	9892	7.21573158372263	7.54600050993154	10.2220651005961	11.0280027241739
1418	почте	5	9891	4.35020728800053	4.30973758018295	10.488192398553	11.5850025891133
1419	руку	4	9888	6.54183849926286	6.69808429117729	11.4868850403141	11.6743867347043
1420	дополнительных	14	9888	9.55331256097215	9.51978811047685	7.09611749478816	7.19154648614
1421	банка	5	9882	8.44714975849161	8.63162608063376	11.3118591843495	11.9372199552001
1422	смотреть	8	9870	10.4016432683354	10.5062438791094	10.3704885295073	10.4388869199534
1423	техника	7	9867	7.3888925896641	7.68561492839353	11.0630605922371	11.4110306825824
1424	остальные	9	9865	10.4263296918106	10.4198897123752	9.91720999465648	10.0617826062058
1425	записи	6	9855	9.54012567535137	9.65522994237061	11.2681287264011	11.5151199151068
1426	чтоб	4	9847	10.8381243920108	10.8572569649586	10.13493482626	10.3415949656461
1427	характеристики	14	9842	6.75102188904189	7.14071878250209	11.2258896747525	11.4584930142264
1428	встречи	7	9837	9.40506597325593	9.43054589510652	11.2179300320107	11.2768134092472
1429	берегу	6	9816	7.52659962686055	7.49976920940878	6.95530482113803	7.6035090916455
1430	проходят	8	9815	9.80128265803888	10.0065318487572	9.09895631523742	9.2383204804847
1431	письмо	6	9810	7.32031084331754	7.5578089773299	11.1854416584349	11.5159941845041
1432	молодых	7	9808	9.95903552588283	10.0600017356425	7.18213286860168	7.28490021910241
1433	выставка	8	9808	6.45754395027831	6.5559728238471	9.17218179101989	10.0583631778287
1434	офиса	5	9805	9.37451641385607	9.33700433311745	12.0110979989222	11.9997642842943
1435	связь	5	9801	6.94951858186347	7.07355605713095	10.8484451996441	10.8867725671842
1436	производителя	13	9791	8.41820900004665	8.3470672530534	11.4262404466568	11.8975632601334
1437	нужна	5	9785	9.82357465539648	9.89841586100115	9.35339971264448	9.43629551372341
1438	людьми	6	9767	7.37882004678495	7.43967779697437	11.9746478566131	11.8723217279517
1439	прием	5	9764	9.59202854174864	9.6213113836363	9.70365159889661	9.88041068376704
1440	массаж	6	9764	6.33318258120061	6.93276786009972	10.2243183958823	10.4304596818498
1441	государства	11	9752	7.94893202297098	7.97122273930865	11.4924632778134	11.8718052798776
1442	возраста	8	9742	5.51747025947342	5.76337202235254	11.9091439475976	11.8292456428841
1443	дают	4	9738	10.6185137880287	10.9045735949149	9.13261774430183	9.2267702612523
1444	впрочем	7	9728	12.4188292398866	12.3312910031016	10.5802760523926	10.4199965287723
1445	монтажа	7	9724	9.36081010284277	9.34341675680822	11.0581900970311	11.3257249121643
1446	размера	7	9723	7.5669460841682	7.5810592994742	11.3550183244318	11.4278681680207
1447	директор	8	9722	6.96705174170372	6.98701126007631	8.23965535971534	9.58784986570889
1448	имеются	7	9715	10.1365556646238	10.3577558134706	9.79744074962552	9.98324008964006
1449	ту	2	9711	10.6745235971427	10.8467248470636	8.37739721066569	8.49161923365585
1450	вариантов	9	9705	8.28227071442122	8.2547132050856	10.6803664217018	10.8097913968557
1451	собственного	12	9700	9.793069077718	9.86867829170009	7.52030941286194	7.61678312245205
1452	создании	8	9691	8.97222661439494	8.85825964192344	9.30199489315872	9.6159758882685
1453	российского	11	9691	9.81210283986074	9.86861566763853	6.87260029527915	7.05025565176763
1454	уверены	7	9688	7.81458140208404	7.79199839866652	11.0423159132578	10.9033930953947
1455	времена	7	9684	6.25250648879701	6.2987719648555	10.4315474759295	10.7656534415236
1456	поддержку	9	9682	7.65162035838402	7.71333045897105	11.3081184146838	11.5446339651797
1457	компьютер	9	9682	9.33542824131093	9.35162426201638	11.7969568809796	11.8957627310082
1458	плюс	4	9678	9.45507278199786	10.4197512601363	10.9681959502406	11.2023348426341
1459	вести	5	9665	10.0998344740999	10.1711294779686	9.05185814943199	9.1312400319887
1460	международной	13	9645	9.72171367393519	10.4389451521117	5.80974740246526	5.99056314715806
1461	новом	5	9632	9.78360988305802	9.6689201049671	6.71622864755341	6.97562121984335
1462	входят	6	9631	9.42329933340457	9.78871629117172	9.99479321466817	10.2398656614607
1463	покрытие	8	9630	5.60607544479478	6.69325522469821	10.9428480036968	11.3766665842636
1464	режим	5	9627	8.15890134943309	8.412391868665	9.68693098846175	10.0210874775425
1465	зубов	5	9625	6.08019914290739	6.14691683705813	11.9511348562501	11.9665884928609
1466	составе	7	9619	8.80051241096052	8.69947990475173	9.32902377611609	10.0633435239486
1467	необходимых	11	9618	9.93313315514446	9.88905733735985	8.06720406857233	8.07423222042316
1468	вперед	6	9617	7.47039436121043	7.59985811429064	11.9178052142371	11.8133893353385
1469	специалистами	13	9616	6.35864889716422	6.34357498825234	10.9289537059107	11.3269651155198
1470	сохранить	9	9604	9.73607240616302	9.72344240300793	9.9397421680353	9.98318500402996
1471	перевозки	9	9602	8.25434330373188	8.41833869750224	9.65133794298632	9.75389927325572
1472	знакомств	9	9599	5.91167616632104	5.8979837595032	10.4709694671554	11.6916376792362
1473	направления	11	9596	8.61611448210269	8.79752093246588	10.7874121616253	10.9396294563257
1474	подробнее	9	9587	10.5930662297166	10.8656766680732	9.75760007360809	9.68634687053934
1475	преимущества	12	9585	8.62432537012788	8.6187249372597	10.9397904446768	11.2234955103781
1476	печать	6	9583	8.21666908511252	9.10505066461533	10.3129949300828	10.4716694878936
1477	зал	3	9573	6.54851969895267	6.69592392105674	11.1817653733617	11.3686929694412
1478	историю	7	9566	7.65741223016032	7.92806720577002	11.1694402456888	11.3845000825481
1479	курса	5	9563	8.05088220239014	8.18119757116718	10.4582199339744	10.7814422803302
1480	перевод	7	9555	8.85032338258398	8.86986453167279	10.8779419329745	10.9670875741338
1481	сутки	5	9554	9.43220213250673	9.35937495852409	11.7951738159303	11.6795896401526
1482	внутренних	10	9543	10.0836623427738	10.0980592376254	6.52738795382621	6.53155483945504
1483	скидки	6	9540	8.64856120029986	8.7036695630895	11.5249958808792	11.4433099150912
1484	днем	4	9540	8.60101884490167	8.61698677403778	9.7736263317353	9.81914115645653
1485	идеально	8	9537	10.9679953912588	11.5062935337708	5.57799432612681	5.57385802438574
1486	оценки	6	9532	9.11993191350509	9.13932069616331	10.5870203192689	10.7154721183452
1487	общения	7	9523	9.00848134437564	9.0097005715676	11.5872212936946	11.5263530318526
1488	базы	4	9521	8.08861720056312	8.39804611448059	9.41799498904571	9.51973993031375
1489	словно	6	9518	10.9137246782326	11.0419050664952	9.08153140982951	9.47579101169832
1490	называется	10	9518	10.3965688893287	10.6706181015326	8.44737115516965	10.2678193848528
1491	индивидуальный	14	9503	10.596293326962	10.5629565717197	4.73210345943249	4.68579698767738
1492	вне	3	9500	11.236721752458	11.404490996114	6.7914738465911	6.7756275077816
1493	мужчин	6	9499	9.35611657658523	9.37364115593295	12.0174569252289	11.9900356323192
1494	клиент	6	9498	10.0808493115788	10.1649465788116	10.0190253888422	10.0349477994282
1495	основании	9	9492	8.48005959153383	8.4165823336773	8.55848142021051	8.72493833101585
1496	решил	5	9485	9.36738825968512	10.0143719685924	9.50204681799388	9.60555840951692
1497	собственной	11	9469	10.5187072873711	10.6007762760905	7.64229870251038	7.79621885844573
1498	правил	6	9469	7.89788044933307	7.92486522176418	10.6395777340509	10.7385686585108
1499	определяется	12	9464	10.7282937132093	10.936788909781	9.53933248557384	9.65998183132623
1500	исследований	12	9463	6.70817943964226	6.95754857061065	11.6855748515422	11.8590399747169
1501	руками	6	9462	5.74486586324159	5.82285875444044	11.6740524843368	11.6790065894979
1502	такси	5	9461	8.20508757811537	8.37582793120838	11.6024629034742	11.8407422453043
1503	начали	6	9456	10.3133417463584	10.734890355749	7.87442210968675	8.01041620303543
1504	компьютера	10	9454	8.22496802863941	8.2635280200312	12.0884459333672	12.0514521106064
1505	нужны	5	9448	10.156509433289	10.2441276672621	10.4481077024278	10.5966085286852
1506	опыта	5	9436	8.09624256987797	8.15687090714554	11.4739408157965	11.4767384633226
1507	получается	10	9433	10.8286112614984	10.9439918782505	11.1859150966157	11.2844188586861
1508	окружающей	10	9430	8.13310410646498	8.10721374206251	2.34275530702022	2.28844347942906
1509	тысячи	6	9424	9.5443470306238	9.57228634965286	8.51503953125538	8.64704448191124
1510	температура	11	9415	8.83340755513518	9.02048791298713	9.19712570346229	9.20663558116524
1511	способствует	12	9399	10.7447449259654	11.0124325562302	5.79725129484564	5.92311851273371
1512	участия	7	9398	8.93861265837891	8.89590214474048	10.4160304906071	10.4233612983095
1513	миру	4	9395	4.54064847544954	4.50332843747404	11.7914107640131	11.8300565018594
1514	примеру	7	9384	6.57894286299462	6.46240702570996	10.8176415005936	10.7551069703959
1515	выполнять	9	9379	9.61603449006943	9.62923272089389	9.59630357037609	9.73604420038136
1516	пару	4	9378	9.43279253011564	9.57024548455118	7.80863182239023	7.91801262701484
1517	регулярно	9	9376	11.1137222390395	11.4020167688329	8.11143131813241	8.24338489205034
1518	становятся	10	9367	10.4557882192197	10.6522946187555	8.11922864694911	8.38784316406606
1519	бывают	6	9362	9.95688029315613	10.2407805812845	8.91998920163395	9.22040590961175
1520	выход	5	9352	10.3376097637491	10.4060854436337	10.8907723287818	10.9712980530297
1521	групп	5	9349	7.72918656790816	8.55417809672835	11.4805567083146	11.6689297185774
1522	появилась	9	9345	10.3506013067947	10.9220014781732	8.53763106445398	8.65341373790041
1523	края	4	9341	6.00315608369621	8.36347906844729	11.3828779877289	11.5110458003961
1524	школа	5	9340	8.61769933993504	8.90830290949222	10.1215067313505	10.5392267072917
1525	та	2	9336	10.7378925994334	11.3909403062747	9.24352332249473	9.5320585500381
1526	души	4	9335	8.32326150525087	8.38768414592434	10.6738798208361	10.7029840646291
1527	инструмент	10	9334	8.2511807217035	8.45395044269603	11.2068269477635	11.4203190595219
1528	удовольствие	12	9318	7.52583276523079	7.5228723810136	11.1946597766107	11.075497332261
1529	применяются	11	9317	9.59773968577507	10.0566648267711	9.90171823140377	10.1703306178501
1530	выполнить	9	9317	9.72177234313358	9.73438702117957	9.98388964290257	10.1158049953495
1531	знаете	6	9313	9.49241311822078	9.46468704871518	10.9611989710861	10.8888271281418
1532	консультации	12	9306	9.31098918959053	9.27309783125822	10.9272915444592	10.9499874284474
1533	руках	5	9305	9.05635666800024	8.95038294003935	11.1900997264209	11.4010027115203
1534	практике	8	9304	8.86355015574426	8.902589375122	11.6234201579214	11.7957880147431
1535	проще	5	9304	9.84123203881174	9.86156315506602	10.4962964727222	10.4332454400916
1536	получаете	9	9297	7.21680601021896	7.18411049529225	9.45702090933609	9.51583454456425
1537	евро	4	9293	8.65276178902942	8.50215421841928	11.7394730726265	11.6278919497178
1538	большинстве	11	9283	8.73372674302314	8.57215693290796	4.62143444127914	4.6034368220469
1539	проводятся	10	9278	9.25497205363419	9.44002540913795	9.65566270587665	9.81375412708862
1540	какая	5	9267	11.4993969175649	11.4780303470184	9.38492466881437	9.48015361065439
1541	масла	5	9258	6.42280146438439	6.59933286587699	11.666717630228	11.943857524643
1542	сторон	6	9255	6.01542941244141	5.98752568872753	11.4000098424416	11.5129317681738
1543	музыка	6	9236	9.01879922248243	9.17199367640146	11.6426923610146	11.9028418971814
1544	цен	3	9225	6.54808137293251	6.60394304080222	11.1701355760616	11.1763911822542
1545	тепло	5	9208	9.46450176034291	9.55788750137218	11.584663488462	11.522723112749
1546	рук	3	9207	8.26171942408241	8.31003444995794	11.6478958100376	11.7774919356912
1547	гости	5	9204	10.3795511415857	10.3647858995252	10.8307626666818	10.9011657192972
1548	игр	3	9198	7.41953708414896	7.66237558720075	11.9942698061832	12.1704747988652
1549	вакансии	8	9197	9.84806316491009	10.8219758149618	10.2011310301048	11.0262078292804
1550	церкви	6	9192	7.68815413930178	8.16650796118503	11.2650923203839	11.6069203887454
1551	предоставить	12	9191	8.97190123142841	8.95129672603192	9.48901546303731	9.54468389239712
1552	последних	9	9190	9.61751705894567	9.65091239501812	7.96075584313461	8.02260877833817
1553	поводу	6	9189	6.86968176957415	6.77748601941524	10.3175172396933	10.6274150129551
1554	огромный	8	9186	9.96620705792507	10.2299020453017	6.52054659810901	6.57295594942926
1555	интерьер	8	9179	8.89859888122033	8.8848833419902	11.1049057909373	11.0762011758474
1556	трубы	5	9170	7.92898303216533	8.43975883752548	11.0334812157214	11.6653060467773
1557	шаг	3	9163	8.45295104590343	8.47693606044915	10.8352310015529	10.8353201341017
1558	разработке	10	9152	9.92493366343314	9.8119764526454	9.52599522419511	9.83152443745774
1559	возрасте	8	9145	7.28429534626256	7.42197084644154	10.4745295015069	10.493722768943
1560	мнение	6	9133	6.72451422892436	6.7522678414253	11.0879516863177	11.0909563851729
1561	продукта	8	9133	8.04064943578161	8.20359352650044	11.9035245757735	12.1747947658114
1562	ежедневно	9	9124	10.7149102958169	10.8921246611166	10.9882283448687	11.0609432805799
1563	желанию	7	9122	6.49388783414276	6.41323852436929	8.67266310450925	8.6441825692205
1564	фамилии	7	9121	4.24749298503147	4.20281730624552	3.71532586021384	12.6901472328512
1565	закон	5	9120	8.57283735416434	8.58630071494831	9.7079747626038	10.0372819259432
1566	дороги	6	9120	8.02709095152014	8.1976748548196	11.8680741398858	12.0998348282794
1567	связанные	9	9107	10.7522507642638	10.6866332854622	7.91502638268333	7.82108174904263
1568	мировой	7	9106	9.15557862898631	9.25138280205643	5.81845074664095	5.81558796767219
1569	вскоре	6	9103	11.4513487435473	11.7378871210931	9.61690950461015	9.82384727618503
1570	плохо	5	9097	11.269136105384	11.4095247494054	9.76754662001855	10.0156736584951
1571	мужчины	7	9094	10.6040759903836	10.6997759123503	11.7436067044418	11.7257904434988
1572	конструкция	11	9093	8.05808528824601	8.41885245067967	10.102027688319	10.5197780543291
1573	развитию	8	9092	7.44869043320714	7.47375299306072	9.59195651675373	9.9793214762824
1574	минимум	7	9081	9.04734930656194	9.06183582939529	10.6529340873251	10.723826545644
1575	квартире	8	9078	9.10298813915038	9.07349179878024	11.9288528344665	11.9050598607563
1576	каждым	6	9078	8.18904671931613	8.09020301619313	4.83043535994426	4.83428110762629
1577	словам	6	9077	7.53452804972603	7.46626287481702	9.28151756132295	10.1639735914183
1578	регистрация	11	9077	10.2815516783009	10.3125316765494	9.97464590369338	10.2714962234534
1579	прошел	6	9071	9.73480796724089	10.5883661089074	9.19281987015313	9.42406353230441
1580	торговых	8	9064	10.9030279615858	10.8979378902544	5.34279185802605	5.27208682476646
1581	покупке	7	9061	7.98180373372982	7.90272355275677	10.2111461695585	10.4451764317052
1582	работаем	8	9060	7.70080237035518	7.67785855876603	10.5993785936998	10.5211623278855
1583	лично	5	9058	10.9689188350546	11.2323301550207	10.3057743954307	10.4346374047726
1584	аренда	6	9056	10.8793213390881	10.8729569281518	7.15522960640474	7.35869505035147
1585	организм	8	9054	9.41123677976097	9.46466604531235	10.5889234456427	10.595298477941
1586	представляют	12	9054	10.0135570570758	10.640051814598	6.79609802750892	6.82228962566629
1587	влияние	7	9052	6.8244651239479	6.87970689196659	9.94518687987289	10.1274505246321
1588	продвижение	11	9039	10.1933100991012	10.2365668444197	8.60347958920067	8.60064502171632
1589	часы	4	9039	8.84602747804765	8.93793553933146	11.1401850182869	11.5847317941177
1590	повышения	9	9038	9.31944536704983	9.24955281995022	5.67340067404504	5.73975374136452
1591	проводит	8	9030	9.71293759377718	10.6672559310171	8.6483707825952	8.91249637109508
1592	относятся	9	9010	9.22749065153466	9.61343969655941	9.02183702438398	9.20540979895736
1593	внимательно	11	9001	10.803673640154	11.1264739793911	6.22494709886407	6.24523218782052
1594	представители	13	9000	10.2395819172985	10.2514678760392	8.92119754039302	9.44043123775865
1595	детям	5	8987	9.51212410225641	9.57299823083794	11.868189869875	11.8458526198183
1596	магазинов	9	8986	8.69312548168572	8.68617378066125	11.4914390562009	11.8819043110355
1597	членов	6	8983	9.52844402152967	9.53367342747629	7.69440770217006	8.01422758791983
1598	частей	6	8980	5.96654415543962	6.01644395968487	11.4839236680616	11.6008587786945
1599	высокую	7	8973	8.86510821977219	8.85586382890031	5.08425513460559	5.18822751616531
1600	давления	8	8970	5.7678198578592	5.86792834792337	11.6692851659534	11.7908816741392
1601	создан	6	8965	8.60405793585519	8.8770235724868	10.0109005592405	10.2276969407357
1602	видом	5	8950	6.54064714133975	6.55318988854042	10.2496098198489	10.3852022700245
1603	болезни	7	8945	8.37952806689996	8.75202616338984	11.2513509095638	11.4773305098198
1604	изменений	9	8937	6.52419132742264	6.57017622209747	11.6467581104662	11.5989876531573
1605	поля	4	8933	7.97782203812482	8.30288617197591	11.102570046193	11.3365158523104
1606	пределах	8	8930	8.89355922555509	8.71356935525437	8.40207273006194	9.47541323245797
1607	требований	10	8930	8.22519903405248	8.23937953254512	10.5398102647572	10.6011643757586
1608	предназначены	13	8925	9.06590292243201	10.3649118975374	7.77566368564096	7.71201202226164
1609	сотрудничество	14	8924	6.99029330391223	7.02511374908719	10.8598642564819	10.8182077523609
1610	привести	8	8924	8.23475375013994	8.22614098013981	8.76952296660978	8.7642382727303
1611	рекомендации	12	8920	9.48458788764157	9.46925775526551	10.7099886486424	10.7272578972867
1612	названием	9	8918	5.91037205487207	5.88726505159636	8.5203109485331	10.5850659131535
1613	санкт-петербурге	16	8917	9.8473049863191	9.64940755189517	12.0304071530606	11.932607287146
1614	поставки	8	8914	7.86952827524521	7.89351399843977	10.6461412046019	10.9010288105497
1615	граждан	7	8909	8.29969345356192	8.31047201738324	11.6532477664743	12.1094849357517
1616	ворота	6	8892	6.58801508488663	7.22804785358598	11.0661660014151	11.5418439024188
1617	e-mail	6	8888	9.9947886470608	9.95456131957243	10.0836735948981	10.6586363898596
1618	оплата	6	8886	10.8173599110202	10.8620579018051	9.27810798856003	9.2937992899183
1619	отопления	9	8884	7.34104872918258	7.2640138463881	11.8599414109711	11.8409514540095
1620	рекомендуем	11	8882	9.23167654880777	9.23499236115411	8.91508167841989	8.97652067512388
1621	русской	7	8880	10.1664291912379	10.2929642469163	6.39128832986513	6.43451271148599
1622	участок	7	8871	7.25238908435965	7.54699170780502	11.0411825517067	11.2330619070911
1623	темы	4	8871	8.85657804917727	8.98971185213985	11.7348883205318	11.7455865041401
1624	расходы	7	8871	7.94305278776651	7.99113490031155	11.2460637295533	11.2073155465055
1625	музыки	6	8867	7.91938934977197	8.03204895108165	12.021027285895	12.2291803145211
1626	пройдет	7	8867	9.56138206650928	10.2305206933917	9.88384162592047	10.1839275942137
1627	кино	4	8864	9.84565000424393	10.018128655402	11.6622405147658	11.8576536282788
1628	изменить	8	8863	10.1483024773134	10.1506402376481	10.0882407589147	10.1189384421322
1629	качеством	9	8863	6.7487160314417	6.7143640176702	10.974563331635	11.0085213775421
1630	здание	6	8857	8.21721117107159	8.65478424075089	10.6627981015254	11.0151370085193
1631	топлива	7	8854	5.79229371704329	5.83362260540656	12.1257015992453	12.1305229675751
1632	настроение	10	8846	6.461206895563	6.48522414033087	11.8527955643601	11.7884005792683
1633	пользователя	12	8827	8.63587355982788	8.66575164063612	12.1578883198641	12.2288213650619
1634	получают	8	8817	10.1090483064897	10.3437204224989	9.73131839597372	9.87209912455923
1635	нравится	8	8815	9.27850025493147	9.31770790528781	11.280453181217	11.3688030927944
1636	крайне	6	8811	11.5127987548842	11.6977936208999	6.48702893829382	6.60378302067106
1637	этап	4	8808	6.58632586980334	6.60932433649396	10.133346541681	10.2875613158226
1638	студии	6	8803	9.60424538373612	9.68691225781516	10.1431733130764	11.5267504221804
1639	фирм	4	8802	8.68749850700253	8.75524213546909	11.7303671221979	12.073779247587
1640	размещение	10	8792	10.7879621208013	10.8016226821152	9.59727463658852	9.67797843946976
1641	домой	5	8789	7.79006788365053	7.90848565839283	11.9236453999479	11.8870233401649
1642	действий	8	8788	7.17820110997613	7.27817976913628	11.9122284070301	11.9208508649787
1643	вызывает	8	8787	10.6115826033388	10.813401002983	8.04599597646835	8.20800057853205
1644	главной	7	8780	11.2388599114483	11.2261831421113	6.05592256897744	6.05577802575565
1645	университета	12	8775	5.98468880179449	6.35033875508066	10.6823384779296	11.449366368447
1646	конкурс	7	8773	8.50672029511894	8.54097170553847	10.0078464671502	10.2479125527849
1647	скорости	8	8762	9.26891213280267	9.28014285101506	10.4218263281817	10.5355279149078
1648	статья	6	8755	8.05155390083538	8.06384664461207	10.2791299970061	10.4425923101971
1649	группе	6	8752	9.51582071696998	9.59542466904631	10.6048402860582	11.3706936407251
1650	иной	4	8748	8.64025715516369	8.55499533414691	9.23225541679549	9.28460385732994
1651	способны	8	8742	10.4499191925159	10.7175640867689	8.43473808305884	8.47241108036628
1652	стиля	5	8740	6.94723656243852	7.00634859347156	11.4678233247917	11.7428159571349
1653	мнению	6	8732	7.17418102836732	7.10851740403288	9.30825008404637	9.66836255657489
1654	готов	5	8732	10.1253472205973	10.4267066892703	9.78016955273264	9.77726027999975
1655	требуют	7	8726	10.5670181519615	10.6487230663177	8.93402373039571	9.01533529990142
1656	журнала	7	8724	7.56606349286258	7.62051584272081	9.93542149229253	10.985387453782
1657	подробно	8	8718	9.93105968437977	10.0341944233712	8.18789562361079	8.19781561514021
1658	воздействия	11	8710	7.57556457189474	7.69014340270436	10.1461401217015	10.2364100353331
1659	наоборот	8	8707	11.2505959883897	11.2249866177043	11.5477246559439	11.4308423569064
1660	редко	5	8706	9.86713613933973	9.96234750253913	10.1311994081568	10.1757526644706
1661	версия	6	8705	6.39797242474465	6.5377982643472	9.32802801303188	10.038720316016
1662	срока	5	8688	6.32644362159102	6.31735831768699	8.91996601802208	8.8804634951399
1663	технических	11	8686	10.4387875219098	10.4075315484537	6.66745123482396	6.64016849164682
1664	металла	7	8686	8.02780622149856	8.1837679769893	12.1516851621342	12.0748304416858
1665	сумма	5	8685	8.24994453664435	8.30668258254793	9.34027996816756	9.45235032078872
1666	большей	7	8685	10.944950061791	10.9276071928946	6.17575330520688	6.19644337303948
1667	принято	7	8682	9.5932669420348	9.69997814283394	7.35825476988071	7.35275924942462
1668	дороге	6	8679	8.24740930378265	8.28416929848201	11.9193898779445	12.0413855138177
1669	породы	6	8673	7.81096144206567	8.07414582272873	10.5387294413413	10.8744161652741
1670	волосы	6	8663	8.07944807925715	8.42027887175685	11.3156315757578	11.4371278337346
1671	смысл	5	8645	8.31165252154804	8.3509651897984	11.1070686256289	11.170187591337
1672	камня	5	8645	6.27780973918888	6.4557224125245	12.0189727540858	12.1713794656447
1673	оказывает	9	8635	9.92217132239901	10.7883175532587	6.9724592317488	7.1753723725563
1674	полную	6	8626	9.79738259366703	9.79571117388163	6.17538051539022	6.22341301120401
1675	недвижимость	12	8624	8.92754584591832	9.03974533245132	11.775634375791	11.9644003300576
1676	итоге	5	8622	7.8344379866357	7.68014612761305	11.2042513694115	11.3156646406918
1677	однажды	7	8622	11.3233662853516	11.6366613397058	10.2003286738309	10.517440371667
1678	успеха	6	8618	7.43437107243477	7.42485739779225	11.9690535736323	11.9952715738827
1679	транспорта	10	8616	6.71538689395421	6.78763779260221	12.1345418269424	12.2295352547032
1680	гарантирует	11	8615	10.2596775103555	10.8747574758139	8.5850158290551	8.62835223146029
1681	добиться	8	8613	9.36291952060746	9.34965210091694	8.80864013144389	8.84677942538531
1682	полного	7	8610	10.0991158864287	10.0881016850048	6.43069884817728	6.48701766517224
1683	русского	8	8606	9.64585753030435	9.71118388140742	6.43944165944422	6.54368034225348
1684	работников	10	8595	8.70298667226715	8.85911822339608	10.9782630602362	11.2074350676449
1685	обеспечивают	12	8593	10.2671213995504	10.8344089997608	8.37069049269216	8.50192244010982
1686	высокие	7	8586	10.1093013657722	10.1652384460489	6.81512202941331	6.96459902207384
1687	посетить	8	8585	9.19890263380882	9.21070834099304	8.74786325814187	9.02757701880999
1688	полное	6	8582	10.9806920318911	11.0468793615379	6.58546874559136	6.63329404781104
1689	отношений	9	8576	5.92239895565179	6.29282404384288	11.6621786679492	11.6395451389882
1690	международных	13	8566	10.44652345422	10.4116181361924	6.41405699883268	6.45469881297357
1691	специальной	11	8565	10.3113531694159	10.3348035186176	7.18264063116205	7.39810360175032
1692	пространства	12	8561	6.67684402993519	7.16000739977101	12.1027327855035	12.0715901767193
1693	секса	5	8544	7.81939940090028	7.94030122497885	11.0432104768554	11.9021616933554
1694	внутренней	10	8541	11.0399812501393	11.0539881347949	7.17910200831583	7.22459766978391
1695	завода	6	8540	7.65265649346314	8.29539662335496	10.6569389688529	11.6298743428983
1696	типов	5	8528	7.57263103161416	7.58079141353169	10.4307341833647	10.7347079044901
1697	солнце	6	8528	9.52077185266661	9.77856142493246	11.225122109076	11.3065800493809
1698	клиентами	9	8513	7.06704400220911	7.00545464060802	11.88465956892	11.8631163209722
1699	информацией	11	8510	7.14253536562002	7.15943785800502	11.1944770059943	11.1019924589175
1700	машину	6	8495	8.04827519838211	8.39151163102727	12.0549022218237	12.1800363255161
1701	отношении	9	8493	8.79641383552948	8.83464583992879	10.4129207414762	10.8716470744583
1702	очистки	7	8489	8.63079724516781	8.61787600768048	9.07410628665164	9.18444829708731
1703	показывает	10	8489	9.3359775785468	9.52495558521742	9.88787545515149	9.87781462900962
1704	надежность	10	8489	10.2433326053056	10.2006155962802	11.4654169494962	11.471233016176
1705	потребителей	12	8480	8.44738711302457	8.44749520732842	12.0374917703019	12.05142008443
1706	клиенту	7	8478	7.10318641077549	7.08349228831406	12.0523243014348	11.9903947413635
1707	камень	6	8471	7.34227729669642	7.68340913335847	11.6820571582043	11.8962684385607
1708	ими	3	8462	8.63424325027246	9.01784034617826	11.1607870108206	11.3250802712009
1709	дальнейшем	10	8459	9.43893092267792	9.25263770818805	11.1506776285644	11.2924994170963
1710	числа	5	8459	7.70392357585123	7.86670844198966	9.81914626207177	10.0846386295607
1711	ответственности	15	8458	6.31316128808195	6.37049426431301	10.1753819537473	10.1504431255871
1712	появился	8	8448	10.30932481259	10.8988721220061	9.71699600048099	9.99825361896809
1713	связанных	9	8444	10.7926449273505	10.7323172010972	8.04515829225085	7.95858753907165
1714	особо	5	8431	11.8852292134047	11.9995269236223	7.81477376642402	7.92810897612536
1715	зато	4	8430	10.701776896699	10.6452654864135	11.1037664574929	11.3060008558453
1716	события	7	8430	9.00540924035546	9.10101991500919	11.9192500459099	11.9391781303795
1717	такими	6	8425	10.2802879909745	10.2812608343345	7.92251600495484	8.05158359812295
1718	государственного	16	8424	7.8662103042712	8.40881540489728	5.30869245987294	5.3467381273856
1719	жилья	5	8423	7.57363896974554	7.65547790420633	12.2980060797631	12.2133141231314
1720	услугами	8	8422	5.82333114046357	5.85543871805068	10.3409184849683	10.707173139273
1721	традиции	8	8417	8.48266524727129	8.68840611085129	11.3255164007129	11.6215170229197
1722	различными	10	8400	9.33694649998469	9.37566530230855	5.59750242640381	5.71980019940041
1723	телефона	8	8400	6.11795841587007	6.08117808942468	11.936041354256	12.1925276800143
1724	девушки	7	8396	10.120432084703	10.3150435965638	11.4441302009654	11.7162272870566
1725	получение	9	8388	10.9351498728144	10.8822568086593	8.39204314273005	8.54639685421316
1726	мной	4	8386	6.04410718361389	6.01634865488536	11.6474221327823	11.7790155423243
1727	резко	5	8384	11.1168194424957	11.6678444309579	6.21975061128666	6.37295125085536
1728	пожелания	9	8384	8.61935301647267	8.5749993902174	11.0621930843863	10.9819524150199
1729	рекламных	9	8376	10.3147616362357	10.3378377696113	5.49589644107315	5.43683385563628
1730	казалось	8	8366	11.3790962278141	11.4618788578994	8.70067643989993	8.67153754261736
1731	желательно	10	8358	11.6658330810803	11.7334671490226	10.5668130461371	10.6445867261291
1732	независимо	10	8352	11.5515853584864	11.6130250598267	6.73960468444329	6.65683282419253
1733	комплект	8	8352	10.0385546438859	10.1364153338006	9.08235436242575	9.38902499609819
1734	годом	5	8348	4.6668132181735	4.54996512790942	10.7323510851639	10.6964771380995
1735	ряда	4	8347	7.92420453664466	8.07341192458363	9.66628483011297	9.93988885293983
1736	исполнения	10	8342	8.7404047841614	8.82634072817718	10.6167358228316	10.752885313802
1737	годов	5	8337	2.42355916045748	4.90458471961166	10.715104126853	11.1886284097736
1738	во-первых	9	8334	12.6657598827167	12.5487765486509	10.6545056585663	10.4859341621507
1739	целый	5	8331	10.6437999344949	10.7777188473005	5.97271670622387	5.93095230293729
1740	снять	5	8322	10.8208645339482	10.9025104393881	8.48165916421466	8.56302129999822
1741	вроде	5	8320	10.3973482717168	10.6011700309725	9.10682506616077	9.54615919931596
1742	кожу	4	8319	7.2933709477885	7.50915531464451	11.0284620283012	11.0052788432776
1743	способность	11	8318	8.18062829792354	8.75737270865453	9.79751951450031	9.96698414123938
1744	книг	4	8309	9.17705197302626	9.2442687246604	12.0535983220398	12.1742701760985
1745	оставить	8	8307	10.240443690464	10.265157653522	9.51830748209579	9.62169582380447
1746	отрасли	7	8307	8.08631773806101	8.28221650255652	11.7540813711864	11.8183502183297
1747	изображение	11	8305	8.65007483111654	9.12023098128129	11.3842866222477	11.5676892276066
1748	ситуация	8	8299	8.48297849495944	8.5690112208964	10.8698711600942	10.8420514644949
1749	сердца	6	8293	8.32525650529671	8.44756436285095	11.7726668376043	11.7495707365067
1750	будущем	7	8293	8.17707134632596	8.04342618001806	11.6646345442848	11.6805565572485
1751	землю	5	8288	9.0509345137429	9.31727067299061	11.8547484332039	11.938326125699
1752	дешевле	7	8283	9.2440217828443	9.24550485383362	11.726827442236	11.7201986879566
1753	зимой	5	8279	10.7003229020765	10.9155750126326	11.8993823205978	11.9391322343533
1754	общество	8	8275	7.34074553934717	7.66709701754159	10.5925180166009	11.2657568223993
1755	чему	4	8269	7.73559670323667	7.63851932247055	10.6751580648963	10.7171063529511
1756	участка	7	8266	6.60170033742912	6.74426354743023	11.9188455300254	12.0373658494061
1757	бог	3	8253	9.94149500425001	10.0584956441221	10.2639658297873	10.471768964874
1758	вниманию	8	8253	2.68572716159668	2.6403657344548	9.20189675711836	9.34457212474888
1759	удовольствием	13	8249	7.7519581258304	7.64395649549334	8.39646257996405	8.48452310499494
1760	института	9	8246	7.79598909668615	8.0857599807878	10.0961024878978	10.6582939263693
1761	появляется	10	8243	11.0896163382397	11.3053612537538	9.7543598123728	9.9239730363225
1762	друзья	6	8239	9.48264740917374	9.47728820834	11.5478212971156	11.5821854633172
1763	оказывается	11	8237	11.3299936457759	11.5604663456241	11.0350107717423	11.1438855425193
1764	создает	7	8222	10.8425200610286	11.4121613630873	8.98821348571951	9.11428618621858
1765	сообщение	9	8216	7.71150064914749	7.81970260617133	11.3705183269314	11.4725267008928
1766	мощности	8	8214	7.83584231297091	7.88181726966318	11.4748293725979	11.6885883193181
1767	слегка	6	8213	11.3529387615283	11.7555295436761	5.16761355323567	5.94155373237211
1768	выполнение	10	8213	10.0238670889906	10.0230833327641	8.71855992008808	8.87524678911576
1769	коллекции	9	8211	9.63437419642862	9.70119751184677	10.0749203306623	11.0338319283533
1770	городах	7	8206	8.2491476782901	8.1891382937994	10.3850256609864	12.1657424558937
1771	продвижения	11	8195	9.23908583215906	9.23443575767889	10.0696169673988	10.0981031407622
1772	среднего	8	8193	10.5025743058187	10.5235963044109	6.86698423505547	6.89508238408095
1773	форум	5	8193	9.84382930394079	10.2021151660837	11.3408184229171	11.7491579238415
1774	союза	5	8192	5.42975100264975	5.40033459803549	9.54687088785718	9.8604063453462
1775	играет	6	8188	10.0606457121486	10.3618656232376	9.49498962221856	9.63799454162288
1776	реки	4	8185	7.16347493562677	7.11485366410718	8.2341224179208	11.6087223006008
1777	лучшее	6	8179	9.85556440365429	9.93104610085631	9.78398436492213	9.80316909897364
1778	предлагают	10	8177	9.89418521003969	10.3313932772825	10.1806539922495	10.3018713034636
1779	миллионов	9	8165	7.88179636949122	7.79281956439978	7.72026001942316	7.73638475594768
1780	производит	10	8164	9.33488370598629	10.6917371393929	9.5147768403383	9.84346981886678
1781	отец	4	8152	10.3326909232188	10.4139300743301	10.0726244568571	11.1224687260664
1782	международного	14	8149	9.37756622135688	9.60321808522417	6.23220616672663	6.34021229528936
1783	считать	7	8132	8.38010675954314	8.39345970119826	10.5157116218873	10.8295836585025
1784	считают	7	8115	9.41627067038065	9.63888478719139	10.6833728216622	10.8028142851983
1785	течении	7	8113	9.17669537885435	9.030692760026	7.92815347666599	8.09925058752796
1786	собака	6	8110	9.40946158476691	9.65037771429843	10.9563219183421	11.0711062501738
1787	проведении	10	8109	8.67802852875529	8.58822716081203	7.97464571373937	8.3470043296612
1788	зоны	4	8105	7.90582979544913	8.46338348637944	11.2183830553645	11.4764082785087
1789	сведения	8	8097	9.04422427789937	9.0795778482145	9.65157090670203	9.60968444057493
1790	суд	3	8089	8.83831234232973	8.88467178887598	10.6070067569918	10.713463753008
1791	значения	8	8089	7.80711208605349	8.00299578757825	11.4898920365518	11.7285429504949
1792	системах	8	8083	6.32124539179477	6.392086024321	10.858865074657	11.2577504098913
1793	целях	5	8081	8.47723727451336	8.42127552811025	9.91619195355381	9.91225382595868
1794	отель	5	8077	9.73281313680405	10.1364049797692	9.71018574452909	11.0898016835199
1795	оказалось	9	8075	11.0016115351383	11.2031686933877	11.3014362497513	11.2735384379436
1796	семье	5	8071	9.38624035784704	9.33971865424092	11.3210159674036	11.7034727627007
1797	установке	9	8063	9.78783956329507	9.7571776878402	10.3973299247748	10.9146672893056
1798	связано	7	8056	9.48729853750285	9.5822382573026	9.24364820550114	9.14447799566201
1799	фонда	5	8054	7.10294389196213	7.16991509120702	10.6219737816647	11.3255911992314
1800	анализа	7	8054	8.52719086279374	8.90900442984085	11.0019498135209	11.2361146531077
1801	сервиса	7	8053	8.5157048800272	8.53892288817423	11.8038663469516	12.3846871897503
1802	нередко	7	8052	11.7248685497616	12.0321581964107	9.45534086963957	9.66069475780395
1803	технические	11	8037	10.6207992796977	10.6405248838806	6.86759488474675	6.825950740746
1804	ведет	5	8036	10.7229485221743	11.2151923713163	9.13440576362072	9.19737152569475
1805	назвать	7	8032	8.3133089522661	8.32844377604238	9.64723460972698	10.09876447922
1806	отдела	6	8032	6.99730576832742	7.15017047193269	9.11040092733201	9.45390405809104
1807	идея	4	8029	8.69485587603817	8.7711304639114	10.6788410165052	10.8789712278028
1808	стороне	7	8026	7.40889693427515	7.36696410771864	10.7396275956303	10.9952368930139
1809	человеком	9	8023	8.12669222945385	8.26531900972762	12.1669890706442	12.1112162706897
1810	объема	6	8018	8.37068859226748	8.34784388986552	10.2186933764113	10.3460161078597
1811	профессиональный	16	8017	11.2020973873611	11.2707347985502	7.03278655856416	7.20083989670299
1812	дел	3	8011	6.35679934353801	6.37515182586127	11.7452923868427	12.0644173729505
1813	сообщения	9	8001	8.78642859893001	8.99615902742505	11.9506706315003	12.0077790873001
1814	качественные	12	8001	10.4948721678674	10.4741611851713	8.62471992338236	8.73664655917891
1815	кнопку	6	7996	5.96866202330651	5.92473893456991	9.26136788987309	9.69336887127999
1816	все-таки	8	7991	11.3305586795939	11.5131053996168	10.7479416820225	10.9135050194569
1817	произошло	9	7990	10.5982384579811	10.8966638093034	10.9922029443663	11.0419839097142
1818	туристов	8	7990	8.91414453229718	8.91764789038647	12.036096710955	11.9490663797404
1819	вовсе	5	7989	11.2930744046205	11.4297756760539	9.44000399006559	9.50050900445566
1820	второго	7	7985	10.2343620724266	10.4198803258512	8.10784433901339	8.16723644847179
1821	дополнительно	13	7980	10.8207318396648	10.9879158073319	10.5071735500113	10.7054488378268
1822	видно	5	7980	10.2129351534179	10.2629353762649	11.8366884268936	11.8347860244149
1823	расположены	11	7976	9.76263301531653	10.0912981950392	10.402006878745	10.5301735395973
1824	окно	4	7968	8.64262649262917	8.85345896012428	11.7821708977212	12.0462008018675
1825	коллектив	9	7968	8.39945109833242	8.46094331909642	10.0777450435833	10.6665138301512
1826	поколения	9	7963	5.41526099100545	5.34444768710595	11.6383816534517	12.1423294603108
1827	получила	8	7962	9.88262863953363	10.7533284508958	8.98425686329265	9.12714167442278
1828	устройств	9	7962	7.46602160366623	8.00303249664407	11.9427528938938	12.1658205145614
1829	эффективности	13	7959	7.9005287585507	7.86755290497662	10.7175763698815	10.9315490082749
1830	будущее	7	7957	10.1230375263173	10.1561777378755	11.930479198105	11.9765498403989
1831	событий	7	7956	7.76717704405461	7.82303604924875	12.2987823358194	12.2814130947248
1832	профессионального	17	7955	10.0638283135081	10.0746117194946	6.87770175939668	6.96569891387833
1833	цену	4	7952	7.87881902531729	7.92977438015687	11.8506944243787	11.8295520424585
1834	дерево	6	7949	9.44152118368305	9.7771890226142	11.8327685794033	11.8842640780353
1835	отделки	7	7949	8.50910616288479	8.53858483223391	10.277821055926	10.2836171124828
1836	приняли	7	7944	9.11569073255642	9.42448854513838	5.75101123688063	5.73403744041316
1837	прошла	6	7942	9.5719557680296	10.3777213981776	8.69869375368633	8.95225173970823
1838	память	6	7942	9.63708721702358	9.86244299963688	10.9564141921522	11.0818403558643
1839	оценить	7	7942	9.5999870076068	9.57867194779178	9.9779095039589	10.0383418138001
1840	искать	6	7940	10.2576269998388	10.292318084955	10.7457048632925	10.8521888261047
1841	чувство	7	7929	9.28336189794582	9.41696519188773	7.95938252582987	8.01441536763828
1842	хотел	5	7921	10.020193743934	10.2442159425474	9.37423085718353	9.43708633789589
1843	объект	6	7921	9.78096356071769	9.96135683913747	11.5497032008436	11.6555932892262
1844	понятно	7	7921	10.6277553232406	10.6236654315366	11.7206144813572	11.605185669746
1845	поставить	9	7917	10.8197576368781	10.8693427741344	10.1887585421132	10.4144798303738
1846	интересные	10	7917	10.3719406238674	10.3624622308588	8.83644192927713	8.88651012285271
1847	прошлого	8	7908	7.7209048583525	7.69491235092691	7.90814960959272	7.58766565662466
1848	офисе	5	7893	9.05214171600454	8.93064375774518	11.6649809442473	11.8771790776293
1849	шоу	3	7893	8.75595323726992	9.25054954961949	11.2676568916603	11.711028826422
1850	хорошего	8	7893	10.5103438140029	10.572495278571	7.67383082322773	7.72406954330504
1851	порой	5	7888	11.6722926822259	11.7971433530507	10.4981112675071	10.6625255199704
1852	подобных	8	7884	10.8236601893469	10.8114444030344	8.4826944302373	8.63679913178084
1853	среднем	7	7882	9.72240438087981	9.54441402993123	10.2517933103205	10.3206167840293
1854	следовательно	13	7875	11.516457265383	11.4341615874852	11.1967814602958	11.1611401562628
1855	ежегодно	8	7872	11.0350310712269	11.4609256176492	10.0709528100321	10.2089779178311
1856	перечень	8	7867	9.03483724919903	9.03703319604269	8.87747885645949	9.00268239151854
1857	увеличить	9	7858	9.84319255856868	9.831022521706	8.43432274885307	8.49149679580778
1858	оформить	8	7858	10.4574792202704	10.417021365689	7.92604921214473	7.96973811592282
1859	зале	4	7854	5.94834273161866	6.04891191712461	10.5532683738916	11.0892841532189
1860	мастер	6	7850	10.6056289756678	10.7599579932734	9.6642694980069	10.143301741607
1861	страниц	7	7846	8.72329008842591	8.91012771421299	11.7626637614509	11.7435302515041
1862	бумаги	6	7846	7.26292422636003	7.48926681473383	12.2028335468808	12.2510528319974
1863	услуга	6	7845	8.35914530965157	8.35469447134279	10.6465300011374	10.8519664030277
1864	родился	7	7843	8.91272232702686	11.3247621212095	9.99915453589779	10.1618629836731
1865	салон	5	7841	9.03447305763672	9.12826454647736	9.78068426389521	10.1897856596826
1866	ст	2	7838	9.7194059884782	9.77439285394706	10.3266157334342	10.190772422822
1867	служит	6	7834	10.7253893026839	11.1814491225055	9.20773094850885	9.43803977621364
1868	компьютеров	11	7831	7.27285133332584	7.22494832869359	12.2279829781669	12.2992388684906
1869	древесины	9	7830	7.24926565148512	7.46556216006074	11.8613124237724	11.8659325974001
1870	принцип	7	7826	9.0056611867387	9.11982787574057	9.22755663168571	9.52752445939735
1871	двигателя	9	7824	7.81769153258144	8.03898282247457	11.8992800181963	12.1887166089742
1872	группу	6	7822	8.91578264314585	9.09557640159636	10.465505387108	11.0835539716935
1873	вечером	7	7821	9.9417889599454	10.0256794159876	11.6837951011699	11.7866990144667
1874	впечатление	11	7821	5.85120963453327	5.85645689890715	11.4158595999707	11.3949810101954
1875	совет	5	7817	8.37195879075167	8.50625172151162	10.4636139439495	10.6413069287653
1876	направлении	11	7816	7.22189107499211	7.32036831414398	11.7651690023589	12.0770663624037
1877	идти	4	7812	10.3153548657586	10.3765513022384	11.1152092940633	11.0862614832932
1878	открытие	8	7811	8.95218617579711	8.96653415851135	9.23944071403461	9.51780105477531
1879	знал	4	7806	9.42659216832152	9.69820122714739	11.7319284588819	11.7370029106158
1880	вещества	8	7802	5.74599151375011	6.10747725047422	11.9388966469903	11.9756279257102
1881	собственный	11	7799	9.28129671550437	9.31687485686443	7.97650461813225	8.10443130084312
1882	вниз	4	7799	7.71377207337321	7.90507890863482	11.9851742713151	11.8833930745455
1883	аренду	6	7798	9.9773259517133	9.93983753746494	10.8154649376362	11.0183921977512
1884	факторов	8	7797	7.02525485090921	7.16780501388672	11.6224726516333	11.5329041644587
1885	обращайтесь	11	7797	10.4229336095323	10.5289125281098	9.84517308975611	9.86536134830706
1886	теме	4	7793	8.79360588742784	8.74680222135951	10.8643580761964	10.9233853188651
1887	молодой	7	7790	11.2538824969232	11.4562132700975	8.02379988417379	8.23075007603804
1888	успех	5	7787	10.0720983959406	10.0849182621452	11.7478071741999	11.8186784284391
1889	пользуются	10	7787	9.57234837644684	9.77637367257089	8.59819894325655	8.76736454446253
1890	применять	9	7779	9.3826664468189	9.4021239309015	10.2772667113425	10.804400066509
1891	поддержка	9	7771	8.43271575685982	8.6217532241529	10.7335026837653	11.2231779896612
1892	другую	6	7765	10.7135500237088	10.651234167408	8.99933494816888	9.069535352899
1893	игру	4	7761	8.77279512006463	8.95867488154892	11.3992031049415	12.0076262520285
1894	чрезвычайно	11	7755	11.5718833974593	11.9029870090499	7.70560196953019	7.9201758947188
1895	направлений	11	7755	7.34602831165773	7.33751962410722	10.0859928258087	10.0959762846
1896	правительства	13	7749	6.89055459060867	6.80004921816111	9.0430165708281	10.971968087232
1897	предоставляется	15	7746	10.1516667292214	10.3891692297852	8.75248286175383	8.80251859459911
1898	хорошее	7	7745	11.1844860660572	11.1999355632815	7.48576819581922	7.49360881290228
1899	прошли	6	7737	10.3853634078689	10.8635052509216	9.30052114782233	9.42449545502074
1900	наук	4	7734	4.05394675204705	4.1633453358921	11.6157459680761	12.1385505647415
1901	удобства	8	7729	8.75594239274045	8.6932602078543	10.7859229341891	10.7911147688774
1902	ответы	6	7726	9.53064842569979	9.5453427679949	10.5946634437043	10.530019507178
1903	затраты	7	7723	7.92772267699405	7.94277886604879	10.7651869822749	10.7287171345335
1904	профессиональные	16	7717	11.1500095483817	11.1254488805339	7.20796974013729	7.39938391977035
1905	детских	7	7717	11.0093566424065	11.0545744685384	6.03660807410376	6.09527973765535
1906	растения	8	7711	8.72999040300996	9.19149559552974	11.8348937123918	11.9081279733056
1907	английского	11	7710	7.9778801996103	7.93190373469041	6.42408102415049	6.42023561526129
1908	слой	4	7703	6.46155256284153	6.90575974916739	9.92656494482414	10.3387583559453
1909	блок	4	7697	8.57112987559231	8.95919472405883	10.0312694214873	10.3878777255454
1910	строго	6	7694	11.4860453901441	11.7591236616928	7.96680587183057	8.1774701087515
1911	утром	5	7693	9.13801256029278	9.21837017502269	11.470056276577	11.6269396643165
1912	защиту	6	7691	8.24013320281489	8.36395534885975	10.3708671270927	10.4734065845718
1913	организовать	12	7689	10.0791065414404	10.0907696560343	9.49266386631859	9.65146070762527
1914	игре	4	7686	9.88611884331359	9.89724214479691	11.6959044738619	12.1565049010016
1915	искусство	9	7686	8.90953008529871	9.12544022976291	11.3093302669992	11.5794385093309
1916	хотят	5	7684	10.0207627077664	10.0713160740956	10.0793503805763	10.108904521625
1917	профессиональных	16	7682	10.9685591219381	10.9066974787248	7.15693444071993	7.41534172810179
1918	заявки	6	7680	8.21479063666126	8.21288732772903	11.5364786735532	11.4625353637451
1919	пяти	4	7680	9.93069218360024	9.86732926606645	8.56275189098297	8.69185317739066
1920	ресурсов	8	7678	7.50359129825942	7.63092832908796	12.2120445678958	12.2683089185471
1921	оба	3	7672	11.7952300355271	11.9459185290895	9.07060653314855	9.30631614414461
1922	праздника	9	7652	8.28605232838408	8.32598085898074	11.9657453569296	12.069160413262
1923	молодые	7	7649	10.9669292147128	11.225982070834	8.34728077377828	8.49331895771431
1924	франции	7	7646	9.09461306629265	8.97518014638318	12.1687542866811	12.2217376485978
1925	родители	8	7643	10.7008627231396	10.7516192727468	10.9496408114656	11.0550240230429
1926	некоторое	9	7632	8.99217847723678	8.9988248613385	6.14305163092655	6.15478583641008
1927	будущего	8	7629	9.98735210843289	10.0288824677864	10.2596489303922	10.3516521802478
1928	нашли	5	7628	10.4231827913175	10.6151148916718	10.3426138955048	10.4505859734612
1929	исходя	6	7619	10.9507738790057	10.978197372377	6.70736717126847	6.63817362897337
1930	взрослых	8	7618	10.3315539095596	10.3113760901194	11.6157148296856	11.5982212904357
1931	частных	7	7606	11.3425934737839	11.2708123009769	6.25396375967807	6.29988971901461
1932	представителей	14	7604	9.90818750180801	9.87731555030453	9.68895964395439	10.1155041161092
1933	голос	5	7602	9.11119844324162	9.23412070418092	10.8609648596368	11.4731506433821
1934	суток	5	7596	7.59729132633622	7.5975245557624	12.0961218192979	11.9896998969905
1935	комнате	7	7595	8.22211955339806	8.1959713029758	11.9757547840156	12.0675188692781
1936	суммы	5	7594	8.32113547388538	8.44680384069563	10.4331308833449	10.4810107347979
1937	средней	7	7592	10.7415809756093	11.1470455502587	6.33300653202575	6.73692001626816
1938	подготовка	10	7592	9.78136475342646	10.240465279718	10.0056438416482	10.0936143205284
1939	использоваться	14	7591	7.27854129533659	7.25838984819272	10.8304054899113	10.9111860725915
1940	словами	7	7590	5.2305022501552	5.23912742392606	11.7215793229176	11.8045584391809
1941	пользу	6	7573	9.41812738466445	9.31708784140661	11.0559839694223	11.4353175708145
1942	ворот	5	7572	6.96114681810349	8.39769483575077	11.8318879588041	12.2028941201126
1943	труб	4	7554	7.19108796739554	7.68323542487486	11.8045071481972	12.0993800118846
1944	собственности	13	7550	6.26213287113752	6.23232454184325	12.1345972405333	12.1295806395301
1945	стекло	6	7546	7.71961992652402	8.22276392365694	11.7669111812649	11.9670765928967
1946	отвечает	8	7544	10.5841180159134	11.0901811098361	9.38909805340296	9.47031869392043
1947	какой-то	8	7544	11.3184798023999	11.4219485192281	8.21111510839603	8.4234961748961
1948	разместить	10	7544	9.98912208537596	9.98226941957294	9.82664296608079	9.929978499934
1949	подарки	7	7543	9.08228685543221	9.10032127989335	11.9417199905504	11.9168261179939
1950	общая	5	7543	12.1736514266942	12.1270673484811	5.51965274862951	5.52440331264762
1951	стадии	6	7540	8.79603995801303	8.8328612534488	9.10332849922086	9.33330348675921
1952	пород	5	7535	5.85162253369836	5.98097359562347	9.83958723147638	9.84263860653047
1953	питание	7	7529	7.76504979748376	7.9618178063832	12.0254647604874	12.119058396157
1954	третий	6	7526	11.6989644686465	11.7564229018255	9.02855291623861	9.12634134642358
1955	обратно	7	7516	9.52564314795928	9.71417987020668	12.036223953534	12.0140911597209
1956	немедленно	10	7516	11.1833456189468	11.5709236040504	8.87250396834486	9.07499516446174
1957	производить	11	7516	9.70151655512956	9.71452175586851	9.61706880842202	9.88993931651888
1958	корпуса	7	7512	8.87701598180789	9.17030980410278	11.3731185923466	11.7648783931371
1959	открыть	7	7508	10.670508110419	10.678822781843	9.94052518636681	10.0849591805896
1960	окончания	9	7506	7.1160863558794	7.07188166951332	8.72127687170298	8.87560620916649
1961	большинства	11	7505	9.2663674336876	9.23748983182525	9.00639101260005	9.20586335432879
1962	гарантия	8	7505	9.20432917251723	9.33567930895459	10.519622115892	10.494917228112
1963	качественный	12	7499	10.8626140832174	10.8455283729265	8.05296465312992	8.15740542142951
1964	заявку	6	7496	5.76272637435511	5.7511894851289	11.3441341485557	11.2534888368575
1965	охраны	6	7495	9.0360918391484	9.20521770466303	9.95420788580982	10.012088920964
1966	само	4	7494	11.3237094108806	11.3914589046758	8.3521308693609	8.38744079960387
1967	президент	9	7485	10.628816938918	10.697659858168	8.26741855993247	9.84692443548379
1968	журнал	6	7478	10.1093297012436	10.3569323154514	10.0194983441785	10.7971161978039
1969	объявления	10	7478	9.18443735213121	9.25452263158084	11.6922947006538	11.7325567952883
1970	процессов	9	7476	6.65908931013893	7.02406920228988	11.8452756421725	11.9568540113078
1971	любая	5	7465	11.718680657945	11.7285208633413	7.67360776689265	7.75742120884086
1972	наверняка	9	7464	11.4091002374127	11.6198381964489	10.2420942576613	10.3472696925458
1973	собственных	11	7463	10.6315874800458	10.6994598387006	8.04714309941321	8.2530433731442
1974	науки	5	7462	9.30796571065712	9.3267818047642	11.7579905133688	12.0161523005815
1975	крупные	7	7460	10.9747529889579	10.9891327955214	8.58669823202435	8.7892334291312
1976	семинар	7	7457	7.93594233888166	8.18205059305124	10.9133337711874	11.0935737605965
1977	экономики	9	7456	7.54154574730229	7.52689171555488	11.9327460266437	12.1288102408873
1978	небольших	9	7454	11.1628148787723	11.1752662147695	7.62523879863435	7.8008575250968
1979	качеству	8	7451	8.51904228368643	8.46388342760556	11.1162841912662	11.1563410278704
1980	говорил	7	7450	10.0646833941764	10.659745572464	11.0243488607743	11.4434307408259
1981	высоких	7	7447	10.1931384612975	10.2163607741444	6.0613358542849	6.13409863615943
1982	свыше	5	7443	9.54145700355316	9.69045063826646	7.55056196849132	7.59224279578746
1983	будь	4	7440	11.5994438251344	11.5812087511778	7.85114554417134	7.89389651259938
1984	моего	5	7436	10.5993527973322	10.6978323861454	8.17689343366485	8.38516084833747
1985	спокойно	8	7433	10.9414814028694	11.1553406924448	10.089375282674	10.1766878990749
1986	поможем	7	7432	7.97755101774969	7.9428247209075	8.09326753952437	8.07740601331464
1987	технического	12	7431	10.1670345584062	10.1661854640477	5.47471526412187	5.44307848128046
1988	вещей	5	7423	8.47337930335996	8.58549838620907	12.4710455383111	12.3835269980211
1989	городской	9	7420	10.6322894023338	11.0342424537997	7.01144079666351	7.06170539091253
1990	горы	4	7417	8.8029373490143	9.33915703408853	10.771511502619	12.1005304485146
1991	груза	5	7417	7.06455879638627	7.34451857965916	12.4103057074466	12.3151139854341
1992	необходимое	11	7415	9.57862877070608	9.58389417496386	9.18977622992681	9.15614080316425
1993	причиной	8	7413	8.26409693222441	8.23314873794151	8.69813710636722	8.8690698691553
1994	помещениях	10	7409	7.78261212884517	7.83090428922768	12.100584292529	12.0418387498043
1995	предназначена	13	7401	8.84411287236641	9.9319010198193	7.99181719621035	7.92629222371251
1996	сделали	7	7401	10.83175458096	11.0661126745241	10.6440831139459	10.891966374728
1997	принимает	9	7395	10.3791407049005	11.0661304477385	8.74553547576244	8.80069671959034
1998	спустя	6	7389	10.6569092780719	10.7345695476779	9.2834250609939	9.35825417695781
1999	основания	9	7382	9.20806708528866	9.3659812717574	11.1772296984098	11.3759127576429
[truncated: 8,001 more rows]
