# Supplementary material for: Frequency, Informativity and Word Length: Insights from Typologically Diverse Corpora
Source: Entropy (Basel). 2022 Feb 16;24(2):280. doi: 10.3390/e24020280 (PMC8870940; doi:10.3390/e24020280)
Supplement: Supplementary file 1 [file entropy-24-00280-s001.zip › Datasets/Spanish.csv]

	Word	Length	Frequency	Info_given_previous_all_bigrams	Info_given_previous_cleaned_bigrams	Info_given_next_all_bigrams	Info_given_next_cleaned_bigrams
1	de	2	12828685	2.39342404654211	2.34561965632009	2.41992327154928	2.46462218419914
2	la	2	6826947	3.53229312073865	3.42820573943354	1.56651886121208	1.55609412652071
3	en	2	5275386	3.9230546212092	3.91412810134355	3.22472084450518	3.26452741054599
4	el	2	5259855	3.67841868288816	3.59581966437528	2.21247460333383	2.19709509782104
5	y	1	5169209	3.90675321558346	3.96533380598254	4.4674205051327	4.508111985005
6	que	3	4470697	4.15060471362229	4.0916289494823	3.49550653577239	3.4456115540514
7	a	1	3388462	3.60056617527006	3.5509775378666	3.6171662241839	3.610269915005
8	los	3	2941330	4.54469629948089	4.44966306090903	2.15021840499894	2.12649659976192
9	se	2	2162003	5.01659685089746	4.9867753025878	1.93639245454966	1.87041302410076
10	del	3	2052175	4.62655625589497	4.6120341684048	3.1372096424633	3.14943867960279
11	las	3	1973994	5.06337459823437	4.97663352927203	2.16184076043586	2.13785900907959
12	un	2	1945080	5.01501493838807	4.95062161355809	3.11705436339944	3.09931250462664
13	para	4	1929218	5.03038712552277	5.0378647063485	4.08770110908619	4.07338194395824
14	con	3	1917197	4.7152933734985	4.7143412873456	4.75243408648105	4.76000548900545
15	por	3	1742001	4.78811579729585	4.75828753477621	4.44508511529394	4.44213533907892
16	una	3	1639779	5.26268095217075	5.19707309134166	3.38896911992082	3.38282413984273
17	es	2	1619947	5.54709283421136	5.67394309033526	4.6500536112027	4.62144173079694
18	no	2	1353187	5.78289754081867	5.75882597972412	4.14245196710058	4.08154886601231
19	su	2	1249027	5.67327760155175	5.60144941502452	4.11455519475069	4.10340696510075
20	al	2	953778	5.62621353870929	5.62183428625187	4.39708260499788	4.38719177725967
21	como	4	852317	5.97134377218604	5.98489961376055	6.44301272088769	6.51783441272222
22	lo	2	804709	6.56277493459016	6.50583888324216	4.24927231288242	4.21936757209811
23	más	3	783152	6.23717476575099	6.1913179640924	4.32481583555565	4.28230978924164
24	o	1	769596	6.26310836278769	6.40017483736922	6.60249841490134	6.74637360696884
25	sus	3	554504	6.62107568665127	6.56144256546289	4.01148580931355	3.99800930486707
26	este	4	525673	7.21112019574252	7.14227890610056	4.81966720130132	4.81340897057487
27	si	2	468100	6.96963263402653	6.93300247478687	5.58900054863872	5.55993146598729
28	esta	4	452410	7.55995098187552	7.50220750703042	5.08041677852685	5.09080752155233
29	ha	2	395129	6.74975084512609	6.89875706005038	2.34007740223941	2.30910947241575
30	son	3	386837	7.19061225228918	7.31785444751136	6.36431950088679	6.39673033033558
31	pero	4	358906	6.63394795883059	6.54781719174916	7.19101849247966	7.17039078087567
32	sobre	5	335191	6.67111210660292	6.74265423557623	6.69656423025458	6.70681523296324
33	ser	3	316900	5.79067226471195	5.73251476889116	6.43285887284226	6.4257449826626
34	puede	5	313385	7.03341192172784	7.05533110144142	4.0753614617295	4.07174700675869
35	sin	3	301671	8.03613716590596	8.05644728451495	4.3854087476529	4.37173873528431
36	todo	4	294572	7.62976676825635	7.58921704868177	6.61938145569622	6.56022494357195
37	desde	5	287716	7.92979710081023	8.03071841370686	6.49258154846996	6.53055356533804
38	le	2	275448	7.45320190744356	7.52773382773922	4.16619516874415	4.1436001118538
39	entre	5	274545	7.04335378257967	7.08320277859651	6.45884562441801	6.45927445067596
40	ya	2	264978	7.58044949340574	7.58337638063601	6.7036870601615	6.67209157789119
41	todos	5	259910	7.98411161742949	7.93780027995686	5.42184358015216	5.37983496632271
42	nos	3	255323	7.66330312025582	7.70796215409495	3.98176451424243	3.97274611619748
43	muy	3	250933	7.56906455158629	7.56177442206764	4.49284623307785	4.48514136757913
44	también	7	238182	8.18472389912739	8.26966175707526	8.01071012527085	7.9600354926462
45	cada	4	232585	8.48547563329446	8.43769756125102	5.31674146999093	5.29664021037409
46	me	2	232361	7.69224716706402	7.70991122434712	3.91245652789602	3.97653196300146
47	tiene	5	226028	7.80655537937179	8.02254395613516	7.68916112799976	7.67968352205756
48	cuando	6	224888	8.43536693142793	8.47098325852603	7.18433061821846	7.18498506336653
49	fue	3	224280	8.00542702230707	8.35154799884249	6.4795689124028	6.48244655410433
50	hay	3	214337	7.40987405135479	7.36715638061836	7.20283553138469	7.19232733032753
51	hasta	5	211469	8.13396851949661	8.30890927893476	7.22981221064193	7.28673573380907
52	está	4	205878	8.06289581167624	8.31394898190028	5.39511297008755	5.36218225278614
53	e	1	196449	7.60572790542869	7.80273588996658	4.70942192958079	4.80579880325746
54	han	3	194405	7.53972345933969	7.57075154451823	3.31388620957508	3.28959179137368
55	años	4	194147	4.63270815421716	4.54533630610209	8.32293242928523	8.19132934126018
56	parte	5	188090	6.43417176911681	6.3457021432041	7.52550974111238	7.43811254535018
57	dos	3	187447	8.20544928966556	8.15621519605197	6.2299695941638	6.26428611461081
58	nuestro	7	177896	8.50987432936764	8.44154334785499	5.70556872828927	5.73649536956727
59	donde	5	172060	8.12694901488682	8.16685540860816	7.35201971470919	7.35588716077607
60	nuestra	7	169656	8.48752976160695	8.42537482745742	5.75653877381845	5.77339640959187
61	tiempo	6	166856	7.06389026775524	6.98164354312856	8.61079117087422	8.5110435127328
62	te	2	166734	8.07863771071755	8.14236736699581	4.06751170233913	4.10953151165184
63	forma	5	163973	7.78744350359618	7.68450075136569	7.26959281407806	7.26030395209349
64	uno	3	162724	7.64238136884661	7.58705423226458	8.0894405080388	8.00189770688948
65	tu	2	162572	8.2294809538549	8.24608135975102	6.5103880200755	6.65511037566659
66	vida	4	161691	7.15276848099974	7.02803041323905	8.27290784375107	8.14588027647334
67	vez	3	159719	5.00141761170144	4.92663363523472	8.4135227698008	8.37256621952959
68	mi	2	158539	8.61281616139867	8.58519113181302	6.42394150580829	6.53338556039744
69	trabajo	7	157761	7.81763819374995	7.69613294912284	8.79251975839697	8.70272499481611
70	así	3	156044	8.23737336231222	8.21707337308785	7.13190397662795	7.03931447255193
71	información	11	155582	7.42936448633231	7.32998938790304	7.5670733734847	7.48739013078723
72	gran	4	152211	8.06553650616305	7.9655571295454	5.55836121208375	5.58325075008787
73	personas	8	152069	6.73077208950264	6.6475325939844	8.0364178913237	7.97878704713497
74	otros	5	151866	7.89738073928704	7.81573466720338	7.20412489947754	7.2132977444657
75	estos	5	150568	8.7339373050931	8.65903070088821	6.03445683848198	6.04215331034675
76	esto	4	149088	8.74826218626968	8.69545609375812	7.66249573987976	7.54751465285833
77	mundo	5	147811	6.34686913670135	6.23034085667822	8.64968587694528	8.54926400818597
78	nuestros	8	146600	8.38289862152061	8.30561005734968	4.57345177307104	4.54600947569115
79	año	3	146569	6.75066763909412	6.661964496946	7.39868713161112	7.27720394735648
80	pueden	6	145954	8.07829439243056	8.12714434447285	4.87410426269331	4.88129503563356
81	mismo	5	144688	6.39461284143664	6.30733495668572	8.10664055421164	8.0441039053669
82	durante	7	144605	8.65280508705032	8.8272711089168	7.46872360013855	7.44979247997485
83	siempre	7	144241	8.70010718670479	8.71395531082069	8.6616373120587	8.61898135950438
84	hacer	5	140467	7.66268421824983	7.61590846750714	8.37762952616511	8.42549014007374
85	tanto	5	138209	8.19639183115848	8.17305195606543	9.11658871090721	9.07398126553112
86	mayor	5	137375	8.18093292768442	8.09764467492449	6.21550102716161	7.37782111468224
87	porque	6	131510	8.5539697401231	8.58079218572847	8.50090309985872	8.52825933072463
88	día	3	130743	7.48060184380226	7.38959019421191	8.83792418764565	8.74154797933146
89	todas	5	129692	8.83506095944266	8.79594213472598	5.07323712872404	5.04839272461269
90	mejor	5	129224	8.39062559690984	8.32963916123937	8.38521924977294	8.41905368175489
91	web	3	128516	4.67917335117874	4.64553218775814	8.8511556377049	9.07584480772109
92	cualquier	9	128180	8.40460304526646	8.33622480982966	5.95702070956576	5.93569981434867
93	hace	4	127314	7.99052755128533	7.99793740675694	7.69432490790503	7.68929107572463
94	bien	4	125455	7.4534309268042	7.46649345940124	8.87010157350233	8.8358053575849
95	sistema	7	123845	7.24142155461408	7.12972041995379	7.4972340604148	7.79844028712368
96	servicio	8	121604	7.93529536877482	7.82618724516894	8.62921749953252	8.66957821796395
97	ni	2	119721	9.01661119197021	9.10738317892849	8.50467337278682	8.52903878884771
98	cuenta	6	118721	8.08656473132096	8.18077622400398	8.38210051812905	8.32009586923909
99	desarrollo	10	118707	8.20178871901481	8.07954789434773	7.93224635036025	7.9164568720251
100	lugar	5	118279	6.90974236838062	6.8394029394551	9.03178593047737	8.94610976383514
101	debe	4	118221	8.57453387776188	8.61440360991633	5.50357340252529	5.51973506579682
102	servicios	9	116854	7.71800881996857	7.65492031760451	8.41425445559583	8.38318986351224
103	estas	5	116804	9.1195085560368	9.06032950511131	6.00654507206886	6.01179962123578
104	empresa	7	114570	7.23674179177954	7.13037514298331	8.46533343136784	8.63679497318903
105	sido	4	114226	2.96543396053599	2.93021749272435	7.10577928163519	7.14236476745241
106	caso	4	112708	7.20294568233193	7.1035507026084	8.93288470886171	8.87025874493455
107	otro	4	112336	8.5181146981233	8.44837561809961	7.60174914610533	7.58236752140675
108	además	6	111519	9.19143412649379	9.16524790199052	8.96787933831018	8.85186183650654
109	decir	5	110854	4.35493445669067	4.31694463987268	7.38584196098294	8.56444900510002
110	calidad	7	109426	7.63949847834546	7.54660096311305	9.09337684609005	9.01937583222363
111	eso	3	108820	8.19925312872156	8.12654009613021	8.63240157757415	8.52676755184836
112	usted	5	107985	8.37027064742274	8.34824833804593	7.69624356486603	7.62599677696891
113	datos	5	105579	7.60196709538715	7.50084031268184	8.22963069755231	8.2307096901866
114	estado	6	105305	7.7562470992754	7.64920076693052	8.79829056058839	8.89689996980211
115	era	3	105150	8.86847755852612	9.0828978043817	8.62100036649878	8.68424286934918
116	ahora	5	104589	8.99735972376284	9.02967174370948	9.13366664601788	9.09549131046629
117	sólo	4	103967	8.93050422531884	8.93906838105228	9.01250279658257	8.99777146152345
118	tipo	4	103679	6.54136169290491	6.48642768949131	8.04539557438518	8.1591163615363
119	ese	3	103303	9.09304638489342	9.08967439737	6.88786327772676	6.90020585400837
120	sea	3	102221	8.21410078726237	8.20614108443927	8.73428938690561	8.76293722377473
121	productos	9	101329	7.84703708366668	7.76092965728503	8.48049126297254	8.65389789348138
122	qué	3	101101	8.4682377582367	8.38987609092133	8.2546752949633	8.22174569003672
123	nacional	8	100946	5.8915791347212	5.81350161634803	9.06708437019392	9.06583957312407
124	están	5	100919	8.81469833283948	8.97724627182878	5.89745444026788	5.88200343263689
125	otras	5	100498	8.47000616837058	8.39351846948091	6.51476068753381	6.5091441305485
126	hoy	3	100388	9.51816170047312	9.51485406780264	8.6132164782951	9.21183787657445
127	tener	5	100336	7.95533608940536	7.91159967385349	8.69888861169513	8.69692158931394
128	nuevo	5	99734	8.25690869875409	8.16619836805902	8.05776530654126	8.20774002607931
129	tienen	6	98566	8.68781758514243	8.79465966133862	8.990964202599	9.00814145043965
130	ellos	5	98495	8.62910956289141	8.54267962534439	9.03117787081583	8.94960388091228
131	ciudad	6	98462	7.49376729183915	7.370117410842	8.99899758019185	8.9642718171437
132	antes	5	96550	8.85566895062562	8.95685824525271	8.64750013541056	8.57735422992556
133	otra	4	96412	8.83849411882547	8.78584473658776	7.01546123256951	6.99958266108401
134	manera	6	96277	7.37382662983344	7.26296444847613	8.3349856062407	8.30713702285888
135	antiguo	7	94754	4.12457531741855	4.08101456191797	3.20411513694384	3.1588056564501
136	yo	2	94602	8.939657593384	8.90814127624688	6.96863334392106	6.96537302081525
137	momento	7	92963	6.93150249549648	6.8430272429564	9.69500507726204	9.61888272898935
138	través	6	92553	5.22259164778359	5.13390719898176	7.37685985248873	7.29947438637053
139	nosotros	8	91905	8.74178974826369	8.665695993822	8.59382986192888	8.49840731168253
140	reciente	8	91534	3.93822501382626	3.89995386309614	6.90105191669937	6.86753276205012
141	toda	4	91169	9.19228680191794	9.16135260798547	7.34590639639761	7.47398046682787
142	mucho	5	91018	8.09795776753897	8.14355703816656	7.99714927196239	7.99298568730368
143	ver	3	90167	8.05793517058527	8.02524706594957	9.30600990187807	9.32769790903131
144	les	3	90132	8.80115036803449	8.86897130446678	5.64171211876728	5.70018653083603
145	cual	4	90035	7.55915588402824	7.45705072101353	8.40485734949848	8.38197409108959
146	grupo	5	89643	7.92176144368483	7.82074474877098	8.54574054734185	9.22714145756033
147	tres	4	89575	9.18963893115501	9.13287810929815	7.01317473667731	7.05689892339567
148	general	7	89550	6.86852873262464	6.85732727619428	9.50069625188287	9.58925073931452
149	programa	8	89466	7.68848994829636	7.57491502942121	9.08060375605109	9.36318418931561
150	centro	6	89300	8.01596026337347	7.9121446653695	8.14474903395213	8.24209725239226
151	primera	7	89121	8.0152204489244	7.89154111814907	6.53717315095125	6.54298859469217
152	solo	4	88122	9.01472278106861	9.03184340153488	9.437109547165	9.49477418958017
153	algunos	7	88061	9.46721838408363	9.43639617421687	7.59483278943547	7.64279263022146
154	menos	5	88042	8.23089955068066	8.17580867317105	9.47961618571046	9.49046537153701
155	importante	10	87996	7.13571545384648	7.09599052413161	9.36588944556389	9.29036505119079
156	medio	5	87647	8.63306912368386	8.56053772368551	7.62348352229621	7.57186739036377
157	muchos	6	85779	9.39533448157209	9.34735870744804	7.74802992596255	7.80385050599692
158	uso	3	85373	8.50220110253286	8.39645440130883	8.74574908617001	8.6839450382022
159	dios	4	85282	9.30428979975642	9.21896901362219	9.41889872365704	9.29378539596658
160	universidad	11	85134	7.40292197233006	7.27828001073122	7.44435501276847	7.69220471658643
161	poder	5	84650	8.59083628277398	8.51352892931186	7.74154279837994	7.79075410144709
162	nueva	5	84333	8.24158370784638	8.14853378123329	6.56515946842891	6.77793472202557
163	país	4	83964	7.17007975506801	7.05419137751409	9.44121590129056	9.27528357039651
164	proyecto	8	83794	7.79796605949593	7.6880136542207	9.23558983958462	9.57112353229095
165	primer	6	83128	8.15608958424907	8.04190072446204	6.09670473682031	6.08772367924423
166	diferentes	10	82895	9.05058368377679	8.99797857896173	7.17388182198747	7.18025894530703
167	agua	4	82321	8.8989753042551	8.78451169215069	8.56132079892868	8.49711081434984
168	después	7	81863	8.84670212795485	8.87977461540038	8.93888783254634	8.87383387397947
169	tan	3	81771	9.33777049843438	9.35950733497075	6.0159205796237	6.04631172361638
170	nivel	5	81684	7.76393345410933	7.6739082723572	7.81774905525929	7.82797521405589
171	proceso	7	81551	7.78430950790151	7.67426195415715	8.83648830808825	8.85667634111336
172	casa	4	81104	8.49144464082018	8.39043504254175	9.40301143288192	9.41965207607017
173	esa	3	80952	9.66260712921795	9.63368857096217	7.29025096701213	7.38704173988752
174	aunque	6	80284	8.78176493597125	8.70937242986654	8.94267682183899	8.95147349091297
175	mas	3	79589	9.62811629174322	9.77269207006002	8.50623978226315	8.73278283817208
176	poco	4	79578	8.3303066128156	8.27992842954737	8.80818306997269	8.8292395797277
177	experiencia	11	79275	8.15612368913975	8.06181262383277	9.00218187794547	8.9555126205366
178	hacia	5	79094	7.76506736351291	7.86785918201425	7.97133823272527	8.11250887320671
179	hecho	5	78769	7.87738267746569	7.80825532463628	9.9461155199826	9.89088179982544
180	sitio	5	78500	7.44175422079192	7.34909441161228	7.10309369760636	7.06872488007503
181	dentro	6	77844	9.37653738127917	9.50430234681785	8.06189287921148	7.97412173630414
182	quiere	6	77409	7.60263617262353	7.57838882530463	4.15114675174857	4.11930390550706
183	empresas	8	76823	8.03239734853398	7.95584282324572	8.79473919974544	8.84887341699231
184	clientes	8	75882	5.99348971287307	5.92489716969836	9.74396742977061	9.62455946216985
185	contra	6	75563	7.36217024244293	7.4137540042806	8.91656560535035	9.05136644532212
186	algo	4	75519	9.00178518832764	9.00626992766641	8.74026509039364	8.73976983848393
187	ello	4	75499	7.73891315382478	7.65976245495263	9.38705517691632	9.27674148030884
188	salud	5	74614	8.83819971574577	8.71057451012661	9.04626016127892	8.95451270689648
189	días	4	73552	6.40186413422308	6.32065807582633	9.1048123758535	9.00302585739585
190	embargo	7	73249	2.21172995219059	2.16022314394119	8.1798874942801	7.94799883423902
191	seguridad	9	72597	9.07458638078014	8.95630299827608	9.24071062610879	9.16975909391332
192	sino	4	72546	8.51665262387548	8.46254823900503	9.02696606668884	9.06650745385137
193	historia	8	72310	8.20787414237091	8.08757218721223	9.63972623691619	9.55016486124032
194	posible	7	71641	7.26416976770871	7.22632676878465	9.57721877038755	9.52819475721994
195	bajo	4	71173	9.65075838692331	9.79038698544887	8.73701795474348	8.81841177679898
196	gobierno	8	70926	8.13244849909615	8.0054586726371	8.98300824586565	9.052517363131
197	personal	8	70865	8.57122886042512	8.56727210639831	9.4872723008206	9.41035709361087
198	muchas	6	70652	9.67300027186544	9.64519687647337	6.10957643958147	6.09293856603173
199	permite	7	70474	8.0641535834925	8.18308634649092	7.915124376151	7.94343541590142
200	equipo	6	70349	8.34300409381133	8.24242443141298	9.19243855998335	9.36406996973677
201	será	4	69456	9.46769118897815	9.58458356784145	8.29861006008067	8.31271639210124
202	página	6	69332	6.92604428320781	6.82532936687255	7.10085016120293	7.01627715611971
203	actividades	11	69266	8.05330993394615	7.98368972186641	8.6137341776863	8.67861911281763
204	unos	4	69078	9.2982028841832	9.29663743754612	6.54856779922906	6.63684821798258
205	social	6	68627	6.96875692490985	6.9558319057511	9.89471149652631	9.78702722738921
206	significado	11	67652	7.1268294137943	7.03161840865339	7.93757256755222	7.85760349575916
207	horas	5	67595	5.27659605521016	5.12523009066534	9.60735516422643	9.49256324877159
208	luego	5	66801	9.21613950121732	9.19623986368667	9.7049751702522	9.7634703737276
209	aquí	4	66060	8.48922882643507	8.85193120531285	9.52808887369503	9.43435864926498
210	ejemplo	7	65479	6.6988584929552	6.60834730213456	9.58423417086409	9.45860813032826
211	hemos	5	65375	9.17470079562533	9.1828516401044	4.7411869905483	4.71939592181261
212	estar	5	65118	8.43411091624384	8.39613798622223	7.82305649977658	7.79733829606341
213	nombre	6	65085	8.40611029875344	8.30256939279295	9.68194090825378	9.67378683801485
214	fueron	6	63814	9.33666132904264	9.57540916440727	6.87011351514353	6.91255509280833
215	misma	5	63482	7.43928119270398	7.31492808771358	9.05662477740872	9.0643729993912
216	internacional	13	63434	6.51423263412652	6.47217269976495	9.97129474612763	9.99014924074843
217	nada	4	63094	9.19245698914513	9.1910581081463	9.73831368537782	9.65246722120376
218	fin	3	63056	8.6632766756291	8.57054586513917	9.51882955037719	9.42238395704988
219	derecho	7	62955	8.85370610808834	8.77089671325254	8.96724702369375	8.89288506338314
220	él	2	62696	9.73147442221591	9.65363119172651	9.6552374842705	9.53164294221579
221	persona	7	62677	7.70914899361495	7.61421720287116	9.48629751286327	9.41560070289615
222	realizar	8	62622	8.4687355122966	8.40878072471815	9.09624511980448	9.11590633049606
223	según	5	62343	9.41798508999715	9.47878667219227	8.79110643614388	8.93940764164904
224	cómo	4	62193	9.10681737061966	9.05271682395545	8.29679930130872	8.29880004037388
225	mientras	8	61903	9.48238100886264	9.54012531348496	8.48356589659854	8.52198960485305
226	entonces	8	61539	9.1551631115479	9.1163519507758	9.94412737347258	9.94702305168197
227	grandes	7	61367	9.266487099979	9.23377883215108	7.41968516719535	7.45400268205659
228	ella	4	61254	9.83525052334801	9.74865082518101	9.75282555340959	9.6628230774314
229	mercado	7	60906	8.23166235961342	8.10453513024954	9.40625659516799	9.35841452557808
230	quien	5	60801	9.51122318843939	9.6117367679515	8.3910291517405	8.3730163042282
231	veces	5	60494	6.01924243279457	5.9576788526472	10.0816575736449	10.045738757686
232	nuestras	8	60229	9.51095820758253	9.4662161082054	5.79262033914168	5.7967412415719
233	número	6	60094	7.98139562891005	7.88604742935154	8.6200250272903	8.58406984574235
234	cosas	5	59836	7.20563087548017	7.16090808737922	9.55801600197113	9.4684720962188
235	tenemos	7	59199	9.47199891985487	9.51976817394789	9.8421658460487	9.83741334802631
236	ante	4	58464	8.81675074548507	8.9723126734744	8.80214652683888	8.8418071963595
237	gracias	7	58438	9.1399484409981	9.19811360742811	7.59410118847898	7.55071600888147
238	sociedad	8	57836	8.08040417252845	7.95790335258176	8.7171627549818	8.81914809105279
239	ofrece	6	57754	8.27727053775542	9.04170946740965	9.4282302129183	9.50940068621698
240	punto	5	57362	8.69756068599159	8.61100120215809	9.48282836880342	9.45632651684668
241	pues	4	57139	8.80078183327813	8.75941863576685	9.88316576927478	9.86222605817553
242	gente	5	57048	8.24240924462445	8.13388865019325	9.83434428115537	9.78116845361794
243	va	2	56857	9.35580499420768	9.43564102964776	7.88504325866769	7.86634127631694
244	mediante	8	56828	9.42608379931757	9.61416896620729	8.7999593176765	8.95585834843884
245	acuerdo	7	56712	8.81831257524949	8.67989610906998	8.80186223492711	8.73373731119675
246	encuentra	9	56615	6.16987582062941	6.11092780980039	8.8914039631127	8.88583477350569
247	problemas	9	56295	8.36925683623306	8.31202408540465	9.40772001459744	9.4173333156166
248	algunas	7	55989	9.90598357987092	9.90745904676943	7.5360797008131	7.56640837059325
249	san	3	55868	9.52905873084508	9.49590801134723	2.395067834775	2.42866043223641
250	respuesta	9	55867	6.10825829695332	6.02100223352871	8.0749440361889	8.0002282639334
251	tal	3	55683	10.411591178345	10.3901397257284	7.78101682316754	7.74393522884304
252	podemos	7	55290	9.39640914671548	9.41636669380041	6.05655578791851	6.09536870360371
253	condiciones	11	55248	7.58541984475828	7.52753983401693	8.4330911102859	8.46445029392567
254	he	2	55110	8.96422287123553	8.92449257916042	4.69414417897088	4.71305086746736
255	objetivo	8	55063	7.86688826450827	7.77080179144584	9.16465173041083	9.07256168491089
256	ninguna	7	55041	5.65744101396765	5.61949924721758	5.29585752729559	5.24013245449212
257	zona	4	55013	8.36795015889515	8.2486153427365	8.98070739822397	9.05011807459995
258	estados	7	54826	9.29121545089429	9.18611198264356	2.75035580599307	2.69914819345724
259	base	4	54667	9.34172123598748	9.2458800848458	9.58881599826581	9.56429216698234
260	niños	5	54425	8.69607800886256	8.60807278633665	9.84795899943171	9.76183978559339
261	estamos	7	54421	9.60502353188781	9.65524168379749	6.29135601313999	6.25984078493666
262	ley	3	53987	8.44254819787962	8.30717850434008	8.82013286260493	9.00145842266644
263	mujeres	7	53813	8.50382867551109	8.43973436685044	9.60306714647796	9.62814092235986
264	control	7	53116	9.63559649896926	9.57287489619084	9.45345358192757	9.48456557957219
265	derechos	8	53086	8.22724383888145	8.13669275208325	7.09762397966264	7.06559154763562
266	deben	5	52942	9.49429874291155	9.5799011204707	6.28237440531598	6.30688949734767
267	actividad	9	52670	8.70976136878832	8.59741911356373	8.93108746771805	9.04233306556648
268	familia	7	52597	8.68891545782105	8.57383038344048	9.94305439740469	10.2221584784233
269	hombre	6	51956	8.5489637892659	8.44651005890851	10.2154285074711	10.1347256187251
270	acceso	6	51931	9.084284007509	9.00043198544849	8.68353458824997	8.63379760600186
271	estudio	7	51719	9.29574090715482	9.19969410097441	9.78247223246553	9.90104624105765
272	dar	3	51659	9.19177315806879	9.14669755398989	9.28352708853734	9.2808452822427
273	proyectos	9	51080	9.15185684253327	9.07750325235441	9.62240263321205	9.65592530342532
274	pasado	6	51044	7.80499116930113	7.69832212185574	9.70367486073413	9.64233114861068
275	casi	4	51004	10.4970582615637	10.5224409605368	8.13801536195018	8.15946721913902
276	total	5	50731	8.79928314035667	8.78774649428044	9.78874466358631	9.73516521607315
277	comunidad	9	50619	8.22835769966643	8.0989062493453	8.67550137766397	8.83115867107441
278	había	5	50554	9.27849153258925	9.38975723560193	6.77186309272149	6.77076652747619
279	cuerpo	6	50458	8.52061749865677	8.40540175616245	10.0061789967156	9.925585826931
280	sector	6	50413	8.15899850564342	8.03973641968472	8.55000302074601	8.69032536485272
281	obra	4	50344	9.01379145803164	8.90509155382557	9.99465266285381	9.9972233085982
282	nunca	5	50157	9.7467288347677	9.83265483752386	8.84595796835124	8.87560240836611
283	millones	8	50111	5.89870544719885	5.77073200104777	9.31210285825798	9.21095417177686
284	tus	3	50048	9.34839291326477	9.41695189812131	6.35351750148703	6.39530614094729
285	alta	4	49986	9.40449006187106	9.33981665750022	7.06725888236373	7.10988364547225
286	cambio	6	49958	9.6130904791413	9.50640932927271	9.57944133785017	9.6451109351865
287	final	5	49659	7.96963897299816	7.91137405906179	10.3266520198518	10.2552946212583
288	producto	8	49522	9.00236652913337	8.90345338321327	10.0058476544432	10.0493410967458
289	partir	6	49367	6.4538885633546	6.36493449404079	8.43457399172706	8.35622504363389
290	necesario	9	49271	7.01611834912361	6.97955460931936	9.05028508432568	9.02488938049904
291	diseño	6	49165	9.86205174803603	9.76370020219051	9.35601349277374	9.36147087066421
292	da	2	49103	8.75299151534859	9.00492993315921	9.30630492605765	9.58831823193805
293	resultados	10	49085	7.79234923855755	7.72751218261198	9.31520562672348	9.25740888368997
294	cliente	7	48999	8.25026225123626	8.13636613736255	10.2543765336944	10.1797779115978
295	junto	5	48637	9.62570949193934	9.85284045508123	7.06674164077749	6.98676506340944
296	necesidades	11	48572	6.89736268852997	6.83587654384544	9.36303703106361	9.29651768600023
297	profesionales	13	48415	9.3532391530101	9.32529323893608	9.98536587280879	9.91432260084217
298	espacio	7	48281	8.98316853548102	8.89899442195498	9.62996396900011	9.67493512823205
299	educación	9	48187	9.67496417204001	9.54843451485308	8.78683478887114	8.74776830166901
300	tema	4	48008	8.46342351589418	8.3633058790315	10.2897474735024	10.2457091076471
301	estudios	8	47844	9.16777703567486	9.08428263788328	8.97168097696846	9.15096347150526
302	mejores	7	47788	8.07885925700719	8.01163400052741	7.44073228902831	7.51919696293331
303	red	3	47770	8.87911128465425	8.77957054182691	9.41050631954798	9.86598443538933
304	ayuda	5	47752	9.71667094320858	9.72663045728165	9.63093223574252	9.5674797248753
305	trata	5	47689	6.81008979771057	6.75278834109528	9.22113606401147	9.13845101798604
306	conocer	7	47607	9.00262701112827	8.94774827542059	10.2306562303712	10.2136989153034
307	sistemas	8	47545	9.35078126339642	9.3108371879082	8.71698683758956	8.97242767003221
308	buena	5	47481	8.7901944142884	8.71492764379398	7.55083657347232	7.62038578254873
309	largo	5	47435	7.84242720889019	7.77788203899397	8.43162121900504	8.37060738979695
310	investigación	13	47188	9.41151724279323	9.2713321107723	9.73290189522906	9.7739070179241
311	dirección	9	47100	9.21858665894784	9.15231785818314	9.01303874501117	9.39554590031586
312	realidad	8	47038	8.71400687559694	8.60143735436489	10.4112256808316	10.3418726046736
313	pueblo	6	47018	8.46613496247472	8.35613896969592	9.57511980225231	9.71883847506987
314	varios	6	46894	9.90582852146924	9.86629028074217	7.3535930705819	7.41649712511772
315	curso	5	46817	8.89552366067359	8.80561083545468	10.0009437017634	10.031965718658
316	casos	5	46534	7.50830005758824	7.42836313616233	10.2229469272636	10.1450209083232
317	recursos	8	46476	8.95670839240641	8.87279116734653	7.9938427872998	8.07491616088377
318	nuevas	6	46346	9.08313461959647	9.04860420221335	6.57237131857688	6.6176321491652
319	tierra	6	46221	9.08858259085403	8.96648491141454	10.2850041672423	10.1536861018158
320	usuario	7	46210	8.88377585159209	8.76435542791728	9.91274577662693	9.85513449487906
321	nuevos	6	46186	9.47661272816959	9.43898695921986	7.48354166805097	7.52702431950779
322	presidente	10	46096	8.85271043685055	8.76877995317673	8.77574851027206	9.49169067211696
323	libro	5	46081	8.45819970746012	8.35612483136839	10.3967570311168	10.4488350779605
324	incluso	7	46010	8.64696899992001	8.5704569576522	10.3713324806127	10.4252707313678
325	capacidad	9	45541	9.06720353160835	8.96735049505763	8.97879481626501	8.97255740576863
326	meses	5	44825	6.1927663643058	6.12455773490871	10.3596844825618	10.2888117032775
327	lado	4	44754	7.07713407053852	6.99088180604063	10.178982320667	10.0702829348845
328	problema	8	44637	8.36957791829871	8.3016498995584	10.3802015214147	10.2922946072032
329	valor	5	44596	9.24025957718293	9.1387307589356	9.14744760168587	9.19527119460502
330	palabra	7	44589	8.20655395009855	8.07759229370285	9.3303195854884	9.3878799087703
331	unidos	6	44436	1.27861326448852	1.24415068886068	10.4891123783834	10.3372365891368
332	semana	6	44265	9.0134352766733	8.92032991138013	9.92174072220996	9.84606267697133
333	alguna	6	44158	9.43740701232234	9.44394620878149	8.42851319770229	8.47890610238823
334	sí	2	44145	9.68584916427341	9.63410276296186	9.13554142817567	9.02618588449394
335	estaba	6	43930	9.60314519961155	9.82335682865035	7.85776864836547	7.88854606519996
336	escuela	7	43696	8.73453462668389	8.61229038057636	9.65084005609245	9.76480636696229
337	países	6	43655	7.92184781421378	7.83556227809289	9.33883198215088	9.28467791303967
338	cuatro	6	43650	10.2446912775166	10.1863679042963	7.96543601351556	8.03782134414559
339	especial	8	43629	9.10856286725711	9.11482184468926	10.2697588923469	10.2568833442289
340	tras	4	43558	10.1571463648439	10.3161160532814	9.20775788210685	9.23697860451283
341	tratamiento	11	43452	9.62599978828226	9.5193711132513	9.69224225636843	9.85438830635992
342	modo	4	43409	8.75745433948273	8.6764453004229	10.0561576537202	10.0905013192456
343	principal	9	43303	8.5532939738161	8.49751439657024	9.69207446200997	9.69493877424472
344	buen	4	43113	8.83036659174958	8.73884298981102	6.98239592212634	7.02321268219757
345	profesional	11	43052	8.59207651975539	8.61833254715305	10.6533220998722	10.556193301301
346	fuera	5	42878	9.83742300822705	9.88428667140383	10.0251932878786	9.98257669217709
347	llegar	6	42641	8.56198411472891	8.53305308208497	8.57791042344354	8.49158854188789
348	frente	6	42522	9.96102710917821	10.0494808600275	8.34285482272271	8.31709092831335
349	atención	8	42473	9.46343989918776	9.35660623219449	9.28332520576619	9.24582365832816
350	formación	9	42448	9.74880744112519	9.64331095337025	9.52326706442899	9.53877930933704
351	apoyo	5	42446	9.76812439929987	9.66395760914718	9.8248623437562	9.80188877996522
352	podrá	5	42403	9.16357454160142	9.34529925704745	6.34529496615396	6.3693349502408
353	contacto	8	42337	9.3605689881559	9.24977808197824	8.28902282004769	8.19960736692792
354	correo	6	42298	9.4157576962396	9.30421633363362	5.01968573086506	5.32097976492126
355	producción	10	41909	9.63577618142835	9.50821833383376	9.99063226445118	9.96514573950707
356	estudiantes	11	41787	9.14724857460866	9.06864562450486	10.2085456860676	10.1711000885058
357	sentido	7	41786	8.4802334334473	8.40202071109657	10.2096596065282	10.2136922045995
358	ambiente	8	41736	6.46197780628242	6.39580116049272	9.89908579910737	9.85751323912576
359	siendo	6	41641	7.64009585156078	7.5800233503985	9.5971202652031	9.68199433528347
360	gestión	7	41512	9.91148431261689	9.79192187764805	9.4475752872675	9.40536412214267
361	relación	8	41239	9.16051584949986	9.05952530421825	8.4794015225858	8.66060974822946
362	paso	4	41075	9.29464405430948	9.22286516101579	10.2795589577899	10.2557157973192
363	quienes	7	41069	10.0770238895726	10.0645548691183	7.95681283445373	7.946917842209
364	imagen	6	40878	9.15377888731191	9.04413440150208	10.1238804536607	10.1246599887564
365	hora	4	40810	8.6646463089562	8.57593098429093	10.2059394842719	10.117056098997
366	campo	5	40671	9.28355342243166	9.17291939801747	10.0881216248731	10.138988743328
367	programas	9	40629	9.43814609058933	9.35999241158252	9.69392270588459	9.74966933920243
368	haber	5	40266	8.79728679788603	8.75061803793657	6.66633578910937	6.65998971326876
369	camino	6	40056	9.07437348913047	8.98647890887263	10.3579215839141	10.3168243841269
370	puedes	6	40008	9.8275466044116	9.93081060158237	6.18186119168792	6.2243282479443
371	mis	3	39977	10.1555301888645	10.1860924137772	6.56282144302131	6.63336333795892
372	diccionario	11	39775	5.82454807081967	5.64465603100631	4.95057558638304	8.45288803094755
373	mundial	7	39666	6.54341129181387	6.49740549082201	10.7228054274429	10.6476386213711
374	usuarios	8	39647	8.47280964844568	8.38623505003902	10.3951341963434	10.3256222184141
375	parece	6	39591	9.0401317762789	9.07807914170367	8.84252513016643	8.85031402394101
376	iglesia	7	39561	8.35271146005226	8.21796785167851	9.78695815679188	9.82521467325051
377	unas	4	39550	10.0696446540436	10.0868030453579	6.72473546984414	6.80932854680603
378	alto	4	39472	9.64708484052901	9.63679698412667	7.99652922709085	8.05860917984315
379	mes	3	39380	8.56607626851827	8.48106237725521	10.4556142521463	10.3573382616686
380	grupos	6	39257	9.43195354367123	9.35606523725922	9.42589431195442	9.53979461741039
381	dice	4	39255	9.03114091790687	9.1642688249518	9.62606692429422	9.99650351644069
382	cultura	7	39229	9.59015832728884	9.46743692689156	9.71426101549286	9.86445714843475
383	siglo	5	39226	8.06222770326759	7.92700515674514	3.4848560765587	10.3977077196983
384	temas	5	39113	9.10139874125317	9.05045774973074	9.50091604178382	9.52228463435993
385	encontrar	9	39105	8.13706513496896	8.17518450382012	10.291333179208	10.315195119336
386	amor	4	38998	9.79909104833096	9.70692508151048	10.5413071456573	10.4238867291831
387	dijo	4	38823	8.23520029153886	8.49218884323973	9.37213837235288	9.76247830025584
388	medios	6	38551	8.72683628703637	8.64993317783459	9.6542765823151	9.6318291431691
389	presente	8	38501	9.37378282368897	9.31567820893157	9.88051311260939	9.8337389978471
390	público	7	38238	8.45455490181155	8.39051242946234	10.7349214496645	10.6313458355473
391	existe	6	38060	9.38285960189151	9.38669389950182	9.75327235849154	9.73711076427483
392	línea	5	38017	9.27071149983067	9.16780584788781	10.1509304546575	10.2920431602973
393	sociales	8	37985	6.17562692999831	6.12527407556122	10.6632505825719	10.5150284809807
394	inicio	6	37970	10.1197033866454	10.0422056023384	7.15392888905987	6.94851708430776
395	arte	4	37874	9.93474243285424	9.82413093802157	9.76321331893645	9.79493236137175
396	segundo	7	37824	9.66717884800419	9.56961913307482	8.76274301415323	8.75115135048156
397	actualmente	11	37823	10.5333690722136	10.5781870280521	10.071504802979	10.0723224223668
398	área	4	37694	9.15109192252367	9.03498086220096	9.57784134099495	9.60105629865545
399	somos	5	37587	9.77986584911796	9.91885268353997	8.68111512745482	8.73695453671764
400	cantidad	8	37388	8.01301716969313	7.89435935613632	9.44649368272407	9.3796248854496
401	conocimiento	12	37360	9.69100240538005	9.58798795490369	10.3570623715368	10.2985858872798
402	comunicación	12	37352	9.96973917798226	9.85410694886106	10.1401643849926	10.1327780871394
403	escrito	7	37347	4.96998729898159	4.90910927324409	6.01698884256878	5.93532813493444
404	supuesto	8	37337	6.27442176969039	6.18622085723289	9.5536706684801	9.47680546973578
405	fecha	5	37303	9.39868068128498	9.3073135610397	10.2015971341877	10.1152742782534
406	verdad	6	37008	9.54818188071622	9.43651578236286	10.5037354021643	10.3473503045829
407	organización	12	36890	9.29370947461678	9.17308069129586	10.1969560626683	10.2041174599201
408	favor	5	36819	7.81444478124064	7.72216075315576	8.87834959371502	9.0795489647432
409	aún	3	36788	10.2423459605007	10.3160577057467	9.26678245153401	9.22306673811125
410	material	8	36766	10.2109920747867	10.1316819413999	9.50818265210503	9.6726054072536
411	importantes	11	36748	8.31469867403884	8.33386549843038	10.3182290639019	10.256673706826
412	propio	6	36687	8.45559310369416	8.38538561100451	9.50100626252653	9.72475442349685
413	igual	5	36593	9.17934939367299	9.13451364034752	9.47931453133107	9.41433937807014
414	cuales	6	36554	7.63370734114306	7.55814594688757	9.17984238356141	9.17461814661624
415	libre	5	36454	8.67005942913294	8.65202771721257	10.2981773838584	10.2579888634237
416	música	6	36397	9.93057081946958	9.81777728616227	9.92351167491455	9.94087314025681
417	respecto	8	36266	8.86846656413774	8.86866799914093	9.22247240376798	9.11629004599616
418	principales	11	36207	8.19644975309372	8.14208908548214	8.36937455534122	8.37794591719689
419	natural	7	36036	7.67193161551803	7.68100356857067	10.86726108185	10.8393697767519
420	saber	5	36024	9.06642663034219	9.23406226933238	9.68772499041714	9.67117743925896
421	ellas	5	35954	9.46428708543699	9.35988862181938	10.6309666524096	10.5501389687776
422	miembros	8	35935	8.72637661719089	8.66051521218148	10.0308173930522	9.95725109153931
423	cabo	4	35838	7.45061668662615	7.36103007433906	10.7718828366752	10.7970314876348
424	modelo	6	35784	9.34310606108282	9.29921313800003	9.55550551976029	10.328520177782
425	precio	6	35718	9.28207915918232	9.19871864227697	10.2030639884754	10.1689845077036
426	serie	5	35652	8.18213962027517	8.1032380975283	9.63229900935647	9.94515163087071
427	obras	5	35652	9.17567964550701	9.1174596779484	9.70083759890552	9.68788103275446
428	varias	6	35570	10.1472582794974	10.142610658186	6.98859840904555	7.01975675749518
429	mujer	5	35569	9.08839117359928	8.9892556187039	10.5372505960204	10.5268442499879
430	alumnos	7	35530	8.77849203089974	8.68901908186042	10.6171320172251	10.549559283939
431	medida	6	35500	9.00344819994374	8.90237784108641	10.7291855126742	10.66098807027
432	propia	6	35421	8.20164557754785	8.12211576268493	9.42225993875384	9.51798192117682
433	hacen	5	35343	9.68017970119399	9.70287457801393	10.4079427692288	10.4371554624226
434	edad	4	35317	9.5375051420648	9.41907357345634	10.0628076584656	9.95020786926311
435	hombres	7	35268	9.18993121048435	9.1064754006113	10.5179395857717	10.4285236537119
436	vista	5	35238	9.65157158538763	9.57454811136745	10.3323320786554	10.3893217171108
437	luz	3	35194	9.87425767449367	9.77551503571498	10.2362274654939	10.2449338690087
438	seguro	6	35101	10.0921125416863	10.0544024960244	10.5245477391378	10.4552525831399
439	dinero	6	35053	9.49324390977554	9.44230091486181	10.7063744973577	10.5960742369372
440	región	6	35035	8.3355060841737	8.46814758771313	9.85970740333411	9.97845471132988
441	cuanto	6	35004	8.78775453651195	8.7028202428802	8.65473990382675	8.6307622444589
442	primero	7	34988	9.82439108690447	9.81062699361715	10.9909524077677	10.9451977366511
443	juego	5	34832	9.76379392506121	9.71528835858912	10.9217837878905	10.9883018319345
444	hotel	5	34775	9.03371996294597	9.10060037589006	9.20696664161169	10.4935303116177
445	palabras	8	34746	8.36309005850884	8.31157142051318	10.2038150220513	10.1298071714746
446	tecnología	10	34741	9.48801181912988	9.40340934164737	10.0640109278445	10.4901631059273
447	color	5	34723	10.3761177947931	10.3654429065838	8.65934420898774	8.67134607566397
448	plan	4	34699	9.24040538372985	9.15238871321665	9.4433066596634	9.7099602379059
449	actual	6	34689	9.67148510286905	9.65278678193165	10.5822053360756	10.6036227023513
450	resultado	9	34656	8.8034494898278	8.70421272515808	10.3145337159284	10.237631719331
451	entender	8	34621	8.15902414068096	8.09984285579476	5.60565001165221	5.5513236844924
452	energía	7	34572	10.0394236873074	9.94871137028091	9.16140362809412	9.15532120849524
453	creo	4	34540	9.25380781099056	9.2177407187928	8.1182050104447	8.08012593049461
454	obtener	7	34485	8.82698764500463	8.77557061504199	9.83774683178799	9.88053921759541
455	necesidad	9	34153	8.74752271132153	8.64364240902782	9.82172050459345	9.73481837237268
456	noche	5	34121	9.06571877820189	8.95387672025949	10.8579526086936	10.7795827844166
457	siguiente	9	33984	8.9140032908559	8.84112619529588	8.95269832768965	8.99043604617636
458	puntos	6	33966	8.81761113000539	8.74239874639529	10.02085888905	10.0230761398222
459	equipos	7	33921	9.88485450170971	9.80687391046203	9.98189050910936	10.228352392869
460	muestra	7	33865	10.0450789694331	10.1259834863037	11.0423486917313	11.0797887279545
461	segunda	7	33860	9.26067415254809	9.13736229975442	7.71689341469863	7.74089465627204
462	existen	7	33792	10.051506302423	10.0854298908263	9.09636335146113	9.09820651958091
463	futuro	6	33787	9.43236951560189	9.321736072689	10.7332835280214	10.6408142607685
464	superior	8	33748	7.80876984151905	7.80946918274681	10.7221931682083	10.6293200777718
465	movimiento	10	33730	9.77629057487345	9.66546576548183	9.58990147935622	9.91851188219756
466	sur	3	33728	8.16110161163341	8.17394789284361	10.7865083980757	10.6851545479056
467	especialmente	13	33700	9.70704636893129	9.69015980110499	9.53379209819883	9.52735419200376
468	lengua	6	33696	8.87481143248129	8.74261534335738	4.83452638358424	9.51557062850545
469	política	8	33605	9.36886911549498	9.30569839192167	10.2914715748926	10.2696710208932
470	real	4	33543	9.31021782277478	9.31819561080113	10.1943328776751	10.2873974468968
471	cerca	5	33514	9.99687825441695	10.0653512907117	9.96242608935331	9.88242069222469
472	crear	5	33492	9.84501307140971	9.78847387263624	9.65064972090558	9.67271502826007
473	situación	9	33422	8.9938334624359	8.88911752520522	10.1288837992709	10.0927187661595
474	aquellos	8	33409	9.82211328553401	9.77120204476741	8.68644032521233	8.69387078604368
475	pueda	5	33379	9.50903571159528	9.52926864927424	7.14902743695388	7.21412279757953
476	posibilidad	11	33330	8.69877645456448	8.5671571171651	9.40881827538812	9.32508678555661
477	idea	4	33280	8.65501522838509	8.54186393509429	10.3820904548041	10.3207262984944
478	has	3	33256	6.73223864311118	6.6789613213099	3.54895137695669	3.51547808909471
479	mano	4	33243	9.5278700808553	9.42826873259474	10.6946495421605	10.6075979863092
480	ir	2	33117	9.7050534830323	9.69905792497174	9.15969598377905	9.10228425781464
481	interior	8	32983	9.15689344607233	9.09778650649665	10.8847639888277	10.7883109986371
482	humanos	7	32940	4.14419041973142	4.09523843133219	10.8764231635968	10.7201355142451
483	interés	7	32905	9.64984063995453	9.53404303365235	10.3335901815204	10.2637387666622
484	tengo	5	32847	9.82821062230759	9.82771244640365	10.0648139185755	10.1110029292372
485	dicho	5	32818	9.43375764966336	9.39871108258257	10.1586484242896	10.183954123668
486	minutos	7	32744	5.79166457928416	5.68965534715185	10.7248594994971	10.6119519654445
487	mayoría	7	32701	8.12094757060917	7.99784125747742	9.66775683339112	9.6016947587936
488	construcción	12	32679	9.83856619239123	9.70766699632598	10.6736769559109	10.5901345070586
489	debido	6	32669	10.6324590591265	10.751529667996	7.49057256149043	7.42359160285872
490	contenido	9	32668	9.663624093036	9.56630566530007	10.5909525761767	10.6008551372119
491	naturaleza	10	32585	9.07256923000108	8.94990721672561	10.6354675131141	10.5642984105099
492	central	7	32546	7.8062776071362	7.83657201936088	10.63149881554	10.6625144820738
493	presencia	9	32512	9.39010247903983	9.2782842684554	10.2262947641563	10.1596631936937
494	esos	4	32489	10.6001023293985	10.5680735666986	7.92865635187857	8.02433757879418
495	seguir	6	32428	9.70487080436802	9.66440388456881	8.58721187601851	8.64024883774735
496	procesos	8	32350	9.34453649852716	9.26905523751101	9.38532627908003	9.48716812307763
497	guerra	6	32240	9.02609447898457	8.98197740930761	9.29037631551298	9.32696894802892
498	padre	5	32178	9.0004110675369	8.91689376276895	10.2075713065344	10.5613479561144
499	cinco	5	32128	10.5531593060952	10.5020800661147	8.06713700910576	8.12912449933045
500	falta	5	32024	9.29464474465588	9.21513175082353	10.4990060878896	10.4636459333722
501	van	3	32015	10.041844322372	10.2688174695725	7.90040170071921	8.35397170343139
502	octubre	7	31915	9.63160935535534	9.49013812845501	10.7188261887135	10.6178329915664
503	haya	4	31770	9.63549561328742	9.64950574381461	7.87303880804143	7.86736569856496
504	aire	4	31762	9.96302631451731	9.85692477137156	8.06862099789529	8.02405274679404
505	argentina	9	31657	10.1243872626527	10.3049981726257	10.7736186216236	10.6762541045948
506	departamento	12	31438	9.0580939815709	8.94596334838651	10.0116117777498	9.96830277858799
507	mar	3	31385	9.43058098092729	9.32296300001996	10.3425405771591	10.2829166437073
508	trabajar	8	31384	9.93260106212042	9.87497518309885	10.2115371789298	10.1320115356955
509	ningún	6	31287	9.65803646230166	9.63203896788893	7.06970799917976	7.07274405958216
510	sean	4	31246	9.79325702627371	9.83160120881616	8.72813340298624	8.85366972497424
511	asociación	10	31245	9.15230871951989	9.03647170910207	9.44640289359083	9.7485237155951
512	amigos	6	31220	9.03478248801467	8.96280452042998	10.9358006699594	10.8674653759933
513	u	1	31209	9.96680106822984	10.1892684484489	6.99653432341283	6.97008674135249
514	incluye	7	31183	9.83786469825799	10.0677869858537	10.4093582020137	10.511218784752
515	muerte	6	31124	9.52909482560826	9.40403235416884	10.8919474205737	10.7636707185883
516	tomar	5	31104	9.96593181936948	9.92695247814038	9.48261171633816	9.57435875908534
517	materiales	10	31031	9.86350719221745	9.78280142248965	9.94569421355997	10.010914969354
518	mejorar	7	31008	9.70057820165277	9.63441386663107	9.91038658447162	9.88502738277448
519	mismos	6	30979	6.75795772614376	6.68796960448792	10.5316247225364	10.4499222007413
520	nadie	5	30968	10.3792367439351	10.3295079696063	9.83390953318313	9.76932735436085
521	pago	4	30965	10.1776960439696	10.0529514503902	10.8040606283788	10.73808815884
522	conjunto	8	30930	9.53482073086423	9.44135074738139	10.290652167412	10.3539617832368
523	julio	5	30910	9.96428034031097	9.83041456806927	10.3477882760015	10.6176792108373
524	fuerza	6	30829	9.97812602417438	9.87182806315351	10.1874207022096	10.2170536422146
525	hizo	4	30798	9.3361385056395	9.53942897078048	10.198288194523	10.2612351146484
526	relaciones	10	30627	8.94954552544584	8.8853951525088	7.08859473129957	7.22137748061811
527	acerca	6	30580	8.81628334528675	8.91369559867115	9.56332038691691	9.49390693945714
528	utilizar	8	30471	9.374997917492	9.33034456519839	10.5464993704977	10.7824967853698
529	elementos	9	30443	9.43629255531623	9.36747959505637	9.4407540828984	9.5648456269755
530	hijos	5	30418	7.86087677512139	7.80189345920438	10.8857119813928	10.7797106430049
531	local	5	30313	9.22037204256745	9.24899043143108	11.0037721992714	11.0000422971762
532	orden	5	30282	10.3441854388657	10.240694307689	10.0095095987823	10.1664977541463
533	mil	3	30276	7.90204470287511	7.79983611941622	7.15042962336144	7.16123481738207
534	encuentran	10	30181	6.90839334783727	6.85353908476527	9.68054076803469	9.68038417608185
535	mayo	4	30100	9.70130786404605	9.56471093690185	10.8426704660212	10.7471669977347
536	papel	5	30070	10.0985981890785	10.0012838673116	9.95642082874271	10.128093515996
537	responsabilidad	15	30056	9.79071649677315	9.69237996668114	9.93068519477824	9.84954541634419
538	serán	5	30031	10.0619312686537	10.1861088831972	7.32239392773766	7.36355006464484
539	tarde	5	30013	8.60419088319683	8.55972305514778	10.9876153473959	10.9055795880484
540	cursos	6	30004	9.60242548622278	9.52392873036903	10.3287718970076	10.3499382726633
541	necesita	8	29992	9.67423893231696	9.71043654816484	10.5091821539004	10.5458994134274
542	juan	4	29963	9.00216315828919	8.66006038920252	6.80091904485156	9.74721099728039
543	norte	5	29929	8.61410723074282	8.61688326837153	10.8922200488073	10.7841909830139
544	trabajos	8	29923	9.38044940063503	9.31271278815422	10.1523258401966	10.1289933182363
545	estoy	5	29922	10.0065454512054	9.99355347944171	7.2462844579079	7.296976357335
546	cambios	7	29696	9.08939331605679	9.03176590820041	9.77783377710362	9.8023820145083
547	partes	6	29674	7.58733072381287	7.54536084812612	10.2823373277855	10.2111161853593
548	oportunidad	11	29668	8.94120052340039	8.83245446981955	10.4623461096616	10.3825391994129
549	soluciones	10	29660	9.06340026823916	9.06171313055809	9.03850827702144	9.15461983198584
550	venta	5	29607	10.3586717906015	10.3115203593289	11.0033224337704	10.9863672167406
551	capital	7	29599	10.3499257725962	10.3332573907428	9.84786149031375	9.99641854417808
552	clase	5	29544	9.79047977700698	9.7045175060142	9.74906020201205	9.8733787214389
553	visitantes	10	29449	5.931302093892	5.84435666484037	7.8825449544261	9.21478047485937
554	realiza	7	29439	8.72928254235609	8.89512979841628	10.559177032437	10.593163057125
555	entrega	7	29346	10.4521897855298	10.4257225745081	11.1201525413832	11.0689038357396
556	diciembre	9	29138	9.80014175053105	9.66031975855713	10.7451525354257	10.6431471793771
557	mantener	8	29128	10.108893452193	10.0458198217575	10.2630314149241	10.2470791930599
558	precios	7	29049	9.43352032622905	9.34961439903865	9.94130497493217	9.9419881306591
559	riesgo	6	28938	9.99139261433721	9.87072225289017	10.754844743876	10.7961973109879
560	padres	6	28927	8.69805353137562	8.62050378870135	10.8470133491978	10.7924316938577
561	crecimiento	11	28813	10.0094077276437	9.90196139864024	9.95871995530372	10.0255811969951
562	primeros	8	28712	7.94052565786708	7.85927542781871	7.81656217532387	7.86158750148284
563	consejo	7	28636	9.15125914848138	9.03193605861917	8.68348464003871	8.65160197393462
564	negocio	7	28500	9.6453926081726	9.53325664858885	11.0960288169176	10.9900884492343
565	efecto	6	28485	9.96844780554093	9.88016098414909	9.62850810099238	9.88550296150799
566	importancia	11	28474	8.66284367493707	8.55504963428635	10.8992586882921	10.8352114398814
567	algún	5	28468	10.2591607157591	10.2485355622157	7.6572784324609	7.70451252653871
568	claro	5	28466	9.58998647072294	9.56945595321899	10.6019646140752	10.5053878428915
569	formas	6	28441	8.60423973614824	8.5604051661192	10.3524290643191	10.3650594974063
570	análisis	8	28317	10.7236202819309	10.6154144738764	9.88974479027797	10.0616739271691
571	electrónico	11	28307	2.7531417994359	2.59297142814063	10.6201903031333	11.0070439328053
572	puesto	6	28190	9.63310195963835	9.63636980498296	10.8093107952204	10.7677358266654
573	humano	6	28168	6.70105379468519	6.6581132518268	11.1300077947051	10.9759602047192
574	director	8	28168	10.099816261687	10.0374257484742	9.31107044135573	9.29046898869523
575	último	6	28162	9.18693408867829	9.09523342903906	9.6754268660575	9.68956851662898
576	noviembre	9	28144	9.77928147618979	9.63661416905507	10.900031268779	10.7934346831423
577	buenos	6	28108	10.6541979999507	10.6282250963329	4.27559418521557	4.22932740075211
578	cierto	6	28065	9.27130988745989	9.21682181916779	9.91052465935442	9.8347508419298
579	perfectamente	13	28043	3.72204672820639	3.68002247661442	8.72273785706727	8.69812318132335
580	duda	4	28017	6.36699198481178	6.31148218842979	10.8693410176268	10.7972849394379
581	plazo	5	28012	6.90099803740452	6.84703588496805	10.7176399845382	10.6093381915085
582	instituto	9	28009	9.13728668360788	9.01281724966886	8.47835576713593	9.06924242717134
583	texto	5	27964	10.2095803550836	10.1064225157351	10.6038222502915	10.5847232671566
584	fácil	5	27958	9.40448809421305	9.37240887934175	10.4634917115352	10.402051345887
585	grande	6	27846	8.35065150299654	8.42568982918885	11.3092793219019	11.2676756859346
586	bueno	5	27820	9.37562671458435	9.37328838972414	10.8770594437308	10.7931395931857
587	junio	5	27774	9.86292406953282	9.72309985653389	10.8988513026692	10.791923658518
588	fondo	5	27668	10.1478174064728	10.0477830646125	10.598658539596	10.6289247251617
589	software	8	27625	10.4528838133895	10.6159895667143	10.0261481954841	10.3898951593811
590	páginas	7	27543	9.09900731456789	9.03095752049285	9.37526465583047	9.37249437004385
591	jóvenes	7	27505	10.0926576805997	10.0489383524384	10.5831328040632	10.6028541045927
592	industria	9	27505	9.17219550311668	9.05342247982013	9.19173306314969	9.43365192180358
593	aplicación	10	27499	10.0569565369339	9.94362711077014	10.8656762803461	10.9195875216471
594	acciones	8	27482	9.31460185796886	9.2534021972352	9.90695574843741	9.91566553754286
595	anterior	8	27426	8.79663042814913	8.80214224791496	11.079667026389	10.9756622591453
596	dado	4	27408	8.24389969859331	8.22811657604657	10.8253376593597	10.7992901408706
597	marzo	5	27382	9.83424049854361	9.6945093519374	10.9360468196804	10.8321325697268
598	ambos	5	27376	10.9054039841296	10.8466404351975	8.37202462239326	8.38168255126414
599	población	9	27362	9.30744090400262	9.17699023086557	10.0626232048383	10.1048024941793
600	eran	4	27339	10.1148992125684	10.3609136851646	9.60988066009126	9.74238746901564
601	sigue	5	27338	10.5485236209927	10.9595238056013	7.89464594274004	7.94251061281382
602	trabajadores	12	27291	9.33522127823037	9.24121451223005	10.6755710217205	10.6822122648851
603	participación	13	27217	9.88937002622157	9.76984738774485	10.0502105577453	9.97643010028751
604	tienes	6	27102	9.46069403195263	9.51557487388207	10.108331473156	10.1472385227871
605	acción	6	27086	10.4470970567919	10.3367249320519	10.2841913699985	10.4221697078883
606	llevar	6	27032	9.63379734541514	9.60740335028605	9.97332089529099	9.92440848688945
607	internacionales	15	27002	6.69099528163705	6.6285628962272	11.1435255658439	11.013305792545
608	hijo	4	26989	9.07642263383619	9.00718584062577	10.8182316010734	10.932949498469
609	visita	6	26972	10.2050683649853	10.1477247550189	10.6099874106717	10.617233713677
610	instalaciones	13	26946	8.52964878843154	8.46679659809887	10.3643290120095	10.3886358845864
611	fotos	5	26937	9.63136977772408	9.63229600105069	10.966548512297	10.9891571005037
612	completo	8	26908	8.77602784670497	8.78864374800264	11.3693625665515	11.2874891828331
613	encuentro	9	26899	9.9547924959975	10.0546569232171	10.721305260893	10.7589271804981
614	presenta	8	26857	9.55610197143245	9.97082736286089	10.7371894843019	10.7846142787604
615	protección	10	26816	10.5800721570752	10.4547819395203	10.0164824062357	10.0450125779839
616	viaje	5	26801	9.90057193881074	9.8073109829619	11.1061760184333	11.056272582936
617	éxito	5	26788	9.66710037920456	9.57415142968706	11.3227788254314	11.2111783967849
618	prueba	6	26786	10.3056922119509	10.2271491548664	11.1267112843598	11.2209220059813
619	único	5	26764	9.65832002653563	9.60379172750553	10.3340276297742	10.3298766786163
620	septiembre	10	26750	9.92664373755396	9.78727937616548	11.0358857068089	10.9274419510403
621	cargo	5	26627	9.24947276602045	9.18219687284282	10.7645352811466	10.6991110439946
622	lugares	7	26550	9.3254941470557	9.2550751269566	10.2282968599688	10.2085738337762
623	libertad	8	26498	10.1781818311278	10.0652880503354	10.9957536406285	10.8814965416428
624	mal	3	26455	10.3124335882473	10.2980697700387	10.2684805407645	10.2055974356704
625	áreas	5	26422	8.93545391200907	8.88009038048552	9.48679541198816	9.48307501305425
626	juegos	6	26319	10.1406524700779	10.1859404902587	9.58550251358882	9.87016841230616
627	distintos	9	26302	10.2088694200604	10.1593081186582	7.88343207698913	7.89177622030826
628	lista	5	26297	9.39799094389072	9.2965399916295	10.4703299939863	10.4473466343544
629	alrededor	9	26291	10.2691923371619	10.4061312424798	9.86907556383814	9.78036787047181
630	origen	6	26271	9.98240369922564	9.86626889111831	10.0680519534452	10.2115465842436
631	cosa	4	26251	7.88724960038219	7.82333154498387	10.7645181277745	10.6886662811361
632	desea	5	26226	8.55155906103489	8.52982718406839	8.94119891223774	8.92360002089269
633	contenidos	10	26208	9.63346636642169	9.5711455782822	10.6657208140589	10.6652401371523
634	evento	6	26180	9.34170182983768	9.24131074943872	10.8422965854697	10.8590355300549
635	técnicas	8	26176	9.21337304523449	9.18191285856782	10.1802400805486	10.2807860133658
636	técnica	7	26166	8.96129597188838	8.92429342402677	10.8846701669789	11.0109993981403
637	evitar	6	26152	9.18613555822106	9.12038647275868	9.94395886725698	10.0005622487295
638	amplia	6	26144	8.79356846880701	8.71646709405365	6.43715136356288	6.39112639636802
639	paz	3	26120	10.1620394138839	10.1256680073593	11.0092645309751	10.8971187676752
640	unidad	6	26044	9.8725280078093	9.7651290471084	10.2307114390162	10.3838291898732
641	principio	9	26020	9.52698723163803	9.42265250153638	11.1766438887869	11.1661353622048
642	valores	7	26019	9.84559550305936	9.78104069123644	10.1902514423841	10.1908184524659
643	enero	5	26017	9.90858731125328	9.76860104006775	10.8530291898409	10.7542550906114
644	español	7	26007	9.60159788648771	9.60095246433593	11.2250012957508	11.1574448305299
645	lleva	5	25988	10.0405187435504	10.2345695708401	10.0071090878898	9.99858745120639
646	manos	5	25959	8.96706336336466	8.90456876175837	10.9953740923171	10.9339220063606
647	mayores	7	25921	9.57299883825826	9.55379976447087	10.1166340294384	10.1025654162715
648	carrera	7	25912	9.67522563699488	9.59115883984922	10.7638555192073	10.7387059832326
649	organizaciones	14	25865	9.45113117406359	9.38223929921065	9.46714216977132	9.56120015215898
650	instituciones	13	25860	8.94619387616132	8.86321047320082	9.14693452222713	9.15376331045091
651	allí	4	25833	10.590946011732	10.6075965341459	10.7091208414204	10.6289707094988
652	correctamente	13	25822	3.07557856951996	3.03882611123326	9.45289578608316	9.41533235990562
653	calle	5	25800	9.76359522365208	9.64324723185878	9.85389385427203	10.9315670303071
654	práctica	8	25757	10.1619897303564	10.0608464170722	10.9444881555747	10.9001324375986
655	compañía	8	25752	9.68028216153273	9.57108132433098	10.5222753770671	10.8039266018003
656	clases	6	25744	9.54796512569565	9.48257362142955	10.2083114169225	10.1921342781041
657	tuvo	4	25712	10.2986474156242	10.7243784079431	9.7546747546578	9.74813557527092
658	pesar	5	25681	7.36096671591942	7.27509739205889	9.58378945486628	9.50588122837209
659	crisis	6	25664	9.86906726686662	9.75816872791243	9.86266972249368	10.1421421987969
660	santiago	8	25663	10.6280571353114	10.6191461675857	10.8329125562213	11.0392708356066
661	entrada	7	25656	9.98152008389671	9.8750528992942	10.9992518562097	10.9494708746973
662	esas	4	25636	10.829710311833	10.8030496325697	7.77554785817495	7.83835811932307
663	efectos	7	25633	9.28998724560571	9.22862849847016	8.41993373645846	8.48356815273083
664	madre	5	25567	9.25367331371222	9.16680965491701	10.8752432068283	10.9101124830187
665	vivir	5	25543	10.2060343368542	10.1428825309707	11.138994684864	11.0656874940208
666	administración	14	25509	10.5147031103783	10.3848876184751	10.1895061113534	10.1658858945
667	estilo	6	25496	10.1964300558744	10.1204888528382	9.55699517621196	10.0636734177545
668	libros	6	25492	10.0532457666071	10.0067455149072	10.9379507006691	10.8833155465174
669	cultural	8	25354	8.07103964655053	8.05137609569458	11.0362043680448	11.2394381228825
670	diversos	8	25343	10.6554031147652	10.6000068536025	7.68598774838803	7.69243007680666
671	enfermedad	10	25307	9.6512305301258	9.53773634770059	9.96613645087743	10.2449996170264
672	requiere	8	25281	10.0191705027782	10.099424241919	10.9717747221028	11.0342988317146
673	directamente	12	25279	8.99920924133379	9.14866888576128	10.4630201333223	10.395927491657
674	intenta	7	25255	9.37913080331293	9.33184448031552	2.32574302653227	2.30243454777182
675	significa	9	25214	8.96276013332243	9.17141512214595	10.1878173916634	10.2296555418261
676	autor	5	25117	10.3805150822197	10.2790900720872	11.2292040782129	11.1341788517819
677	busca	5	25107	10.4178182947537	10.6082998959639	10.7521139390425	10.7803721279126
678	puedo	5	25088	9.12909376486057	9.1041861736978	7.26928589000653	7.33115377960512
679	os	2	25037	10.3380727905623	10.8202629516768	6.2827341678284	6.65205578815142
680	características	15	25033	8.82295709782821	8.77308543466387	9.88954358835177	10.0013667011774
681	media	5	24989	9.37918113504035	9.57751417907349	9.94630025485575	10.0548071450057
682	partido	7	24974	9.56996993638316	9.47848039551237	9.32854178051435	9.47866341387336
683	haciendo	8	24963	9.30236743742893	9.36727744442105	10.0218409186034	10.3960399025187
684	objetivos	9	24922	9.11892910073728	9.04446718007053	10.3457097094111	10.2936624415979
685	soy	3	24909	9.29988878885494	9.28624071065153	9.42879550863941	9.7111989302913
686	pacientes	9	24894	9.71963623541409	9.62833717264695	10.2288268524702	10.3423703868852
687	menor	5	24886	10.769009613353	10.762535336269	10.133023396217	10.1402690122295
688	metros	6	24866	6.1465240526682	6.01214113799263	9.66740342460819	9.56200084453456
689	premio	6	24838	9.51674557596707	9.49081697401263	9.48707428138325	10.2060967508436
690	desarrollar	11	24820	10.2977042627892	10.2271715489468	10.4752733487278	10.492669745813
691	resto	5	24737	8.63490456290928	8.50954186153237	10.286094182627	10.1918007316406
692	niveles	7	24713	8.76339838449145	8.69920298418508	10.2095225467591	10.2275747290366
693	marca	5	24691	10.5000003469203	10.4914309366508	10.2504010595673	11.3023026304951
694	responsable	11	24667	9.47385631175181	9.50510994894869	10.6939081059801	10.6126753033689
695	comercial	9	24654	8.79204099357983	8.76520386359296	11.2947885800371	11.4116531437314
696	distintas	9	24617	9.98651422030507	9.93860509292281	7.88176451360536	7.88109327807926
697	imágenes	8	24572	9.8910882482301	9.82236463961669	10.727537726383	10.8391195760536
698	compromiso	10	24571	9.66463053073689	9.57737517296453	10.8070519745764	10.7431231929932
699	disfrutar	9	24546	8.99358803558515	8.97569346447522	10.6135697613396	10.535556969792
700	pasar	5	24543	9.90820489175288	9.8775255760083	10.8931075939461	10.8476949166871
701	artículo	8	24499	9.68843041230187	9.59936609214383	9.45257250113685	9.57783482431797
702	encuentras	10	24434	6.31205422560955	6.26800279669183	2.39084311633657	2.36654833429768
703	propiedad	9	24430	10.5762846561026	10.4959977100183	8.90359080815247	8.8731085406797
704	puedan	6	24426	9.85122204544194	9.85308103233438	7.17348140308696	7.22203833936851
705	sección	7	24424	8.83721011830281	8.73395013452484	10.5119759553457	10.6383554191514
706	recibir	7	24373	9.82024192682524	9.77452055112807	10.478515902588	10.5390730474532
707	centros	7	24368	10.1256104339673	10.0398883965049	8.79860696246416	8.85178703203886
708	aconsejable	11	24328	6.28106111783117	6.24200674777733	6.80041467031451	6.69450125163935
709	demás	5	24317	8.64691334113208	8.56482159503325	10.6467858320262	10.5982713717632
710	totalmente	10	24316	9.90892512681149	10.0090044980555	8.05782540440149	8.19136515197611
711	alguien	7	24204	10.283967123417	10.2335215328957	10.4955580442474	10.4608638552445
712	poner	5	24203	10.4517739421994	10.4306840027356	10.5444716488349	10.5485014772611
713	piel	4	24166	9.78805667921835	9.66513369801829	10.8423675757738	10.7440390930665
714	transporte	10	24047	10.8356193062328	10.7060224717572	10.4036082092493	10.4138640277559
715	usar	4	24036	9.94687714337003	9.90644236242184	10.9221124319469	11.1995844505207
716	queda	5	24018	10.4229455482249	10.5070127394711	9.21994336666215	9.23770548781217
717	dejar	5	24007	10.0759440881185	10.0452197686494	10.4073386244446	10.4013528522557
718	abril	5	23982	10.0375917153127	9.89950767560982	11.1512549507231	11.0482861992628
719	diversas	8	23982	10.5539921100444	10.5085016647833	7.47536879910146	7.48553611898745
720	creación	8	23964	9.81684872642043	9.68583432091819	10.5760929010059	10.4990620608976
721	animales	8	23958	9.98692646396398	9.9190905899026	10.6220929372347	10.5909868563556
722	ministerio	10	23952	9.23170952019524	9.10056656184838	9.94051861195488	9.88762708034422
723	solución	8	23934	9.43667380165716	9.33374928476773	10.2063391222598	10.3124108100288
724	puerto	6	23919	10.9676151663907	10.910336111059	7.15020575860199	8.11012987046379
725	tampoco	7	23886	10.3634090076646	10.4720375276633	10.3170497865541	10.3156486455405
726	medidas	7	23884	9.07571400611437	9.02312544587585	9.44539352081977	9.51412134500536
727	fuerte	6	23830	9.83486328967582	9.81889998941715	10.4943101701026	10.5598021923552
728	últimos	7	23782	7.52212620491414	7.43882243823538	6.96727922233245	6.95746758288694
729	zonas	5	23777	9.56528874194063	9.50090052931758	8.40808479663743	8.53261720310714
730	sitios	6	23749	9.71537901255885	9.67188736989125	9.04116670029636	9.0840966633474
731	herramientas	12	23740	9.95818178614278	9.89256263518695	10.0290117424469	10.081027335389
732	tipos	5	23694	7.68609050018946	7.62934637844705	9.90488017522608	9.84876662181018
733	tenga	5	23662	10.2515418892294	10.2834090542737	10.7485867749415	10.7738717986426
734	aspectos	8	23660	8.97317787603784	8.91257982891151	9.45578470347658	9.54469669606842
735	club	4	23629	9.13142170078242	9.6464171678417	10.0910785387597	10.7782848356947
736	realizado	9	23618	8.33622626049322	8.349009622692	10.7225470299476	10.6844676915145
737	causa	5	23553	10.2209824148797	10.3378383471185	10.9190448791123	10.9083460828626
738	materia	7	23526	10.0637000352514	9.94622325581154	9.52125248148005	9.48359613893194
739	solamente	9	23499	10.6186197864439	10.7313277761502	11.3700006973319	11.3983440292208
740	función	7	23497	9.93824950484501	9.82567216408934	10.2960535169372	10.4257063571196
741	ideas	5	23407	9.18975936562333	9.13406394427043	10.687116355599	10.6524200632502
742	registro	8	23397	10.6250056299725	10.5053646018913	10.3949768510039	10.4060865958405
743	costa	5	23371	10.5302032710782	10.5286173427622	6.75170836534807	6.75463372556606
744	estructura	10	23369	10.0050553077333	9.90021496855659	10.0772886629392	10.2533316927991
745	marco	5	23349	9.6914967444091	9.58864185055986	9.64963144239265	10.0015010139568
746	santa	5	23237	10.2319793778279	10.2548273911443	5.09990932286335	5.73168229188808
747	deberá	6	23232	10.2335031888337	10.3383661235211	6.80190286720323	6.8473882791397
748	documentos	10	23227	10.1029377925394	10.0274081337219	10.4255546157086	10.4986707852705
749	lucha	5	23206	10.1184613005932	10.0122887239509	9.3013188887357	9.33046043042609
750	femenino	8	23190	6.68223616281635	6.62257640389457	6.77412967513654	6.60818017436359
751	excelente	9	23160	10.484051012653	10.436775369978	9.34586869091329	9.4918328728232
752	ofrecer	7	23158	9.95251653490843	9.89866520665191	10.5091371156437	10.4931725311451
753	hablar	6	23114	10.2593159336855	10.2591481024651	10.9570372865621	10.8726803619308
754	conocimientos	13	23032	9.57790866818966	9.51505523630882	9.800899028758	9.77915001012217
755	agosto	6	23026	10.2030143770414	10.0720074556806	11.2629189369819	11.1597593608888
756	participar	10	23017	9.79007558201184	9.73468737393378	10.1477617347949	10.0434619837383
757	comercio	8	22988	10.422029519149	10.3015147695772	9.36131359820522	9.40074493930394
758	colegio	7	22946	9.40275708599505	9.28417126107251	10.5012200626324	10.8665588942422
759	baja	4	22937	10.2993746038076	10.2833087995234	10.2075533620128	10.2935842506495
760	diferencia	10	22882	9.91139302712158	9.81915049042486	10.4810589053395	10.3938189264611
761	lograr	6	22873	9.75037658729879	9.69374940389751	10.7459160855611	10.7474470638552
762	ciencias	8	22826	10.2970250781818	10.1826969746672	7.58212834532899	7.63790851297459
763	eventos	7	22825	10.562074450741	10.5171579029573	10.3212065200581	10.3559725557366
764	justicia	8	22714	10.5376707150831	10.4091944748957	10.8667521759657	10.772443367823
765	d	1	22695	9.26074796012964	9.53463315839821	9.18071757097144	9.44364803542143
766	podría	6	22694	10.6638040179026	10.8439795623542	7.15962937013304	7.21939313519719
767	oficina	7	22692	9.90303043415972	9.80696504150115	10.688986000266	10.7284183316136
768	busques	7	22612	0.917965501032085	14.9373890424559	7.777908672418	7.75303755306983
769	fundación	9	22586	9.59502866158568	9.62456800247299	9.03379126912973	10.8256258723852
770	ofrecemos	9	22582	8.8124042826895	8.83838128918334	10.6249708809994	10.6510420162195
771	carácter	8	22561	10.4307598450649	10.3142189405769	8.10412440402111	8.24445690248154
772	realmente	9	22511	10.6939764908722	10.7214775311709	10.6288267353876	10.6704178718474
773	familias	8	22507	9.32212836749597	9.25443477944813	10.6190222790925	10.7281936472945
774	singular	8	22504	8.82179245943289	8.70882888185366	5.05567202903986	4.97088787350586
775	mucha	5	22383	10.0939389462775	10.0589771568279	7.02542329464166	7.08486679833384
776	naturales	9	22360	6.49222256494427	6.47987116334704	11.3144912990007	11.1958709412766
777	queremos	8	22198	10.4912691724498	10.6169019301356	8.74048292360478	8.79058866094076
778	corazón	7	22189	9.47284814659388	9.37419576759873	11.3480149086276	11.2519715128462
779	congreso	8	22155	8.71797937275932	9.41958998886614	10.011100144615	10.1456593147737
780	consumo	7	22150	10.3746098541401	10.2597717819291	10.5783324175144	10.5244694297609
781	profesor	8	22138	10.5740288409783	10.4867806372946	9.75738563900853	10.4347953012321
782	salida	6	22118	10.7749606963921	10.6945713133537	11.0627804733554	11.1937880644931
783	sol	3	22112	9.89124550132955	9.774050102849	11.2432106015756	11.1473877681495
784	río	3	22088	9.76665826283292	9.66003623447224	7.74483997704987	10.2165401879627
785	oficial	7	22087	8.60301455105187	8.60078364810716	11.3062085969344	11.3261931951788
786	febrero	7	22084	10.1614163634008	10.0306847176875	11.1738163416637	11.0747327912338
787	debemos	7	22039	10.7752506696806	10.7710306746572	7.45507511354619	7.5160075543668
788	américa	7	22033	10.5334696592429	10.5028884443103	6.32398992632076	6.15745204447022
789	tenía	5	22027	10.3429846080255	10.5840540675737	10.8273856296149	10.8475233260703
790	alimentos	9	22019	10.2082131296169	10.1182065877227	10.7066859932828	10.6823828741512
791	viene	5	22017	10.4069468826077	10.7198953554618	10.3391319299658	10.3569944253237
792	revista	7	21934	9.71057517731158	9.60306055972589	9.70670344231816	10.9193640089963
793	asimismo	8	21933	12.0228743503664	12.0275270499045	10.1793653183027	10.0001359090508
794	completa	8	21929	9.61950224941565	9.69754694289168	11.4952401648538	11.4770938643711
795	entorno	7	21835	9.53730263391163	9.44546007025319	10.3697294865665	10.3946483190052
796	última	6	21826	10.0165791360431	9.89889715397582	7.73051120515576	7.7301139333344
797	presentación	12	21807	10.5999075883045	10.4825636813253	11.1138560174173	11.0506773047696
798	pasa	4	21806	10.2885990004171	10.376970409958	10.8429893671833	10.7929566468067
799	negocios	8	21784	10.342450288204	10.2413418491531	11.3381480724944	11.2974369424175
800	aplicaciones	12	21758	10.2908837862342	10.226657735675	10.5156659162217	10.6805324205406
801	inglés	6	21724	9.96157726705311	9.91026069624887	11.1188126667075	11.0419029625866
802	disposición	11	21708	8.88111774097217	8.79122599610881	11.4574046094683	11.3956939884654
803	masculino	9	21703	5.87765035410529	5.76696203321075	8.65403365005697	8.46489662956774
804	parque	6	21693	9.81512033299433	9.71812522063864	8.35977062595551	8.6970698626592
805	haga	4	21666	10.7417841922137	10.7561408564517	7.94200426334781	8.75674499285224
806	locales	7	21622	9.02965690967435	9.06143679237283	11.1488009111534	11.0545476564273
807	éste	4	21622	11.4326548306804	11.3674002616408	10.8647160999179	10.808311000457
808	cristo	6	21611	11.2236559177651	11.1243670897857	11.0251807835989	11.0117122362569
809	conseguir	9	21548	10.0170275292279	9.97505336322338	11.0483693083797	11.0756897409875
810	reserva	7	21542	10.3042537375938	10.2487354813404	10.9598266204902	10.9792034390575
811	máximo	6	21536	9.4503334410375	9.38153866725097	10.6052626251279	10.6613005668554
812	buscas	6	21494	8.00534589533563	7.95256438690159	9.36991246685693	9.11607412023042
813	ideal	5	21490	9.78103213560149	9.80675408836962	9.18051215946316	9.0724821168212
814	tiempos	7	21473	9.14788742578271	9.09485431565209	10.6306760234608	10.6114647543324
815	niño	4	21448	9.75165704490982	9.65440320956698	11.1511534319225	11.2084459079945
816	pública	7	21447	6.67026069475479	6.64269738696942	11.5678369156512	11.4613722070626
817	vamos	5	21439	10.7351066580903	10.7410679020304	8.87536161989989	8.81698313292046
818	finalmente	10	21385	11.3673073982268	11.4086997584617	10.7885180896889	10.7451732677251
819	nacionales	10	21378	8.22007578794712	8.24064651991213	10.4472174166452	10.3027550686623
820	actualidad	10	21369	9.15138650229424	9.00721633405953	11.4999107326444	11.43342072704
821	objeto	6	21325	10.3259281360357	10.2401262451967	10.9828062552262	10.9904795052671
822	ayudar	6	21273	9.49649500279664	9.46470017288426	9.32761910839106	9.22359215657552
823	bastante	8	21239	10.2388258233265	10.3152596948007	9.15066826785496	9.24422824361225
824	izquierda	9	21219	9.5759139320406	9.4768490262641	10.9588140323371	11.1719793130282
825	preguntas	9	21183	9.67021701501612	9.61719020438303	10.6823419084852	10.6014275650076
826	peso	4	21174	10.5247218820437	10.4143298459807	10.9779111226953	10.9267887819501
827	señor	5	21163	9.69242057480866	9.59703236963935	10.1896545788006	11.1653134608368
828	tenido	6	21139	5.6299473827703	5.59659323099595	10.866281861595	10.8909238998977
829	documento	9	21139	9.73873349387236	9.64246066841991	10.9402260834189	11.0909779930317
830	joven	5	21130	10.342961218984	10.3013072917061	10.7140528521843	10.9678483113891
831	contrario	9	21121	8.38961005413271	8.32225769062071	11.1285733989774	10.9692613031134
832	especiales	10	21115	7.91710400718086	7.94224899532342	11.4075908701091	11.2879681418782
833	mantenimiento	13	21103	11.0216063600582	10.9145529997129	10.9432106726808	10.8615141903504
834	particular	10	21041	10.1230561440443	10.0624460559178	11.7469458457628	11.653128459295
835	quiero	6	21026	10.3067203300139	10.2865512285053	8.53166460259774	8.60290568371708
836	tales	5	21002	11.0469309916932	11.0904924876838	7.94384535892979	7.887795801231
837	mensaje	7	20998	9.53863698191767	9.44856643181605	11.2737319606219	11.2938298346695
838	madera	6	20964	10.879450580405	10.759714079482	10.9790428540544	10.9449091455629
839	fuente	6	20930	9.92633675553051	9.86749053393692	10.5694219929519	10.5884057400371
840	planta	6	20927	10.1464143633673	10.1185422837587	9.88450988833285	10.0838289292576
841	vía	3	20899	10.5522378302322	10.62849374793	7.83625743961528	8.83431472790267
842	sabe	4	20879	9.57110822742252	9.63338446219836	10.5970559816909	10.5820278122702
843	participantes	13	20872	9.11170216359195	9.05870659586746	11.1576280544948	11.0965163833315
844	mañana	6	20852	10.1881992823924	10.091689500268	11.4166164447124	11.3218938213523
845	compra	6	20822	10.8810448718128	10.8094121082416	11.7283449567678	11.6750096601448
846	grado	5	20816	9.60402677259585	9.66110657365292	10.8424982555249	10.8330305529791
847	ojos	4	20773	8.75742568523271	8.68844586454218	10.7699670424823	10.745546241917
848	cabeza	6	20733	10.216706957794	10.0980749503923	11.4762334178368	11.3913780941865
849	concepto	8	20683	9.83595162337138	9.73213615122702	10.9363073173129	11.0184719165819
850	viernes	7	20680	10.0143346084633	9.93958334120373	10.1765294070176	10.0821682449888
851	búsqueda	8	20680	10.4998485407879	10.3732794959009	11.2392915924583	11.1523618460368
852	sala	4	20637	10.240933728126	10.177672239178	10.4643609967046	10.8601051351504
853	disponible	10	20615	8.5367477440301	8.52786463430195	10.9243143663488	10.8382360679078
854	visto	5	20591	7.01101866346963	6.99515825189633	10.9784163497464	10.9589885747138
855	ciencia	7	20561	10.6421597541777	10.5262062336486	10.448654660548	10.5909622269574
856	única	5	20553	9.94836809081523	9.88546302840676	10.4278656267074	10.3953372186239
857	fe	2	20533	9.57082932422338	9.44533691798783	11.2351857335246	11.1501617949341
858	podrán	6	20488	10.336187329741	10.4365068598071	7.16872909994597	7.19495151311804
859	edición	7	20486	8.51166945075014	8.93716195108032	10.7976919711361	10.8036676847335
860	artículos	9	20393	10.3589806704667	10.2858321132544	10.7068895652271	10.7002215451713
861	simplemente	11	20385	10.553391554211	10.5799060163104	10.6566366136099	10.820899237032
862	seis	4	20381	11.2281204357567	11.1733859014008	8.35061644114076	8.39645456594654
863	cambiar	7	20368	10.308174139777	10.2807395926485	11.5357514292866	11.5042655893208
864	formulario	10	20349	8.57160384537892	8.47475599075907	11.1420917715531	11.2623939023316
865	manejo	6	20341	10.7733778013682	10.6851082311335	10.4924111800538	10.4818175105423
866	toma	4	20328	11.2209320172789	11.3403489157567	11.3630427465587	11.3643871144205
867	civil	5	20321	5.82485048850829	5.7262594506683	11.3232849819132	11.2773524833878
868	acceder	7	20307	8.7579971821544	8.72016649091913	8.90181533368081	8.82297217326252
869	aconsejamos	11	20287	3.46472232237549	3.38803035225198	8.08303349516346	8.03550144419632
870	hacerlo	7	20257	10.1447353896858	10.1136768768361	11.3415774468821	11.2210908192355
871	colores	7	20202	10.4383895686725	10.3606943358221	10.8094085299333	10.7779297752946
872	cuba	4	20133	11.1788818860134	11.0956187781155	11.5169712852202	11.3783628394568
873	aprender	8	20116	10.6854346364242	10.6409288966643	11.0868945598112	11.0649092412242
874	versión	7	20110	9.34325810904616	9.3174609379466	9.52907038622442	9.82489418107086
875	variedad	8	20103	7.68978165888494	7.61412855967808	10.1619007157975	10.2289741478046
876	tendrá	6	20084	10.7397429330094	10.9661238617954	9.95369749101994	9.9406056142151
877	personales	10	20047	6.33635334828608	6.29744807772701	11.3360515111475	11.1982991913474
878	modelos	7	20027	10.312269763833	10.2651347597485	10.6175357920354	10.9658972996907
879	utiliza	7	19979	9.61218698013309	9.97960384466469	10.7471487285599	11.1272661119073
880	tamaño	6	19917	10.3735867402666	10.3085330136515	10.7355447837493	10.7983868295442
881	opción	6	19873	9.28746014938111	9.18826864408553	11.1313766886179	11.2328867265404
882	banco	5	19857	10.1564047466599	10.0768885909682	9.02626373509303	9.68115101432649
883	plantas	7	19852	10.2278595577069	10.1510856755974	10.1519863569129	10.323910625525
884	principios	10	19843	10.1382702795421	10.0563243532839	9.9503977058971	9.96798224708228
885	pocos	5	19797	9.57027594267371	9.52232118728322	8.64362387380433	8.70498927149841
886	clave	5	19790	9.73143953200668	9.67451290993176	11.215448485213	11.1697517275505
887	llamado	7	19778	10.4798452653541	10.5790756096848	9.55565636901901	11.1429709401773
888	difiere	7	19742	6.34372905532644	6.30628533376105	9.05409139289953	8.78120254684687
889	pequeño	7	19713	9.76704525645656	9.71848985633599	9.848906326317	10.0151537488478
890	común	5	19660	9.54142848221246	9.54364198150336	11.7543371485963	11.6249427709331
891	funcionamiento	14	19634	9.96114250338932	9.85594044369807	11.2497008970746	11.1793509129182
892	costo	5	19578	9.52409129621086	9.43401994954673	10.6348356580817	10.5546283586193
893	fines	5	19561	9.73928114831794	9.66793025306719	9.69396939827452	9.70996743632184
894	pregunta	8	19540	9.85146114325683	9.79110514397393	11.0813370450056	11.0143710356168
895	razón	5	19511	9.89721686675499	9.81060683803511	11.5821475842887	11.5117304753004
896	esfuerzo	8	19476	10.1248184561067	10.040756324557	11.1923554590995	11.1307700014494
897	voz	3	19475	10.6627423291446	10.566267961907	11.1610684268127	11.1479442371329
898	permiten	8	19460	9.71653624359209	9.84268705378852	9.79726017364942	9.82391885309975
899	informe	7	19437	10.0699501173676	9.97646069537577	10.388474778069	10.5099126572883
900	cuidado	7	19429	10.2557408201111	10.177169559129	11.3118270873881	11.2354479780568
901	época	5	19417	9.37391890741412	9.26223933439138	10.9038026529439	10.9249831156396
902	buscarla	8	19410	0.658284720172735	0.643255024301569	6.50578934493557	6.43476584038225
903	china	5	19396	11.029329391677	11.026766179156	11.3543814328846	11.3132350496805
904	cocina	6	19363	11.0594222414502	10.9554560933561	10.3614402019978	10.4328618936989
905	normas	6	19309	9.09244326559468	9.03301340572585	9.64937191777262	9.91337485134356
906	original	8	19287	10.0330277796502	10.1027763714494	11.7079441356885	11.6584620618337
907	plaza	5	19174	10.1605487030676	10.277298232769	10.4611525514648	11.0968455968842
908	referencia	10	19142	10.2897601372742	10.1853858713871	11.1767461174074	11.1684243061064
909	contar	6	19139	10.3761421691654	10.3354754963677	9.35193418176753	9.24798162784435
910	produce	7	19120	9.70749672352247	9.87860347851612	11.0223399419363	11.1029618943451
911	verifiques	10	19113	7.87563023370944	7.82306576372318	3.87364444151096	3.83128260702663
912	disponibles	11	19084	8.16422424097029	8.22312474511861	11.0894057516055	10.9695203186573
913	llega	5	19061	10.6367690003002	10.8941978499802	10.2975755982302	10.2730509615923
914	isla	4	19061	9.68004900423544	9.5726873618955	10.9034636411669	11.2428149656004
915	buscar	6	19052	10.885006303528	10.8462077039264	11.2351877327413	11.2488729124937
916	pruebas	7	19046	10.1087100514588	10.0548029333237	10.7263505363845	10.8541305247196
917	sería	5	19042	10.8629703712799	11.0042895617977	10.3242291227459	10.3811754644004
918	casas	5	19032	10.11445744307	10.0766733427242	10.2075032721008	10.2276316549901
919	comunidades	11	19014	9.55097728492736	9.48498875241329	9.25175001540824	9.49446886821646
920	edificio	8	18979	9.90856225469029	9.80793442672221	11.0234600410549	11.3016785772064
921	museo	5	18912	10.0213094832628	9.92382486995884	9.96743602190794	10.509133445156
922	técnico	7	18885	8.33496799926472	8.31166130854129	11.3139343613339	11.407356886438
923	dolor	5	18884	10.6496238230943	10.5588239866918	11.0469932763328	11.068742376859
924	teatro	6	18882	10.7851544795598	10.7512104544045	10.317995022992	10.9880126558236
925	blanco	6	18871	9.56789641969939	9.75366781989654	11.3272405764371	11.2705045176705
926	enfermedades	12	18856	10.0452472422401	9.9711706139445	8.53480792343322	9.25124404088938
927	miembro	7	18854	10.2615772408112	10.208189657549	10.0310908634891	9.97751334337799
928	beneficios	10	18854	9.68169642819538	9.62501333523372	11.0837848311757	11.0399895648111
929	comisión	8	18831	9.63632636580534	9.50663085861048	8.99780715582461	9.14323102183269
930	siguientes	10	18825	8.65979478913755	8.60951637906547	9.65279072946206	9.67139628334366
931	dan	3	18793	10.0398781265325	10.1735508327764	10.6847635818342	10.8296642710216
932	noticias	8	18777	10.0646526586361	10.184280022737	11.1302661933636	11.1889671875381
933	ti	2	18776	10.1178869964985	10.1169669303348	11.083793015876	11.0317666239841
934	dicha	5	18751	11.3086030230504	11.2599022083183	8.99711454227007	9.10165072034463
935	domingo	7	18737	9.26037613369637	9.17696954380695	10.7347181055516	10.8257677335628
936	diferente	9	18694	10.0375321180411	10.0378248964414	11.650601176243	11.5132213084411
937	evaluación	10	18684	11.0610727627059	10.939043967468	10.9409828725051	11.0012337870822
938	momentos	8	18671	8.65130774713911	8.60231328026205	11.013867947644	11.0158902015386
939	pensar	6	18660	10.7237599579984	10.671524869264	11.2047410297335	11.1331297485702
940	comerciales	11	18646	7.76773260804966	7.7370108222771	11.5658514623588	11.4493754840711
941	nota	4	18645	10.6917364178465	10.6893381964083	9.85846841688516	9.71249135960934
942	funciones	9	18641	9.54873999275759	9.49923336624773	10.8522507154088	10.907204321149
943	asistencia	10	18634	10.9834752211705	10.8827339962782	9.83472884087078	9.86693629170615
944	dio	3	18609	9.62544910970355	9.78290641480804	10.5250272867318	10.5222550511476
945	euros	5	18609	7.66793796768287	7.51100656611006	11.232123698551	11.0493649284387
946	espera	6	18580	10.7364135755763	10.8082508522772	11.6985876674156	11.6428669415781
947	consulta	8	18577	10.8551279671579	10.7700785570582	11.5473457557692	11.5491056670546
948	popular	7	18558	8.80287794606609	8.80332021808445	11.611192736288	11.6530966641113
949	radio	5	18550	11.4162133880608	11.5661793971363	10.7579685764881	11.4542377228721
950	hechos	6	18529	9.91193714270431	9.88394468311958	10.8575481626399	10.8367171592842
951	superficie	10	18513	10.0913167825164	9.96547526965725	10.5000816671247	10.5286110089121
952	ve	2	18510	9.48951702136686	9.51103871547303	10.7754380680305	10.7839951032102
953	todavía	7	18507	11.1249073370333	11.2322255900072	10.5186353267247	10.4831736182645
954	oferta	6	18499	9.83525401561667	9.7635873661172	10.8402484710929	10.8516997727618
955	simple	6	18445	10.5767692764618	10.6109592616803	10.8500862465408	10.9347521318091
956	exterior	8	18420	9.37386621394508	9.32607973281188	11.773561421471	11.6400636917717
957	diario	6	18373	10.3732637092751	10.3639092913309	11.2933242038085	11.5092143696048
958	resulta	7	18274	10.9840820027984	11.1239624633245	9.2512931551879	9.30923601604531
959	ciudades	8	18271	9.07930304065288	9.02515013916576	10.9096055097332	10.8889195530877
960	propuesta	9	18254	10.0368899439652	9.94748274343933	11.2278899651491	11.2660483221427
961	sede	4	18238	10.190842619573	10.1074081512226	10.5326863653827	10.6386931534246
962	provincia	9	18236	9.91386557954021	9.79457996442405	10.9982578501468	11.0431071992876
963	taller	6	18224	10.3194940400207	10.2537098464119	11.2799005065327	11.387007196575
964	pueblos	7	18214	9.21498747837827	9.13635874525395	9.82855137033569	10.0647293999114
965	formato	7	18203	10.4465819310436	10.3442126952942	8.6816692742604	10.9782989807112
966	confianza	9	18180	10.6696855166515	10.5743244687365	11.4950602446674	11.3644399195436
967	selección	9	18168	10.4778331589646	10.3863595427113	11.0008885933536	10.9868380997865
968	aquel	5	18157	10.7872990962094	11.0696645860987	9.48765558967781	9.53833277375631
969	familiar	8	18135	8.94759544074421	8.98010731070203	11.6757616522551	11.5671389160856
970	verano	6	18125	10.7833088612063	10.6739657745592	11.8473203260366	11.7410234907562
971	ciento	6	18098	7.13455861090064	7.04805743505638	11.3302005238339	11.2188477392056
972	prensa	6	18091	10.71691171597	10.629860232748	11.0251185390778	11.0886016534328
973	fundamental	11	18067	8.67438541724588	8.63681828981853	11.5322861295107	11.4240698987466
974	ejercicio	9	18053	10.4845515332684	10.3765735476018	10.9237881356909	10.9717680063182
975	empleo	6	18045	10.8641702364599	10.7541732923732	11.7066819875977	11.5942898331697
976	derecha	7	18031	9.21980252686301	9.1469678142801	11.7044263633933	11.6714643803133
977	contiene	8	18027	10.3055197711137	10.7322663392135	10.5109488887789	10.7429429008699
978	instalación	11	18015	10.5089492517055	10.3840813508633	11.4327577503167	11.4053477234763
979	autoridades	11	17992	8.4392184636043	8.37697429810419	9.07849798351793	9.13854360499338
980	médico	6	17950	9.91241843285396	9.88391036557393	10.9104596212192	10.9891862503988
981	economía	8	17922	10.8092315797094	10.6856485449275	10.6972531076025	10.639821262805
982	marcha	6	17918	10.1715315710198	10.0686185538764	11.7521395241618	11.873881874669
983	sangre	6	17907	10.7075922706462	10.6206057005672	11.46237355287	11.4044658781154
984	posibilidades	13	17854	9.33417127863235	9.28434434311671	11.18911717971	11.1349449367124
985	laboral	7	17848	7.91353706728473	7.9085751164112	11.7686884056455	11.6291578782788
986	aproximadamente	15	17819	10.8503037382494	10.9133105481947	9.98061441976256	10.0005963512608
987	propios	7	17818	8.43495551475016	8.40536859634956	10.1288138398706	10.1937362528188
988	espíritu	8	17795	10.3159043842175	10.2024786097156	9.49117300078822	9.45968135693868
989	contamos	8	17787	10.911434397591	11.2852322036942	7.60209227238469	7.49668459409329
990	pronto	6	17778	9.76309830986859	9.80554081297523	10.8616881867256	10.8698765786662
991	presentar	9	17778	10.2030583692677	10.1404886264078	11.0828144773897	11.114718355653
992	vino	4	17750	11.2652848974269	11.2953856342765	11.3758283048641	11.4068340515418
993	ahí	3	17732	10.9376637908158	10.890721535227	11.4007940603156	11.3458032609656
994	profesores	10	17730	10.8292142799666	10.7369145266832	11.3614655557247	11.3383194442596
995	defensa	7	17730	11.0992117063298	10.9713282114045	11.0373298677911	11.0374799150147
996	teléfono	8	17717	10.9819865604094	10.8919752678765	9.97137671429308	9.88336523244836
997	leer	4	17708	10.6046511861418	10.5883414222834	11.647797687207	11.6436722453623
998	espacios	8	17692	10.4319335528419	10.379134779686	9.8576955918309	9.90881761508311
999	visión	6	17685	10.1098731367156	10.0105471805273	10.4865173646691	10.6332748414787
1000	ésta	4	17648	11.7061865844658	11.6517151457446	11.0456309498925	10.9651751247114
1001	pequeños	8	17609	10.4184740714207	10.4074901452102	10.0126418751058	10.0685175266887
1002	experiencias	12	17598	9.85672707678616	9.80807257257777	10.7142126523406	10.7286538848397
1003	etapa	5	17597	8.74538860018173	8.66895240231143	11.2198851758473	11.2802037090233
1004	herramienta	11	17589	9.05705858504275	8.97714358165925	10.4855596612369	10.5928528202055
1005	difícil	7	17585	9.44283189590228	9.41130405348735	10.9967339623956	10.9689463354231
1006	turismo	7	17550	11.1894985472337	11.0918200705141	10.5307034084194	10.52837264868
1007	gusta	5	17539	6.12080478955247	6.03459246528852	10.6677463272283	10.7228630346195
1008	suelo	5	17535	10.4647711671321	10.3478506946341	11.3398008462355	11.3451212312297
1009	maría	5	17535	8.90409323607158	9.54839620395035	8.76042774215603	10.5506961981407
1010	facultad	8	17516	9.99854218192364	9.86963200420995	10.8171510827559	10.742737421791
1011	solicitud	9	17512	10.4506683478793	10.3410670996506	11.5338468870924	11.4425779181716
1012	pone	4	17502	10.0428511017458	10.7736364263593	10.7765767192079	10.7612806008754
1013	motivo	6	17494	9.62578533327133	9.55461767186066	11.5347126443609	11.4648572485811
1014	española	8	17419	7.27543048978946	7.21658065740128	11.7548537378625	11.7225391972908
1015	cualquiera	10	17406	11.5990884785846	11.5622778716994	10.8771694209136	10.8037091953873
1016	gama	4	17405	6.81893710126802	6.77505341710212	10.0747425083678	10.2255876538541
1017	habla	5	17403	10.7975954708926	11.0020669434358	10.6954888097612	10.6778221527977
1018	semanas	7	17363	7.49872652391951	7.45221150161814	11.4945218293129	11.4455193427417
1019	deja	4	17357	10.6165343496063	10.747822386536	10.6166550920059	10.6464306645648
1020	paciente	8	17354	10.1442318402639	10.042208553146	11.5042744724561	11.5016027119249
1021	título	6	17347	10.5700415771883	10.501005602391	11.1452530701599	11.1818162646313
1022	comprar	7	17288	10.572659197112	10.5671528720376	11.0969719404284	11.419456051551
1023	destino	7	17287	10.7095827097683	10.6219669241961	11.3916618368174	11.3742970611798
1024	sectores	8	17274	9.29964130625611	9.22329701173739	10.2468811879374	10.3045445771074
1025	aprendizaje	11	17260	10.8900702475792	10.7681594412724	11.535755400574	11.5224108179223
1026	adelante	8	17243	8.1476865526183	8.09132779435998	11.8579025082872	11.856980225593
1027	consiste	8	17229	10.2400316027772	10.6037469823586	9.18652920296756	9.09268394735677
1028	posee	5	17192	10.5594332863105	11.3181908152546	10.7245592312605	10.7704211979565
1029	fuerzas	7	17189	9.03683809376097	8.98569913349195	8.39465267325949	8.51181732783215
1030	redes	5	17154	10.6484214102911	10.5733313481731	8.84582666045199	9.1691344351337
1031	memoria	7	17135	10.8869052303617	10.7724230839751	11.0737146358677	11.3649820373979
1032	pequeña	7	17115	9.73867825952471	9.68435300205599	9.80296515935796	9.89717357281858
1033	aguas	5	17110	10.2823648794655	10.2196018410485	8.02564031042085	8.07189972279725
1034	miles	5	17094	11.3676338168718	11.3217723472756	10.2009025599211	10.1501904601861
1035	salir	5	17086	10.8308631519017	10.799335307081	11.1460245657671	11.0896551427044
1036	enviar	6	17063	10.0558007823582	10.0924254762095	10.5476426598678	10.7936661642589
1037	institución	11	17053	9.81186890437808	9.70457419616452	11.0184025500911	10.980640363488
1038	hogar	5	17041	10.1962043676918	10.0988258071457	11.7467435679228	11.6344668499757
1039	lunes	5	17032	10.6298515208607	10.5331277173899	10.044667805804	9.95679220894126
1040	exposición	10	17030	10.5627363679188	10.4747220841002	11.0208983744543	11.1344644536719
1041	medicina	8	16999	11.133931381127	11.0157943056433	9.70367999241847	9.9404323778311
1042	violencia	9	16973	10.7402050222068	10.6138056450588	10.3608306095968	10.5397966309501
1043	políticas	9	16934	9.96438859291735	9.92259403003638	10.0048467151212	10.0316080075949
1044	humana	6	16920	7.70982400819797	7.71096624553855	11.7482803846071	11.5786878261996
1045	conocido	8	16902	10.1715046983878	10.2586839298656	10.70374006363	10.7458475639228
1046	mesa	4	16869	10.6092351122887	10.5383884244228	11.0430843053901	11.0155456694334
1047	iniciativa	10	16865	9.87225084020139	9.76750086277403	11.166070337115	11.2570654314322
1048	acto	4	16814	10.0444543606739	9.94623115864483	10.3987068230474	10.4445940822698
1049	carta	5	16799	10.172370074401	10.0886838259149	11.0140014634109	11.0245387414266
1050	global	6	16743	9.1993332898599	9.34940361389019	11.489279232344	11.9512283116409
1051	distancia	9	16738	10.1401448080879	10.0375477395706	11.544679231004	11.4994390257891
1052	próximo	7	16728	9.6570887434017	9.55897873641065	8.66441704467072	8.64357619984067
1053	república	9	16723	9.81762999420281	9.69555931079033	8.40257677911649	8.27223222127815
1054	económico	9	16721	8.66034829393878	8.63497973404924	11.7650340191937	11.6507311156422
1055	opciones	8	16713	9.50873771509216	9.46186864162102	11.3443231417091	11.3101454761711
1056	ámbito	6	16710	9.92605111803613	9.80786281576169	9.53526628346512	9.57125635546103
1057	aspecto	7	16703	9.92995013257819	9.84582612708509	10.5387222074919	10.6370060812537
1058	disco	5	16698	10.2962053388883	10.2270896106625	9.94474361348453	10.0807855958954
1059	industrial	10	16697	8.20747579977955	8.27361627550619	11.6480501045025	11.7219748168801
1060	completamente	13	16687	10.0928933866741	10.2656219412188	9.26072801105081	9.39492655033988
1061	dispone	7	16667	10.0386033728704	11.0096872974244	10.6385088246582	10.5805197858135
1062	llama	5	16660	9.77700733220927	9.81603313929699	10.3338703536942	11.5324791359813
1063	compartir	9	16653	10.7470668637402	10.743032481071	10.9757360319872	10.954469663939
1064	puerta	6	16624	10.362360863521	10.2602804588191	11.2246650131211	11.2331746992661
1065	ofrecen	7	16600	10.2098011151372	10.4853280581701	11.2964941778721	11.3410609948824
1066	socios	6	16552	10.1336685366506	10.0675907231131	11.2714077315217	11.2642310913933
1067	integral	8	16551	8.3403117054039	8.35982669065685	11.872225613384	11.8155459984579
1068	permanente	10	16539	9.87055213785875	9.94156147450554	11.9249624444758	11.8774873540116
1069	distribución	12	16537	11.2396160706858	11.1540233272947	11.3765461659636	11.3644518556913
1070	estaban	7	16524	10.6369724372303	10.7808711309484	8.57224503588377	8.61941135900491
1071	existencia	10	16516	9.90082628023569	9.78367987586472	11.4751147080954	11.3760930945852
1072	cumplir	7	16516	10.4446161357435	10.379581829617	10.5342349952281	10.4715411524319
1073	especies	8	16516	9.69540497877691	9.61298308395248	10.1318260020712	10.2465658482984
1074	principalmente	14	16500	9.99295318696396	10.0105872049647	11.5259866181976	11.5284464750724
1075	doble	5	16498	11.0727246238981	11.1324192740496	9.99329598375104	10.285992368108
1076	comida	6	16481	10.9809985240042	10.888748602559	11.0945880647587	11.0704537651477
1077	tarea	5	16480	9.82683009377754	9.74584992665592	11.2174012908256	11.2387651981683
1078	digital	7	16480	8.07686485946913	8.28912852969112	11.5934839718033	11.8951949514032
1079	velocidad	9	16478	10.2132100907249	10.1088543371973	11.5153599737119	11.510893971419
1080	regional	8	16438	8.97663231721935	9.0179924012421	11.6915623537516	11.7233923804376
1081	ventas	6	16429	10.7836107858959	10.6833733034913	11.6288361085993	11.5641682399874
1082	económica	9	16390	8.13850007748626	8.18627880731138	11.8419807262389	11.7226228605268
1083	colaboración	12	16384	10.6959001762351	10.5909491712497	10.7255581209354	10.6983008750996
1084	continuación	12	16371	8.38836954980016	8.29670330846876	10.9245916014043	10.8478433249453
1085	territorio	10	16332	10.3375550962266	10.2235518570974	10.011927489397	10.0799135700334
1086	mismas	6	16314	7.4325527459831	7.37770276504344	10.6195926539971	10.5950166470696
1087	soporte	7	16299	11.4482695281826	11.3781700263276	10.2481733730074	10.4688736589163
1088	alquiler	8	16263	10.688824754109	10.6872694701181	10.2337776923962	10.3903179147867
1089	operaciones	11	16258	10.0945189319799	10.026880156375	10.6962677920217	10.7381406147557
1090	tradicional	11	16224	9.98569792899486	10.1157798840092	11.3986529187853	11.476698955565
1091	demasiado	9	16188	9.96283668899724	10.0709716571522	9.46006987967685	9.50349384902001
1092	altura	6	16176	10.8959851198208	10.7781599924376	11.7216026329829	11.6381649318407
1093	período	7	16127	9.81519114677042	9.7267347345718	10.4566088554959	10.5588345636653
1094	mí	2	16126	10.0028698597104	9.92220438182498	11.4647622166208	11.3357964668816
1095	suficiente	10	16112	10.2028435943145	10.1810486859539	10.685327131436	10.6150284729761
1096	piezas	6	16110	10.4452550076749	10.3883114598299	10.6678454469445	10.7574845776904
1097	tecnologías	11	16100	8.12439019591651	8.08385144304574	11.1842228508671	11.214607213142
1098	intereses	9	16093	9.62400266061762	9.5479680206144	10.7342666678152	10.7932217364433
1099	posición	8	16092	10.2078921800034	10.151991958587	10.921633194826	10.9562462271288
1100	diez	4	16076	11.2546923333093	11.257688949738	8.7313449605634	8.81667576950413
1101	campos	6	16056	9.8701265317679	9.87432059902007	10.6916388890553	10.7563243950407
1102	carga	5	16048	11.2659578311851	11.160302001743	11.1683374955027	11.2102913382976
1103	cara	4	16042	10.9896678807648	10.9262645186528	11.4330529418866	11.3885327063953
1104	temperatura	11	16021	10.7879793638526	10.662790149893	10.6180758999741	10.5655512159149
1105	cine	4	16017	11.125652201931	11.0139117721835	11.1335724808018	11.268393796239
1106	tarjeta	7	15990	10.5714858607795	10.4708528876913	10.4408380567298	10.9700896765857
1107	corte	5	15948	11.2470378250927	11.1409928284252	10.02515667919	10.2818877500762
1108	aires	5	15947	1.84081077086061	1.80167734004235	11.4338625222565	11.2904201952477
1109	lectura	7	15937	10.8803978997122	10.7602175234253	11.7192140126164	11.6672164066703
1110	labor	5	15933	9.59969683388808	9.52506453074106	10.9302172440948	10.9846139473504
1111	cuyo	4	15920	11.1304486928055	11.2545074262315	8.54525255664426	8.56601915747538
1112	comienza	8	15876	11.0766098410018	11.3802779407097	10.8586121693981	10.82222244067
1113	normal	6	15874	10.0823514842653	10.1647616383306	11.9606204566536	11.8182680957964
1114	representa	10	15867	10.8386936442442	11.2679130890917	11.3220009182428	11.3089606851224
1115	obstante	8	15861	6.42702695269358	6.39107620410509	10.3650295251143	10.1626758501236
1116	aumento	7	15843	10.4063105489804	10.3167542134968	10.8483895621524	10.7892977350052
1117	factores	8	15785	9.79531347496376	9.72739267892284	10.0939015909126	10.291740312073
1118	pagar	5	15778	10.5035952780525	10.463746663019	11.6802201951344	11.6411075713196
1119	amplio	6	15714	9.75306001808527	9.68493496020891	8.76380423349384	8.81605053438716
1120	foro	4	15711	10.2443283219366	10.2608798967332	11.2803782780932	11.4500390224356
1121	quieres	7	15706	8.88615535601125	8.84527564293277	9.19692978077563	9.22067949757522
1122	amigo	5	15702	9.43804650965028	9.38561856917646	11.249482781303	11.6880594086453
1123	consecuencia	12	15690	9.69455129112951	9.59517640939151	11.4653128787414	11.3496410130921
1124	habitaciones	12	15679	9.38114387934227	9.34795481340415	10.1372932786226	10.1153266354537
1125	relacionados	12	15650	8.3628932009653	8.38740259221979	8.54174537516998	8.43819735816744
1126	leyes	5	15627	9.36787102944691	9.30783566941832	10.6572392892027	10.6981784033493
1127	impacto	7	15610	10.3936693640601	10.2845728255396	10.283117889497	10.2654761878728
1128	demanda	7	15601	10.5206222222172	10.4274663464573	11.6722853525032	11.6074431635315
1129	luis	4	15600	9.27145126455885	10.0069205218246	6.88883990267357	9.58947898382137
1130	aparece	7	15559	10.9253232866903	11.1457736806318	11.0864798781079	11.131754662534
1131	crédito	7	15556	11.0511389686077	10.9373317883118	11.303698558185	11.2947292759579
1132	fiesta	6	15548	10.6089955608776	10.5648737599512	11.5590909524402	11.6355266766705
1133	estrategia	10	15548	10.3027529727497	10.199348533972	11.19064891296	11.2729157619859
1134	inversión	9	15547	10.8205729435158	10.7024676607299	11.0729062251566	10.9918837879257
1135	gratis	6	15541	8.68378262226885	9.12209789769229	11.8129829894323	11.7989424615133
1136	correspondiente	15	15540	10.2311176002844	10.3863430720753	11.1900190939523	11.1221593361455
1137	identidad	9	15531	10.6295342798243	10.5062278493864	11.0156341680826	10.9759487382857
1138	buenas	6	15530	10.5537022445324	10.5223753121398	8.05644919951531	8.05297500813783
1139	tú	2	15525	10.5355585379026	10.5701532193998	9.52062819791839	9.55855475053012
1140	incluyendo	10	15465	10.1155403950404	10.0815544989417	11.2483075506769	11.5259797654313
1141	marcas	6	15454	9.98392381479209	9.93292082071205	10.6151019035233	10.7001880688117
1142	vivienda	8	15441	11.1229781661919	11.0093710251278	11.6172308046406	11.5243195435285
1143	método	6	15437	10.1479857184756	10.0520682545479	10.3650322838356	11.0004316352469
1144	km	2	15427	7.4468096965478	7.35360148766894	11.1580204874581	10.9270597336312
1145	sabemos	7	15412	10.3522597598981	10.4693094036896	10.6729655234836	10.6254723556086
1146	fuentes	7	15402	10.2489519756074	10.2682504705274	10.5926215333023	10.686557680187
1147	física	6	15395	8.96462735212549	8.93205016459669	11.7081209324884	11.5915406283063
1148	cámara	6	15386	10.6857619891669	10.5735451747399	10.6974262164208	11.0260364696167
1149	conciencia	10	15381	10.5135894575113	10.4055841884861	11.443333642115	11.4156912966272
1150	resistencia	11	15366	10.7027533394748	10.6197442313739	11.0702012606071	11.1632389055792
1151	decisiones	10	15356	9.19762596575156	9.11697482081488	11.0818900946633	11.0271049244457
1152	detalles	8	15339	9.89264464264104	9.86473398866143	11.5741583736242	11.5216257573946
1153	dominio	7	15328	11.1380590807888	11.028294944409	11.3053532640668	11.6537081895742
1154	interesante	11	15314	9.67722995622114	9.64837375541734	11.7845713524478	11.7729252232817
1155	gastos	6	15314	10.202660990145	10.1266653070895	10.630006582506	10.5789960999367
1156	lenguaje	8	15307	10.7666911979972	10.6521620972831	10.7378306281127	10.9286473833629
1157	alcanzar	8	15307	10.2338061449468	10.1919587831396	11.3971945815766	11.3893246244406
1158	conoce	6	15302	10.4255147907381	10.5048674295728	11.4964256768425	11.4827297546013
1159	capaz	5	15292	9.28261492559678	9.27164167580354	10.1506325977816	10.0692547937653
1160	mejora	6	15256	11.5022909173606	11.5103216252516	10.8512773815865	10.8691470553405
1161	periodo	7	15216	9.86254113313837	9.77204105972793	10.5643359216136	10.6757644578841
1162	mínimo	6	15215	9.74072816416531	9.72507912865642	11.554390473869	11.5336793490058
1163	líneas	6	15212	10.1654330406615	10.1022537549974	10.3241405007793	10.4027898173943
1164	desarrollado	12	15173	8.43512132643475	8.44992035090783	11.3795591900101	11.3856479928602
1165	primeras	8	15168	8.41492003580945	8.35259292091685	8.28905975458244	8.33776345518906
1166	planes	6	15159	10.3720251246206	10.3045078273694	11.009169387115	11.0377477517111
1167	trabaja	7	15154	10.4192008648974	11.1119796191117	10.9359221332945	10.8998347857015
1168	prácticas	9	15131	9.80761551631226	9.75698957945783	10.9771347175986	11.0854073231303
1169	frecuencia	10	15129	9.80289570304454	9.69519552026066	11.8635533756711	11.9886328163157
1170	elegir	6	15117	10.4620415298048	10.4400093483094	11.4602283176718	11.4999766991263
1171	realización	11	15087	10.1814102350963	10.0480221054339	10.8124534698041	10.7335820939424
1172	constante	9	15086	10.737730001421	10.7567320447108	11.1900709954936	11.2916293052963
1173	unión	5	15080	10.3434868654717	10.2233651275925	7.89106255693974	7.91909852628466
1174	reconocimiento	14	15076	11.1836594038585	11.0920314462506	11.4001786177462	11.3556903530507
1175	propias	7	15063	8.09413288085676	8.07596090227789	9.95345189065124	9.9593985277577
1176	playa	5	15038	10.7663351897608	10.7197032386538	11.3372302115658	11.6337776781644
1177	brasil	6	15018	11.7470555697113	11.722631604664	11.6043578556489	11.4202443089869
1178	publicidad	10	14980	11.5312615454682	11.4893525760225	11.6782304386245	11.7184901410469
1179	figura	6	14946	10.7868685905103	10.7173355585413	10.8297635869358	10.8662300470433
1180	deseo	5	14933	10.93974692231	10.8525653952303	11.457093263893	11.4042235936004
1181	bases	5	14930	10.1248201998642	10.0623574392056	10.7752985758522	10.7900166283822
1182	legal	5	14922	8.21594914650555	8.21003620979883	11.9911191426171	11.9741752977652
1183	términos	8	14921	9.98073961602056	9.89162549415993	10.550756701252	10.5723532379872
1184	pareja	6	14902	10.6166137433459	10.5173986709967	11.8159528454799	11.8364318142642
1185	volver	6	14894	11.0076462954906	10.987128118053	9.64235699860527	9.54936089907008
1186	establecer	10	14876	10.9070665101954	10.845515630044	10.6213581101184	10.6394569417659
1187	don	3	14874	11.7763084870047	11.8333430676837	6.77465700595096	8.41316911753635
1188	generación	10	14872	9.27314661140331	9.20971226801893	11.6299283985088	11.6189601743415
1189	visitar	7	14868	10.3412643848019	10.3081163618441	11.2774586029228	11.6103562804539
1190	posteriormente	14	14864	11.2261635747884	11.3091297578472	11.3339449258383	11.359535613794
1191	ustedes	7	14861	11.212439621307	11.1974040165634	11.4571249631327	11.3900727416528
1192	llamada	7	14852	10.8533599084313	10.8961025424332	9.92826138212099	11.422383585532
1193	guía	4	14839	11.3938932719929	11.3229296513203	11.3996708803244	11.5433219339205
1194	pedido	6	14821	10.4585996480857	10.3700715434743	12.2106286574245	12.1028659093981
1195	competencia	11	14757	10.9794480672817	10.8721226955733	11.5845011467125	11.5440223161962
1196	situaciones	11	14740	10.4263373875228	10.3753727379297	10.5196881532802	10.5632015553036
1197	contrato	8	14724	10.5320939026869	10.4361397844268	11.7293499029603	11.6634579910436
1198	pie	3	14722	10.9377706560952	10.844462018548	11.9240386545749	11.9180659946783
1199	allá	4	14684	7.76584959273498	7.75375918040947	11.5018756492393	11.400970185188
1200	negro	5	14680	9.38635903806444	9.47497987514853	11.7608538073311	11.7334067154427
1201	abierto	7	14660	9.56050907567188	9.57557888345345	12.1991720548807	12.1389114628608
1202	trabajando	10	14611	8.68405980560776	8.67151966531802	10.9355052943423	10.845820146083
1203	ambas	5	14599	11.6268028852172	11.5795690043749	8.59573981600055	8.6160259924862
1204	cuya	4	14591	11.0962279394825	11.2545404504509	8.73880947350252	8.86841542958459
1205	fuego	5	14590	10.9665803166463	10.8844769829927	11.5074135255066	11.4068989315292
1206	estará	6	14583	10.9814546136435	11.399168008766	8.42243433899204	8.41723674395422
1207	movimientos	11	14555	10.4658225906047	10.3963769957971	9.71507651015754	9.88827476189083
1208	posibles	8	14542	10.6312101525557	10.6212580474002	9.84722574627053	9.88469683023729
1209	hubo	4	14537	10.9520712087514	11.0244029380237	10.4355774536025	10.493342387993
1210	aun	3	14507	11.3595311906579	11.4963797658124	10.1856283454426	10.2914481323336
1211	misión	6	14506	10.1030367225983	10.0054424403863	11.273641454239	11.2763271068503
1212	larga	5	14488	10.646760806663	10.6027450940742	9.00323473430944	9.08348128471003
1213	aquellas	8	14481	10.6118108290172	10.5875396674826	8.73359489629055	8.74620768502179
1214	ocasiones	9	14474	8.35245009990367	8.2940471318715	11.9956457126376	11.9213360003827
1215	creado	6	14472	8.54114403742527	8.54585025402691	11.4008636324874	11.4166990841316
1216	entrar	6	14466	10.7517451589593	10.7285615459845	10.7701925715751	10.6696321480997
1217	tratar	6	14463	10.9280297321674	10.8724817099448	11.9546961622809	11.9263534844885
1218	motor	5	14456	10.8939318427801	10.9441659597228	11.1634540636149	11.8436816547677
1219	necesaria	9	14444	9.45563255801816	9.48605740041837	10.9104384832024	10.8423941484367
1220	estuvo	6	14399	10.6720016311792	11.3540010744197	9.32286387517277	9.33482324703158
1221	autores	7	14390	9.82659992417362	9.75097867889301	11.3363358965679	11.3180593450107
1222	publicación	11	14386	10.786692856907	10.6849065454924	11.5619232780311	11.5328983009161
1223	promoción	9	14382	11.3695507131182	11.255152770181	11.5590575967466	11.502658850519
1224	enseñanza	9	14379	10.9754610456683	10.838399361507	10.9455603843253	10.9023042049128
1225	alguno	6	14369	10.1972581012248	10.2125112806517	11.9243101233795	11.8484951944607
1226	concurso	8	14362	10.3603001166979	10.4356740949288	11.2131063989506	11.3907235091845
1227	banda	5	14351	10.9428715302619	10.8533498711005	9.82555564043468	9.98660297252833
1228	respeto	7	14342	11.176388160665	11.0988504272711	11.3109802358732	11.2170258301073
1229	jornada	7	14338	9.95581990350928	9.96478955207435	11.0554770356319	11.0798671033003
1230	generales	9	14328	7.19637098706876	7.18442347193163	11.9883529610683	11.8889728659163
1231	esté	4	14323	10.7593950179467	10.8355451362318	9.19633508424101	9.21967704511665
1232	razones	7	14317	9.35176753940179	9.3021323735757	11.0458555139926	11.0381427118956
1233	arriba	6	14310	10.0786745109177	10.1071448205992	11.7647597792859	11.6383707478472
1234	tienda	6	14302	10.2320511042283	10.151325640913	10.2655871519924	11.2815217647471
1235	contexto	8	14300	9.86530465840306	9.76495250655145	11.2953267810322	11.3820067000276
1236	necesarios	10	14300	8.24992051378167	8.26737683080651	10.0242322061514	9.88939550257411
1237	mente	5	14290	10.2475358069178	10.1770918445698	11.8655215836582	11.7823034441859
1238	unidades	8	14289	10.2444145520292	10.1624691404166	10.3802187466946	10.6526930768184
1239	realizó	7	14269	9.44833751657297	9.6792223486604	11.1891978853074	11.2210035313225
1240	jefe	4	14226	11.1106982946076	11.0302671444556	10.9000354176051	10.9325626962185
1241	terreno	7	14190	10.9367867827226	10.840421257059	11.9368443706706	11.9081946567948
1242	anteriores	10	14184	9.05903483083271	9.08238426837462	11.7965645337569	11.6729479037876
1243	familiares	10	14179	10.1141222657199	10.0995140874906	11.928560910153	11.7924441504365
1244	siete	5	14163	11.6696642504584	11.6397591371737	9.26669894947185	9.39802290667331
1245	puertas	7	14158	9.98323071918541	9.92852519390001	11.0875338974369	11.1681345412315
1246	agencia	7	14140	10.4033069185818	10.2913349911275	9.96562451456846	10.3505937929522
1247	oro	3	14131	11.2249660951146	11.1590123252721	11.9019950815957	11.8564814047574
1248	considera	9	14126	10.1405604772562	10.4356425460934	11.1784709489072	11.1952675899027
1249	archivo	7	14114	10.8506600428571	10.7443065075382	10.5914101077247	11.3617362253615
1250	valle	5	14113	10.1077911101645	10.0198467431457	11.1415142471356	11.2574689804508
1251	realizan	8	14112	9.54010029661149	9.53916092678304	11.2631110452711	11.3108678765856
1252	recorrido	9	14109	10.4276861118919	10.3537316123375	11.6397587557196	11.6345672453933
1253	habitantes	10	14063	8.51967274920141	8.42600929342282	11.9071963577853	11.7901169852171
1254	pasos	5	14060	9.32590177730728	9.2666240442805	11.3992874791671	11.3599580716719
1255	talleres	8	14044	11.1499634423198	11.0783599558784	11.3310388131939	11.429763370728
1256	usa	3	14024	10.9197240910906	11.224082672923	11.887160030025	12.0618887730145
1257	hospital	8	14023	10.2938801383284	10.2920523526705	10.2741932066215	10.8468260253602
1258	presupuesto	11	14021	10.6259589827054	10.5752263863537	11.3220755502614	11.2557030691079
1259	tercer	6	14014	10.9464420075832	10.8347244586993	8.03302199856323	8.068546541352
1260	ruta	4	14012	10.7894906802601	10.6878693236542	11.1180998322081	11.4776516655067
1261	quién	5	14011	11.5179056872582	11.5402150053426	10.0700245589272	10.0014311540643
1262	quieren	7	14007	10.6339513095666	10.6685407314458	9.8380390574609	9.90271747806394
1263	oficinas	8	14005	10.1148717640088	10.0524039188412	11.1679847016322	11.1632427375043
1264	utilizando	10	14004	10.9115387309734	11.1498301605681	11.1088931787984	11.3645646088661
1265	directo	7	13995	9.1959833983361	9.24119205264058	12.0464666679205	11.9448410903837
1266	caja	4	13991	11.469349820269	11.3703012824591	10.599849818441	10.8711886653505
1267	incluyen	8	13989	10.2288678622983	10.4107797113738	11.159409424194	11.5036803065617
1268	alma	4	13982	10.4745230403818	10.3848546646301	11.5551618899028	11.724613180382
1269	jugar	5	13976	10.8852736739773	10.9240703355098	11.5265490814821	11.6460454333376
1270	archivos	8	13975	10.657744458772	10.6056049681829	10.8538598177365	11.4930184523848
1271	belleza	7	13972	10.7368787262388	10.6432639152462	11.5782612673194	11.5622176534181
1272	sola	4	13965	8.6767924904677	8.61933886591095	10.1531779641824	10.1982098253342
1273	voy	3	13956	10.3400302037268	10.3039673425352	9.06030265933497	9.01400797161821
1274	mitad	5	13942	9.42507164936858	9.32518525371952	11.127193506522	11.0572809041346
1275	encima	6	13936	9.18254407169939	9.21991046295869	11.4869964319343	11.4145218007364
1276	artes	5	13929	8.76095623870977	8.69183283424605	7.96784319988752	7.98568400712106
1277	escuelas	8	13907	10.4801832932233	10.4061957727324	10.9204662146394	10.9874849967315
1278	maestro	7	13870	10.9238156196643	10.8376802086505	10.6718733349659	11.9735178362095
1279	conferencia	11	13862	10.2854497295975	10.3682829311681	10.3872863873856	10.49896268378
1280	recibe	6	13842	10.9813298368262	11.4591739222799	11.8818283820121	11.9148882484224
1281	portal	6	13832	10.1098250667875	10.1508510825551	11.3108062014585	11.8322639845974
1282	ciudadanos	10	13832	10.0748497108275	10.001725838406	11.5212478306441	11.5061740066059
1283	código	6	13825	11.0415015932127	10.9406529383964	9.53011127820146	9.97586748077871
1284	construir	9	13822	11.0586883083132	11.0029312029776	11.2512207714196	11.2559262042859
1285	latina	6	13821	2.58949901117927	2.5336880832296	11.8052916476034	11.6464023122691
1286	temporada	9	13816	10.2695995777586	10.214145238372	10.9132334502288	10.8429485837968
1287	voluntad	8	13789	10.3269232777953	10.2224952303611	11.553990970208	11.5529694690655
1288	adultos	7	13788	11.1032380555171	11.0504363158725	11.1977403474794	11.0890867853518
1289	oportunidades	13	13788	10.1336917337655	10.0768483242056	11.7145660212059	11.6174499141697
1290	ciclo	5	13783	10.3899037544497	10.3485516825433	10.4543483241519	10.5908327841439
1291	abajo	5	13687	9.84982049450718	9.85068682015354	11.9651396974724	11.8101133228949
1292	objetos	7	13677	10.9444292840565	10.886618536413	10.9784307098608	11.0453091205319
1293	ingeniería	10	13667	11.0381770455948	11.1372627064263	10.0212694714634	10.1219410973409
1294	baño	4	13662	11.5373711123398	11.4328812642742	10.5102870022064	10.4343619743088
1295	europea	7	13653	6.14275749770361	6.00787211012842	12.0374828964043	11.9963854104562
1296	técnicos	8	13642	9.73470398063408	9.69540084161959	11.5619306032206	11.5221351313443
1297	requisitos	10	13641	9.63047591213839	9.55178929314888	10.3356604030155	10.287364130717
1298	expertos	8	13630	10.8822772797725	10.8446519814451	11.0187067562077	10.997529425785
1299	coche	5	13623	10.6503830440362	10.5585831811926	11.7738045047675	11.9239972439527
1300	operación	9	13621	11.2008356813214	11.0811855950235	11.8150591298627	11.8475418183616
1301	visitas	7	13620	10.9081648084591	10.8349117955175	10.2793598620289	10.2148852501627
1302	reducir	7	13617	10.9293914856991	10.8727250410203	10.8836219340277	10.9052347106177
1303	solicitar	9	13609	9.91494890512838	9.86395666094128	11.2617043383729	11.3085256495456
1304	seguros	7	13590	10.5010679835211	10.7146397221237	11.9923444439959	12.0001460607563
1305	cruz	4	13578	9.02348285280766	9.03227531971094	10.8118115077683	10.8396899633888
1306	duración	8	13557	10.2780515885726	10.1671202091253	11.2755961257656	11.167081787624
1307	presión	7	13530	10.832533303464	10.7237625769073	10.3559214971339	10.3970666556176
1308	comentarios	11	13522	10.3874876404116	10.3322661667632	11.5967761627627	11.556726267957
1309	municipal	9	13518	7.58322247366337	7.58487655016563	12.0048740358136	12.0130773169685
1310	mantiene	8	13517	10.4460589464806	10.8370555921683	11.2531470686296	11.254897336587
1311	presentes	9	13499	9.16192073149097	9.20359713296517	10.5819026077726	10.5141688622312
1312	fondos	6	13498	10.3634264133004	10.3347708828033	10.6125878061346	10.7866408753934
1313	empleados	9	13496	10.3862570647263	10.3176644634786	12.0311376285594	11.9372625618493
1314	santo	5	13488	9.08393615257787	9.23621199814588	9.24149206062442	9.69389897165297
1315	generalmente	12	13487	11.3639343345766	11.4581631999866	11.5472200237214	11.5448151500952
1316	ambiental	9	13463	7.89511279138853	7.96643298538455	12.0985882954194	11.985397331043
1317	gusto	5	13449	10.0608485498342	9.9865007755346	11.9267080450813	11.8510928587866
1318	asamblea	8	13433	10.0535849229734	10.109795118979	7.98944847178093	7.93981972809352
1319	investigaciones	15	13425	10.4512519754356	10.3673547168995	10.1158690341242	10.3333616289337
1320	publicado	9	13419	9.3591978139032	9.4290771286049	11.1476879299134	11.1017299353053
1321	esperanza	9	13405	11.0903644460607	10.995887917514	12.0532818646404	12.091288409597
1322	ministro	8	13403	9.64771635614195	9.62473573942072	10.4982877202258	11.1080247360066
1323	miedo	5	13402	10.3002482202093	10.2418666382224	11.9657398751025	11.8549566690425
1324	calor	5	13400	11.3006378023359	11.2114156689001	11.8513339321148	11.7917615760379
1325	vive	4	13398	10.8065003905869	11.044897366418	11.5837093638109	11.5788799893156
1326	tengan	6	13387	10.6090671596881	10.6347821183064	11.4187051281436	11.467727781609
1327	fase	4	13386	9.81332694037131	9.74203995471308	10.7283877657585	10.9822455868354
1328	comité	6	13386	10.0468043046961	9.92777642904572	8.29778381917145	8.35057214279312
1329	reunión	7	13383	10.1894816237496	10.2278623010213	11.3751821226339	11.3558308046136
1330	capacitación	12	13375	11.5666371443206	11.4752481049691	11.782428775032	11.7339662527165
1331	utilización	11	13372	10.4853995303836	10.3682057896465	11.3396137334362	11.2725097324429
1332	propuestas	10	13360	10.4278605534497	10.3894265366755	11.4748023973049	11.4639229694665
1333	formar	6	13356	10.9454055867884	10.8824264615829	8.96740479773101	9.01419904291051
1334	adecuado	8	13354	10.1280515348644	10.1563955660089	11.4737653949473	11.3460000224627
1335	menores	7	13353	10.6442427971676	10.6631994049193	11.8359123058503	11.7520272444124
1336	generar	7	13343	10.9537408208709	10.8896896237213	10.5828462763535	10.6473017976562
1337	recibido	8	13343	7.51307492354697	7.48691869739146	11.7261472639451	11.6996751543578
1338	decisión	8	13335	10.6563242515103	10.5559675541885	11.6528302551996	11.5959501783126
1339	militar	7	13324	8.75032432628633	8.733447683878	12.0079347447625	11.9834993644443
1340	tercera	7	13320	10.6640138877777	10.5575364685412	9.05945326302152	9.13125848245687
1341	viajes	6	13317	11.2727812085497	11.2888288120776	11.6401629804261	11.8498870120356
1342	escribir	8	13290	11.462209348414	11.4195047843065	12.0405465496613	12.0425676214027
1343	máxima	6	13275	10.255776320158	10.2073529407585	9.51404351798536	9.56596825455697
1344	ocurre	6	13265	9.99817121582348	10.0344602926351	11.3796429025068	11.3056342846659
1345	festival	8	13255	9.92349411941116	10.1685239017099	10.565022604722	11.0423720179076
1346	organismo	9	13241	10.3080434622473	10.1937299631662	11.2996332167776	11.286869934418
1347	dicen	5	13236	10.7203427231488	10.78001034531	11.1290291050064	11.1474655753185
1348	pedro	5	13225	9.44129966604148	9.0477293418293	9.21929607148955	11.3285974368017
1349	categoría	9	13194	10.5808629483462	10.6089569523788	11.4322815041947	11.7523039385892
1350	rendimiento	11	13178	9.77699619819892	9.69230681876346	11.5231681409547	11.4977627593088
1351	pantalla	8	13170	11.1831829865459	11.0735893745624	11.193559245504	11.5070411508285
1352	foto	4	13153	10.6493610690267	10.5981041565458	11.8944928084434	12.0178922462218
1353	cielo	5	13153	10.2728560552947	10.1819653920903	11.3722705349533	11.2622597058871
1354	pequeñas	8	13152	11.1525173470712	11.1440184023223	9.68912576859509	9.73475643581228
1355	dudas	5	13149	9.67159017830018	9.62814257001025	11.7134719473392	11.6090571478343
1356	necesitan	9	13137	10.9428145000431	10.9880583426673	11.6101466948188	11.6588580796537
1357	junta	5	13111	10.1994493510043	10.0800722119756	8.07227201001221	8.05928870579957
1358	textos	6	13108	10.9784478081338	10.9147434689052	11.0725765867551	11.1052564168632
1359	cuál	4	13087	11.2522670007909	11.2136676463586	8.78862337377581	8.64586973490167
1360	democracia	10	13087	10.7278454459971	10.6074040167454	11.2060329262307	11.1291944421205
1361	artistas	8	13058	11.0175055877249	10.9538095386315	10.987378637689	11.0461937201595
1362	hermanos	8	13043	9.88712542265462	9.86048170031631	10.9228425935931	11.5805461241074
1363	constituye	10	13042	11.2624121725742	11.6093082955727	10.7530716773942	10.7451733363813
1364	entidad	7	13036	10.4560896400732	10.3437385578125	10.2814751650467	10.4157850062208
1365	ex	2	13035	11.9192459780346	11.918391197663	6.99959790993685	7.24300854774505
1366	presentan	9	13000	10.1966132618965	10.3474375962511	11.5041944811505	11.5667819844164
1367	depende	7	12990	11.1913632124417	11.3495411554391	11.0028983068559	10.9777261957737
1368	rápido	6	12971	9.9118838207543	9.96281604733346	11.7811698158134	11.679473819025
1369	finales	7	12954	9.81734627968939	9.76654699824187	11.1529016944994	11.0653358645393
1370	municipio	9	12946	10.2878479915503	10.1790510074789	11.5317526040743	11.8193074876736
1371	jueves	6	12937	10.5372371885466	10.4769284675817	10.3337403461521	10.2546966251401
1372	clic	4	12936	5.33503969256502	5.17526686628068	9.08739770444281	9.11342984213529
1373	buscando	8	12914	9.55543738298591	9.60043808292902	11.7620359131807	11.8379727962373
1374	mensajes	8	12908	10.3354273684253	10.2855998450774	11.2980633803764	11.4451901227249
1375	verde	5	12880	9.62514575417252	9.70820418996428	11.6513656831989	11.600937353638
1376	estudiante	10	12871	10.990496427704	10.9118140774126	11.792739285895	11.8055267515678
1377	biblioteca	10	12854	10.6270411923721	10.5060111283399	10.8537339073362	10.9822292202075
1378	comportamiento	14	12819	10.9745037261955	10.8742368282403	11.3384207960273	11.4235470405846
1379	suerte	6	12816	10.0265575475235	9.98155846749326	12.3718508261183	12.3044242877165
1380	par	3	12810	10.3617567957171	10.3268740921505	11.3071947768845	11.2280107547392
1381	rey	3	12808	10.4290053631965	10.4052742143728	10.6652034055503	11.7328720347298
1382	privado	7	12803	8.48592644622504	8.49887425877087	12.2854020775137	12.1494907105391
1383	sábado	6	12797	10.2050590009825	10.1173014295419	10.4736769703295	10.3869453343615
1384	esperamos	9	12794	11.8128987885775	11.8075102194459	10.5674158106504	10.5502516215941
1385	cumplimiento	12	12786	10.5682245404878	10.4624119112139	11.2424276857304	11.1723014592669
1386	inscripción	11	12762	11.1667696210719	11.0412661034533	11.9820147002667	11.9738756431825
1387	hacemos	7	12745	10.7351065366242	10.7449444594895	11.7326462992064	11.7850029086894
1388	sirve	5	12735	10.7567108065501	10.9536954438566	11.1296742027257	11.0733794542211
1389	especie	7	12708	9.70491545702951	9.61327953405737	11.3158018109379	11.4033754406449
1390	volumen	7	12697	11.1506120793622	11.0509753349555	11.8246634485614	11.8409918885316
1391	culturales	10	12687	8.69337903845036	8.674251342138	12.0736480309677	11.9485367026021
1392	sonido	6	12666	11.5129879944423	11.4139746978938	11.8608780731544	11.9882673129775
1393	habían	6	12664	10.7752066386151	10.8482738239774	7.16369616216335	7.17297158099399
1394	promover	8	12659	11.4087655696131	11.3076522305132	11.443519123603	11.4256964644517
1395	deberán	7	12651	10.6474133627011	10.7936123735249	7.32856777915433	7.36214122016239
1396	vuelta	6	12640	10.9038270007122	10.8247909812833	11.8679948621981	11.8286034842652
1397	bienes	6	12630	10.95567433691	10.8650435645804	10.0554811148425	10.1591487409141
1398	anual	5	12629	8.03824226599943	8.04724232260759	12.1611968408759	12.1099160151674
1399	deporte	7	12621	10.7882146706526	10.6898695317045	12.0118244174958	11.9794025562178
1400	película	8	12603	10.3232996297149	10.2201556459137	11.6962031793372	11.9107038004648
1401	podrás	6	12588	10.807308927676	11.0268190354523	7.25222065552883	7.28866833846821
1402	cuentas	7	12581	10.7993385460857	10.7297759566721	11.4736257428881	11.4593673296658
1403	televisión	10	12576	11.755566208948	11.6633075061926	11.7016637547917	11.7217506367629
1404	campaña	7	12575	10.6019559002905	10.5007199163939	11.2920750439759	11.3763371735769
1405	firma	5	12550	10.9675537593207	10.9404891364346	11.0703346203019	11.5750000734724
1406	actuales	8	12537	9.92387055976986	9.98540734868626	11.9603286588321	11.9134684148842
1407	tareas	6	12516	10.1973214597117	10.1436811650837	11.2253926126254	11.1997180059902
1408	ayer	4	12486	10.6750678292363	10.6889952263276	12.0280505567806	12.0060922963712
1409	plataforma	10	12486	10.6378219268611	10.53435843416	10.6018621157993	11.4022588223503
1410	lejos	5	12483	10.2304043156897	10.2310274843026	12.1589628701905	12.0538824599406
1411	dónde	5	12452	11.568743015604	11.5669266486174	9.64612747166095	9.62878905098234
1412	entidades	9	12442	10.5451682919094	10.4712201820982	9.19397658008018	9.29101349227896
1413	justo	5	12441	11.0881414405491	11.1200892145954	11.3973376062654	11.4121344046665
1414	rápida	6	12430	9.86343958593898	9.88221134532851	11.4938148944528	11.4037831132295
1415	pretende	8	12426	10.5819693565666	10.8757674109024	9.01897468040861	9.05605969244689
1416	garantizar	10	12418	10.2908043510443	10.2309937776808	11.4499878226839	11.4296231482155
1417	directa	7	12415	8.89122872022979	8.93482811857051	12.0522683294014	11.9747561513699
1418	aceite	6	12406	11.7348446586779	11.6432061386033	11.5801785164346	11.5994129452458
1419	seres	5	12384	10.3435092696885	10.2620606268667	5.05761587665134	5.05766663119882
1420	igualmente	10	12384	11.4165972878847	11.4938236719551	11.7039756648928	11.730976184259
1421	teniendo	8	12379	10.8731023940259	10.8989629216023	11.0393751856984	11.017788803386
1422	ingresos	8	12365	10.160216718821	10.0791134017193	11.2567354980887	11.1661483970143
1423	laboratorio	11	12360	11.4292943308158	11.3255849971131	11.6855645958884	11.9355360470443
1424	llegada	7	12356	10.6845976255113	10.5667311998937	11.8765308737611	11.7720023301938
1425	comenzó	7	12346	10.9877650491465	11.661957239836	10.7600446845403	10.7175408020796
1426	limpieza	8	12345	11.7022685100652	11.5982831653655	11.8624430212875	11.8433934344431
1427	implica	7	12335	10.5669047939783	10.707734782316	11.5143885248073	11.5453455416993
1428	naciones	8	12335	9.73363061002104	9.66149181743609	5.95747409014474	5.87928458075395
1429	mercados	8	12327	10.1369149123137	10.0594364597445	10.5730891072993	10.5566407136723
1430	vivo	4	12325	10.4679484744876	10.4267753032254	12.4310122224329	12.3167478001681
1431	vehículos	9	12317	11.3741689518218	11.2828313395458	11.2490985029976	11.3685286217215
1432	propósito	9	12308	10.4194481257216	10.323871631889	11.6872280743378	11.5936345513875
1433	cuarto	6	12307	11.2748897402758	11.2114209550666	11.1861778475818	11.1783889993852
1434	elemento	8	12303	10.0701799025652	9.97926818038174	10.182835888338	10.3448104775591
1435	rica	4	12301	5.23316885657622	5.17489386059547	11.892937084839	11.8110462130381
1436	juntos	6	12288	9.27242658409437	9.40241180388379	12.0763877939135	11.9724849930386
1437	alumno	6	12283	10.3852729675681	10.2855372089624	11.5552954112762	11.517627468227
1438	pensamiento	11	12271	11.1526183306663	11.0345814784857	10.8306020692252	11.1278806437916
1439	envío	5	12270	11.5483693217305	11.423098768748	12.1090040988186	12.0197108749084
1440	componentes	11	12269	10.6816076089145	10.6137349587713	11.2174011736439	11.3818244659129
1441	esfuerzos	9	12246	9.09778147080977	9.08274853116269	11.446480513648	11.4161645636327
1442	cuentan	7	12237	10.9622872473296	11.1943453621447	9.49272023477747	9.41028089319184
1443	eres	4	12235	9.65684382274085	9.63155312593319	10.3777106159363	10.5251435541443
1444	espero	6	12234	11.9315135283859	12.0214946463967	10.0928293970689	10.1183442438592
1445	ven	3	12216	10.778596925849	10.7820403962771	11.154468216357	11.122192462108
1446	humanidad	9	12196	9.63277701604693	9.49727819562478	12.0017568779988	11.833610158652
1447	independiente	13	12190	10.0455857716814	10.0905753889093	12.3555504001616	12.3159813529896
1448	costos	6	12179	10.2178468530277	10.1490946292194	11.4395765481526	11.3563100281894
1449	empresarial	11	12177	8.95320756219564	9.02834690313843	12.1508899573577	12.1919911642714
1450	verdadero	9	12175	10.6635295760619	10.5924060354416	9.96972828200665	10.1200701273486
1451	francisco	9	12167	9.18383859305542	8.74160396907626	8.69541731802366	11.5288567000421
1452	procedimiento	13	12164	10.6099558198539	10.5132135371511	11.2324026456475	11.3083588346343
1453	calles	6	12160	9.29461546569	9.25410325446593	11.4595381070074	11.5871734672988
1454	musical	7	12157	9.03086599948897	9.08260806062267	12.1963347221637	12.323114571767
1455	públicas	8	12144	5.69876690695012	5.66052595246687	12.0692062116223	11.9400438399967
1456	aeropuerto	10	12140	10.089775676055	10.2319860484237	11.0507090055682	11.4248247569588
1457	resolución	10	12127	10.9781739618792	10.8736166427601	10.8364192741486	11.1348947171623
1458	ganar	5	12120	11.2008386974531	11.1940381344073	11.3259812353044	11.3092979460177
1459	utilizan	8	12116	10.2121595905589	10.2832882777826	11.4598437571273	11.6244672273191
1460	boca	4	12103	11.1380670926902	11.066792262953	11.499351813529	11.451959256635
1461	rural	5	12098	7.79500142970562	7.77127098047148	12.1265816830345	12.236985892187
1462	garantía	8	12089	11.5335050702025	11.4336408198688	11.9235744251058	11.8716655528786
1463	gas	3	12083	11.7547097746468	11.7279380050364	10.1325242870379	10.3116525740525
1464	premios	7	12064	10.3612886423624	10.3032801351491	11.1372785163163	11.8109709172454
1465	apenas	6	12032	11.8925344932442	12.0630061786043	10.6807638813798	10.7354794136274
1466	enlaces	7	12002	10.8034622566472	10.7530830813309	11.3608371449958	11.3941696955743
1467	horario	7	11996	11.5134069583016	11.420885506836	11.1750436932747	11.0967820014334
1468	utilizado	9	11957	9.56469799682819	9.6542716272032	11.4425829471692	11.42100318142
1469	aumentar	8	11955	11.1876295821289	11.1352211691677	11.219081024515	11.1972425947926
1470	nombres	7	11949	10.7213975554918	10.6482374947069	11.6436170520584	11.6102098507353
1471	similar	7	11945	10.3924113586994	10.4067185048276	11.2702333425673	11.1728659029877
1472	riesgos	7	11930	10.6122222695459	10.5270923735099	11.0761479456486	11.0524573704489
1473	consultar	9	11919	10.2359716395359	10.2127274571798	11.8246409256508	11.8112252959041
1474	ropa	4	11917	11.6662162105923	11.5902324684966	11.1127553165973	11.0897821678972
1475	armas	5	11911	10.9709677125828	10.911777273041	11.5274297070534	11.5375573051834
1476	indica	6	11909	10.7023888752001	10.8656560720565	11.6934558316871	11.7758156417402
1477	propiedades	11	11903	10.2786597012026	10.3119743837942	10.1039271665151	10.6890845414688
1478	producir	8	11893	10.5716043425253	10.521290999684	11.1518684669093	11.326780941587
1479	perro	5	11882	10.5674212807842	10.4656734367725	11.8343824083837	11.8736888720081
1480	carne	5	11846	11.5440493843942	11.4442741125374	11.5805763557644	11.4935729254422
1481	planeta	7	11840	9.98722490358038	9.86872362723118	11.5301526150857	11.5816094132412
1482	ubicado	7	11836	9.71753415386269	9.87671164212565	9.88990955252511	9.81657850963149
1483	ingreso	7	11831	11.3634197772107	11.2441322164698	11.8422656024967	11.8160779116111
1484	piso	4	11825	10.0367350732625	10.3880127801036	11.8312495694462	11.8787675206929
1485	vacaciones	10	11823	9.94557394752273	9.88776626951684	11.8865729985867	11.7862650542982
1486	corresponde	11	11814	10.9839973425548	11.0777128975049	10.5552258336234	10.4818205095268
1487	siguen	6	11779	11.3427073542385	11.594129514349	9.00504319314391	9.08355527022711
1488	ocasión	7	11765	9.77964851111594	9.69457043827596	12.3161701259707	12.243321410053
1489	conexión	8	11763	11.7307908769159	11.6384074195859	10.7533492466657	11.3612038562777
1490	fabricación	11	11757	11.4201437431585	11.2887628797901	11.8305427186964	11.7483530858572
1491	alcance	7	11756	10.6477447822022	10.566943141144	12.3661441111456	12.3002595183921
1492	llegado	7	11744	6.9525875661724	6.92541664096004	11.0726843782339	11.0239177994546
1493	encontramos	11	11728	9.3836636698566	9.39341997186619	11.7794216862047	11.77499277793
1494	universidades	13	11725	10.5807651627801	10.5187731121761	10.9678063880817	10.9359416549844
1495	intercambio	11	11725	11.2677112690533	11.1467784233898	11.1207878381183	11.1809997869328
1496	adecuada	8	11718	10.1390257288149	10.164474853685	11.8011365507724	11.787239511434
1497	barrio	6	11713	10.8262710166457	10.729515704424	11.1288365458667	11.728753245556
1498	especialistas	13	11703	10.5801989063046	10.5635542162616	11.4021362675766	11.3256411347897
1499	ofertas	7	11702	10.4515218442089	10.4074362889453	11.5395547062922	11.5389912399078
1500	desarrolla	10	11701	9.91401740196965	10.4189139305329	11.9243212710755	11.9608390708881
1501	líder	5	11678	10.7885230075745	10.7477519733998	10.841294361515	10.8440655714387
1502	empezar	7	11676	10.9250444366251	10.8858459687065	11.7141365856508	11.6311632721117
1503	aplicar	7	11664	11.3783553991816	11.316823477089	11.9247546151932	12.0421514237305
1504	llegó	5	11658	10.9899425721916	11.5104590930095	10.7513518865824	10.7558159835898
1505	individual	10	11648	9.92750240648627	9.99166318969852	12.3163621574352	12.1977119926861
1506	dando	5	11643	10.5207056130918	10.6168187288636	10.7732211852713	10.827834910759
1507	situado	7	11643	9.5682665981589	9.7232548306996	10.0271461826749	9.95640439476733
1508	crea	4	11636	11.0036364875312	11.3339525277578	11.6913772297122	11.7903891052206
1509	ocho	4	11631	11.9839240774268	11.9260378873925	9.66400561119352	9.77485052209578
1510	abierta	7	11622	9.41987832855341	9.43559390838594	12.2507710778464	12.1715576025943
1511	sexo	4	11607	11.4700205004277	11.411957364576	11.0105416435161	11.0090998099459
1512	enlace	6	11582	10.7505525398796	10.650546735315	11.8558725739746	11.9528584652975
1513	canal	5	11581	11.4363518585514	11.3899326438636	10.8766568568663	11.38157638161
1514	examen	6	11573	10.9388990538311	10.8421334467596	11.0206621090921	11.3731882124883
1515	precisamente	12	11558	11.2311602803138	11.2392868413583	12.1075335684046	12.0828459572488
1516	colección	9	11557	10.5112086672825	10.422254353906	11.3177775930441	11.7233656248019
1517	piedra	6	11555	11.6536998142004	11.5536603844845	10.9584991333506	10.9673936018475
1518	resolver	8	11546	10.9786455835422	10.9201744695155	11.0707769268398	11.0456652342474
1519	suele	5	11536	11.3521618927125	11.5516998739431	7.30945020697711	7.36654023602574
1520	beneficio	9	11529	11.3703563366838	11.2749406435705	11.6517257306597	11.5931114676459
1521	literatura	10	11527	11.3754698183421	11.2642569622716	10.7556536467846	10.8487454875356
1522	debate	6	11526	11.2182566739161	11.1207330280232	11.4586962953207	11.4959638439886
1523	regiones	8	11508	9.84853008821807	9.78907978848391	11.0910027090782	11.2361593344142
1524	comer	5	11475	11.6276372024938	11.5726388043746	11.8340524339128	11.8562567288713
1525	expresión	9	11473	11.4508112013279	11.3354990123635	11.2470801827196	11.2797338279458
1526	plata	5	11470	11.543490252351	11.4879228596918	12.061029238378	11.9436271507176
1527	resumen	7	11469	11.3169073026501	11.2917952021311	11.0399836135788	10.8869117825687
1528	dólares	7	11469	9.89902773041105	9.76456023242567	11.5071758988641	11.3602639040292
1529	condición	9	11462	10.8476810344003	10.7525688109141	10.8768257600571	10.94874269543
1530	pintura	7	11443	11.8874966915297	11.7640308656689	11.6115556789186	11.8007860540608
1531	ventajas	8	11434	9.64322039162419	9.59994235116229	11.4410870588629	11.3676062248876
1532	estación	8	11433	10.6254885395508	10.5297581245291	10.4547995048806	10.9015207253356
1533	alternativa	11	11423	9.95024718956192	9.88272442153795	11.8565160938045	11.8352690440041
1534	evolución	9	11421	10.8103635240341	10.6947829361347	11.7179918230098	11.6932830815445
1535	bienestar	9	11396	11.4494955422003	11.333057547172	11.3506290783151	11.2932926358681
1536	gobiernos	9	11391	9.90023900411778	9.81929672994154	10.4673861537968	10.6109614708739
1537	hicieron	8	11384	10.6293106559154	10.7412322576699	11.5832229710318	11.61702043013
1538	supone	6	11373	10.9805129658906	11.1493187824294	11.4071214788983	11.4035470876423
1539	representantes	14	11371	11.2855350918223	11.2278132562061	11.2531187750055	11.2470457357284
1540	clara	5	11365	10.4858497458533	10.43511517984	11.6721121078278	11.9150001615028
1541	reino	5	11363	10.8107347775328	10.7079821882551	7.88139581076905	7.87904396998348
1542	imposible	9	11354	9.20342871555111	9.18641417673057	11.5537861913533	11.5573215229219
1543	instrumentos	12	11351	10.980484551021	10.9161490297547	10.875761850835	10.9495663009828
1544	funciona	8	11333	10.6425934818306	10.9953380179436	11.8773218642048	11.8742876475826
1545	menudo	6	11327	8.40449061322052	8.31873854372403	12.0004779621509	12.0035263271806
1546	opinión	7	11324	10.7022124062082	10.5955735821207	11.3539584352531	11.2631072662424
1547	idioma	6	11315	10.949861809417	10.8420253157544	10.5148656601375	10.5381665401464
1548	infantil	8	11309	8.25739678348489	8.29498475307977	12.2437870098279	12.3120494493901
1549	filosofía	9	11309	11.3397300647176	11.2160418909567	11.9499610639484	11.9934753631329
1550	certificado	11	11307	11.1757839570971	11.129416851108	11.4366176517577	11.7481107674138
1551	perder	6	11304	10.747753851773	10.7224000044233	11.9009218362637	11.8531194708287
1552	sexual	6	11301	7.17739612849217	7.16755958937814	12.1923763842877	12.0850753977647
1553	elaboración	11	11297	11.1802946770717	11.0447366550792	11.4983543078953	11.4057604988466
1554	estrategias	11	11281	10.758774818662	10.7104374271328	11.1584367205204	11.1859564167104
1555	reuniones	9	11275	11.0629059875948	10.9976831124187	11.4173233268786	11.4068111544642
1556	patrimonio	10	11271	10.887113303427	10.8347680360004	9.35719732832438	9.4256040437377
1557	médicos	7	11249	10.3578292726748	10.3570572197772	11.6681081479383	11.7096060433777
1558	controlar	9	11233	11.0100463110835	10.9596097499074	12.0652959663282	12.0522064322659
1559	arquitectura	12	11229	11.6229416590218	11.5221500990095	11.2002451753122	11.4278059213489
1560	cree	4	11228	10.7538670379384	11.1063238751105	10.8753563037623	10.8588643083051
1561	antigua	7	11219	10.7558332004935	10.7508750697732	10.4418043261381	10.9331424300399
1562	vehículo	8	11216	10.9115404047824	10.8041801232577	12.0909360117271	12.0934719428064
1563	cabe	4	11196	11.3149164810951	11.3393649025523	6.27634671841704	6.2495162667139
1564	integración	11	11190	11.1027149848869	10.9738148750201	11.3342286145733	11.374659311919
1565	públicos	8	11172	7.43860024593212	7.41896531261531	12.2929172522321	12.1626540202598
1566	continuar	9	11170	11.1048506159182	11.0787716336832	10.65091983854	10.6505628246266
1567	métodos	7	11168	10.879179546794	10.8066677856257	10.6826280858821	10.8074172836294
1568	responsables	12	11165	9.99607491862176	10.0294925340689	11.7441113977943	11.6773802872161
1569	dirigido	8	11157	10.2156593323917	10.2810558737099	10.1318544169082	10.0760021596419
1570	proporciona	11	11156	10.427126626518	11.2699617611895	11.4013606521539	11.4907302306485
1571	seguimiento	11	11149	11.4819039599367	11.3816467132183	11.8041017827075	11.8090405540665
1572	comunes	7	11133	8.96178380531425	8.99192540810848	12.4764312681138	12.3392914879954
1573	escenario	9	11124	10.6346764414277	10.5417514819414	12.1146518582418	12.1545032892823
1574	clima	5	11123	10.8536145292259	10.7878041386793	10.7586417074723	10.9016535540211
1575	perfil	6	11122	11.0880507663609	10.9958178276262	11.5006885315417	11.744536744185
1576	hayan	5	11112	10.7305314434488	10.7326568354899	7.06293666251465	7.07148229715688
1577	enorme	6	11112	11.2124278535429	11.1765482742855	10.2350942885443	10.3550736572653
1578	aquella	7	11112	11.856808682905	11.8764591171107	9.75173075689262	9.87142629126682
1579	facilitar	9	11109	10.7187059146742	10.6461195756307	11.494933054135	11.4725710819538
1580	numerosos	9	11095	11.5774244425168	11.524527902584	8.93797450522734	9.03488181919794
1581	asegurar	8	11084	10.4371888907031	10.3707280652297	11.6696998797261	11.6502594116196
1582	personajes	10	11068	10.7623032584546	10.7003636262858	11.5078325483857	11.5397956698633
1583	iba	3	11067	11.1212187231815	11.2442323070616	9.93983419307725	9.9392185053727
1584	hubiera	7	11052	10.8018028467501	10.8838282931765	7.82495351225414	7.82626272468549
1585	comunicaciones	14	11050	11.0094519544228	11.0101964241834	11.4949543551652	11.5740015374413
1586	salón	5	11048	11.270601154135	11.2821497552341	11.1809888024935	11.3844507707214
1587	corriente	9	11046	11.334725807902	11.2550017759856	11.167523881249	11.2977540638242
1588	animal	6	11035	10.4421583440781	10.416480691219	12.0350557900599	12.0662910914101
1589	pobreza	7	11025	10.7701286043461	10.6387233102548	11.9038862056494	11.7411862373691
1590	pena	4	11017	10.4094779616825	10.2952955513733	11.3810886205502	11.3625105886507
1591	feria	5	10992	10.6310342294807	10.7318040850238	10.6160989197911	11.1955443098655
1592	hoteles	7	10986	11.4629497760648	11.5032132685868	11.9187181561241	12.0049592347637
1593	virtual	7	10982	8.30912486509777	8.3784835727393	12.2394980010686	12.5025498081104
1594	pesos	5	10972	9.20785394167383	9.08332616634898	11.4574927664423	11.3407652596796
1595	múltiples	9	10971	11.5205236756682	11.5180095639304	9.78321065222062	9.8458065925768
1596	pocas	5	10956	10.526080135516	10.4754988293285	8.44815175080243	8.45194621480189
1597	jugadores	9	10952	10.3575178129652	10.3292321886497	11.995392500995	12.0536591879275
1598	sencillo	8	10944	10.2604062023413	10.2484715115121	12.1118812225067	12.0229623376335
1599	intelectual	11	10944	6.87144807706556	6.82338089878198	12.2228235827364	12.143019471674
1600	respuestas	10	10930	10.4611173130248	10.4223589833946	11.3913868537322	11.3704669603661
1601	sesión	6	10926	10.3756774396567	10.350071833994	11.4727121655483	11.4287266026894
1602	alimentación	12	10922	11.7272458054023	11.6455762144192	11.5941155997588	11.5636353095229
1603	promedio	8	10922	10.7667511923008	10.7714443386214	11.5450436100789	11.6298616065919
1604	aparecen	8	10915	11.1496540214664	11.2647515965545	11.2415239440783	11.2730293163881
1605	servidor	8	10912	10.9274063039854	10.8311364188154	11.332989637643	11.8765033606238
1606	valencia	8	10894	11.4880428182691	11.6301183997338	11.8470291026257	11.753762116551
1607	diferencias	11	10891	9.63455554160452	9.59901937335291	10.553042914843	10.6178463661596
1608	potencia	8	10883	11.7486823186928	11.6924804654455	11.814324264749	11.9101998583678
1609	pies	4	10881	9.9010897385648	9.82925056341492	11.9341736271447	11.8863342730377
1610	alojamiento	11	10879	12.0861205803194	11.9824842793447	11.8859917350796	11.7860601175572
1611	forman	6	10861	11.1097904196929	11.3106792386773	9.43632849889805	9.47766479952486
1612	tradición	9	10855	10.7504477992923	10.6511274455341	10.7222918113809	11.0180958911314
1613	habrá	5	10853	11.7062899668038	11.7386688981929	11.1194522155163	11.1822720460732
1614	término	7	10846	10.7918726763616	10.6888054863906	11.2417711076194	11.5626773204577
1615	entrenamiento	13	10842	11.9391055327989	11.8344326906034	11.9803400528986	12.0527337117889
1616	reforma	7	10833	11.1479053372914	11.0400701912052	9.85536980877436	9.87449220445879
1617	breve	5	10830	10.947960523281	10.8791909833486	9.89808104822087	10.0262616605947
1618	estudiar	8	10823	11.3674705633376	11.3234114742015	12.3099216092413	12.3302863419673
1619	recuerda	8	10822	11.192136241618	11.4618619897844	11.7022650272122	11.772063095092
1620	flores	6	10801	11.1066344917771	11.3358358458904	11.7309964785857	11.8135359203878
1621	instrumento	11	10799	10.6009730127624	10.521626503721	11.7065430949489	11.8013774373567
1622	normalmente	11	10763	11.6350577592578	11.7583682465464	12.1764661597383	12.1613517985713
1623	esperar	7	10748	10.7443808821389	10.6994184693749	12.3377893939188	12.2619890686075
1624	tradicionales	13	10715	9.46058313515984	9.57970023457592	12.2714177350066	12.2456820303457
1625	convierte	9	10709	9.52340713492056	9.52345230583165	10.2390631065679	10.152850328354
1626	detalle	7	10672	11.1023924577081	11.0552564118717	12.8195445863302	12.7287140823816
1627	vuelve	6	10670	10.8506811364105	11.3039972754911	10.5041677270051	10.5138266546819
1628	autoridad	9	10670	11.0078513024503	10.9096600211477	10.6332906778962	10.5977470429098
1629	consecuencias	13	10668	9.20398288302811	9.16443273044944	11.2791560358076	11.2596524694765
1630	perfecto	8	10665	10.6766042848069	10.7375492605606	11.0732943195524	10.9880611615216
1631	carretera	9	10660	10.9478742963414	10.8358065802571	10.9276334172185	11.8128539716689
1632	error	5	10651	10.7779908082189	10.7292459638957	12.0715641663273	12.06314829365
1633	adicional	9	10651	8.8102673122444	8.82868969864249	12.4662094194578	12.3433984777985
1634	pudo	4	10629	10.6530291118797	10.8897337568016	8.51225997965999	8.56973265838982
1635	investigadores	14	10620	10.8632335567179	10.7694369946114	11.6446482620126	11.6248253716002
1636	llevan	6	10615	11.0973729569259	11.2179148232859	11.1383234615679	11.1742669955779
1637	corto	5	10614	11.0159522087488	10.9990414204961	9.68079296854114	9.61502147652309
1638	conceptos	9	10603	10.8040658892368	10.7383276547501	10.9660213229664	11.0033101478246
1639	refiere	7	10597	8.26353929349232	8.2254775255	10.6586582216159	10.6122782823393
1640	elección	8	10597	10.9071133782758	10.8058663111033	12.1300907701107	12.0242296799073
1641	puesta	6	10590	11.4423149824325	11.3742035100223	10.586531796509	10.4886096476956
1642	necesarias	10	10581	8.02433595374995	8.02409660785083	10.4510740409469	10.3142270212607
1643	actitud	7	10574	10.7564074607724	10.6698723536879	10.7987580015454	10.9753994814713
1644	siquiera	8	10574	5.33134232001594	5.27826698730614	11.802648572111	11.918850989124
1645	perspectiva	11	10556	10.4451467326835	10.3399858070296	11.306027293788	11.6526722939171
1646	torno	5	10550	9.28011655596295	9.15984175174307	9.24527360855012	9.18388372788204
1647	sé	2	10549	9.77507683121419	9.74008423809953	10.7642160035136	10.7253534730751
1648	particulares	12	10548	10.2509607570099	10.243939962677	12.3883968754131	12.2444162013258
1649	elecciones	10	10548	9.15913081327466	9.12613283651365	10.2744787814431	10.2436744221534
1650	histórico	9	10540	8.39444061009339	8.36164190338222	12.3456893473015	12.2771418133233
1651	viven	5	10525	10.6093614983452	10.7147096245165	11.4824832358875	11.4366340136713
1652	habilidades	11	10523	10.6268427292937	10.5701214635043	10.8407416298665	10.8689200115426
1653	recuerdo	8	10519	11.8032428637184	11.7416863616335	12.4557595358256	12.4235351713238
1654	previo	6	10519	9.46367006331087	9.45664415192309	8.75384401107709	8.68993242567643
1655	editorial	9	10517	10.9567476173829	10.941397100722	10.7716290336251	12.1015868841262
1656	sueño	5	10517	11.0930580113205	10.9975212595797	12.2282216173067	12.1998834987482
1657	artista	7	10516	11.4442817165738	11.3621538585087	11.2267594426221	11.5814563423708
1658	dedicada	8	10499	9.42363211071387	9.46651018847792	9.23131502043566	9.17138488466655
1659	pérdida	7	10498	11.4374419382298	11.3219299325729	11.2209285639904	11.1510904088267
1660	ejecutivo	9	10496	8.39172344843739	8.35686631276318	12.015517343076	12.0388187598616
1661	inferior	8	10490	9.10575855301219	9.19229749095713	12.0359334407099	11.940163723335
1662	altos	5	10485	10.5507816947496	10.5630266467751	8.91527444057885	8.97596179252083
1663	preparación	11	10484	11.7888433865048	11.6724793555671	11.8134090702428	11.7578845313928
1664	martes	6	10484	10.8095808453269	10.7458355298894	10.7318314969954	10.6415926383088
1665	aviso	5	10481	7.90210991856075	7.86070832711025	10.8186962232321	10.7083142616266
1666	inmediatamente	14	10475	10.1311261287519	10.3672722077784	11.5633150595023	11.6407328043701
1667	político	8	10460	9.7875441667212	9.86261926895127	12.2906029544997	12.243054975826
1668	convertido	10	10449	7.11395846882038	7.08457297712199	9.99035347107635	9.89264944898848
1669	suma	4	10448	11.5799580086953	11.5463199730571	11.6282085503423	11.6358637056434
1670	potencial	9	10442	10.854192387311	10.7989681690787	11.5490723289282	11.6998606696642
1671	cooperación	11	10440	11.7079540411536	11.5720153689802	10.3667862809466	10.585376107716
1672	cita	4	10436	10.2393929840241	10.258973962269	11.9817153566587	11.9818984903959
1673	errores	7	10420	10.2988525106019	10.2492947822462	11.7473198226939	11.682809902065
1674	determinar	10	10412	10.7189105814614	10.6607017566869	11.3131906301041	11.3145486862198
1675	escuchar	8	10403	11.4392119927298	11.4263631172266	12.3209643946547	12.3415451873603
1676	alternativas	12	10401	9.66803837165593	9.64377265568625	11.7876840966709	11.7492541964047
1677	garantiza	9	10387	10.6019828307856	11.1054704993149	11.7377281333216	11.7261555625586
1678	entrevista	10	10383	10.8131555517445	10.7701665919587	11.564594749045	11.515664132422
1679	verdadera	9	10380	10.7576849325254	10.6786952311647	9.83943972927479	10.0192189783397
1680	mezcla	6	10375	11.0945833996582	11.0268875523048	11.7900487096767	11.881426091695
1681	explica	7	10370	10.6175278103556	10.9140952169777	11.7232820335592	12.1897935939117
1682	complejo	8	10367	11.2177836523408	11.1791421849188	10.9448495304946	11.4474379441979
1683	leche	5	10360	11.6541741187898	11.5449748906895	11.1315022103873	11.0870961619518
1684	nuevamente	10	10342	10.4389489773827	10.716719873425	12.5371372256075	12.5585048851237
1685	juicio	6	10333	11.2135542539382	11.1163044551195	12.0812992662897	12.0142144391581
1686	restaurante	11	10329	11.2124006185829	11.1548967269525	11.5423359842971	12.2898052863512
1687	realizada	9	10329	10.1472048542719	10.255047756875	11.3470493798471	11.2688606189825
1688	privada	7	10323	8.68751795449643	8.647873484156	12.5488549514757	12.4781861526875
1689	eficaz	6	10317	10.6604057077009	10.6576399749752	12.4796190944282	12.3682289354254
1690	innovación	10	10314	10.9838718939183	10.8489476614186	11.3911544869107	11.2894511332843
1691	podía	5	10313	10.6290792880547	10.6702174533234	8.41646972210129	8.50391783050428
1692	conflicto	9	10310	11.3563388086447	11.2437966551857	11.2154267644421	11.2888777737008
1693	cadena	6	10309	11.0121755888851	10.9397482330347	10.5651068154964	10.9183608588097
1694	procedimientos	14	10309	11.2218433186335	11.147067349147	10.8230261259566	10.911246058506
1695	marketing	9	10297	11.5902216464576	12.0452391954954	11.6341311520446	11.9960159148267
1696	hará	4	10294	10.5726911334191	10.7042412175369	11.2837681016003	11.287049418298
1697	peor	4	10256	11.2631795306112	11.2087202618417	11.5868611028071	11.5397167900159
1698	reglas	6	10253	10.0975276739176	10.0492645783851	11.6385743767219	11.6459613493284
1699	partidos	8	10248	10.5356222246853	10.4730609914391	10.3116583981689	10.7233145317165
1700	ejecución	9	10240	11.6044894922921	11.4867351588078	11.9269410563888	11.8968463788467
1701	azul	4	10226	9.92496944309002	10.0937489002985	11.6229344796695	11.6289459476483
1702	nació	5	10226	10.0114322580975	11.7257359568557	11.2755493883626	11.3347182608991
1703	sesiones	8	10224	10.6481448866683	10.5856485678241	11.2829494523157	11.293887161773
1704	relacionadas	12	10223	8.86971991549549	8.89073649947017	9.0484999370734	8.94022759712054
1705	comenzar	8	10213	11.1654281641237	11.1180687628626	11.9524256890083	11.8844383886424
1706	norma	5	10210	10.8947833525853	10.7860266943384	9.68396799303977	11.3971996350909
1707	prevención	10	10203	11.8443882146368	11.7125097308675	12.0591351785986	11.9694574859853
1708	inicial	7	10200	9.57116356556661	9.63082431626816	12.6586950907883	12.5470046507044
1709	ecuador	7	10194	12.008302953304	12.0417960822028	12.2339556550408	12.0943712614887
1710	muestran	8	10193	10.4508255460508	10.5869000450633	11.5221900338644	11.5477793768517
1711	fiestas	7	10188	10.8499152778581	10.7926163673889	10.73136724022	10.8105548259842
1712	segura	6	10185	10.2897657056718	10.3088809772947	12.6179065331159	12.4912222136142
1713	vidas	5	10177	8.08179314709114	8.03975984058638	11.9087221032659	11.7793113484686
1714	recientemente	13	10165	10.9350211375261	11.0750360155909	11.2850840042846	11.410947439734
1715	actos	5	10165	11.0371877505927	10.9628623048162	10.824036970132	10.9500003585581
1716	abrir	5	10159	11.7241448559449	11.6825292017593	11.7821588853285	11.7966025470764
1717	asociados	9	10145	10.2298613858369	10.2464237992593	12.1533486971038	12.0722635772349
1718	organismos	10	10143	11.0662128556854	10.983406651869	9.1696946285882	9.34481780471729
1719	últimas	7	10129	8.59397119364653	8.53671710013733	7.13484015285426	7.1420718711703
1720	agentes	7	10113	11.3701529101351	11.2818254680937	10.0178288284518	10.3938100654448
1721	darle	5	10092	11.3914410702252	11.3562587433992	11.3960999618915	11.4391915426085
1722	apertura	8	10091	11.7628902417597	11.655751933595	12.1033523115022	12.0905232684909
1723	género	6	10089	11.7491732528584	11.642134843684	11.502183281889	11.9702198517755
1724	ido	3	10086	6.65440239439599	6.62606332249305	8.2282346177633	8.29625475639469
1725	causas	6	10080	9.83871499523281	9.79464218757609	11.4797379751809	11.4988282556411
1726	conocida	8	10069	10.8930997964494	11.0312040757292	10.7244885806342	10.7647612253844
1727	edificios	9	10065	11.4470153277137	11.3639973300275	11.4375926638592	11.4651020312898
1728	diagnóstico	11	10063	11.7189430388203	11.6118918213179	11.328519607627	11.4681893519764
1729	únicamente	10	10063	10.8601323536644	10.9998273412468	12.2080636686277	12.2105612003259
1730	nacimiento	10	10062	11.3476824315877	11.2239622280457	12.4560901140964	12.324389655352
1731	cuestión	8	10061	10.9743681460135	10.8799697654285	12.1356929048966	12.0644253791344
1732	finalidad	9	10058	10.342081265461	10.2307410981123	11.5642820959036	11.5044464656846
1733	asunto	6	10049	10.6856244262703	10.600855310763	12.2565259658346	12.2298860865252
1734	útil	4	10049	9.28491601581331	9.27442849448112	12.1881601812582	12.0809315521834
1735	influencia	10	10041	11.0594973639828	10.9558558781821	11.6285724277662	11.704496731357
1736	cuadro	6	10026	10.8756838832783	10.7710676918542	11.4629227780986	11.6940661365795
1737	punta	5	10025	12.0014762460951	11.9503324667055	10.1508488798906	10.3336004511665
1738	aciertos	8	10017	10.6057770020646	10.4478779520104	5.73805269612796	5.12886580864543
1739	continua	8	10016	9.32875455437968	9.36735006425008	12.2849529435057	12.3051144746946
1740	proteger	8	10006	11.1712381812708	11.098817261626	11.9189768717864	11.89163307522
1741	nace	4	10004	10.7457006930053	11.895739033568	11.9244435294438	12.1027540459309
1742	dedicado	8	9997	10.0065286894621	10.1641231434177	10.2619420292295	10.2110868780459
1743	dificultades	12	9984	10.2782844125068	10.2268048030655	11.894803160747	11.8785120328845
1744	doctor	6	9954	11.6138737476318	11.5926456732379	9.5947879067556	11.7741008417598
1745	dependiendo	11	9939	11.0474857098446	11.1069897864782	10.7294368367795	10.6562259960536
1746	blanca	6	9926	8.15212196490734	8.22150000762199	12.2384276614322	12.3432890448021
1747	debes	5	9907	11.6199524861863	11.7357247702456	8.21483329203338	8.34660929012859
1748	asuntos	7	9897	11.4820077190361	11.4030030847756	9.35606522435145	9.38668260842075
1749	peligro	7	9895	11.1693373230279	11.0729641732562	12.6039311812467	12.519419283998
1750	sentir	6	9885	10.9193063297333	10.9071368240263	12.1730641632686	12.1874553939503
1751	policía	7	9885	11.1017897767575	10.9637427173462	10.8084889895124	10.8052435379336
1752	fotografías	11	9877	11.3521423877947	11.2846685679118	12.013194072146	11.9819940701932
1753	terceros	8	9872	11.3520495109469	11.2495171814271	12.0497082018905	11.9119035385121
1754	académico	9	9871	9.00548956522326	9.02854791427008	12.366037826434	12.2935228330839
1755	exclusivamente	14	9863	9.91748710152794	9.95348127094081	11.7394769868006	11.7227960733924
1756	publicaciones	13	9861	11.2271527255807	11.170298478365	11.1130135287	11.1406558416819
1757	trabajan	8	9860	10.8638719966525	11.0231120898529	11.549340660376	11.5140699036023
1758	físico	6	9857	8.96429336553197	8.93850500253595	12.4126433393472	12.3086834245988
1759	rico	4	9848	7.41041442936785	7.24613388997564	12.1575653333664	12.1559874440239
1760	responder	9	9847	11.2242566791286	11.2276121158607	11.2681288366674	11.2381839756953
1761	rojo	4	9833	9.74380720358731	9.8801307311629	11.832795178933	11.7813518362412
1762	comienzo	8	9830	10.6185300560637	10.5382752304222	12.4433080576987	12.3699925677221
1763	enfoque	7	9816	10.8189970581547	10.7193836916967	10.8319142646244	11.3326309604867
1764	tierras	7	9813	10.6368592130297	10.5843449822264	10.7972379745554	11.0579617525741
1765	vecinos	7	9812	10.6760269859133	10.6289138726667	12.4472472830052	12.4139838053869
1766	cierta	6	9811	11.3355838476407	11.281948966647	9.15305314849124	9.32521285211448
1767	descargar	9	9802	10.3473974816767	10.4257601492682	11.5283285754065	11.8226594388044
1768	espiritual	10	9802	10.1598259300407	10.1566866458473	12.6447675289806	12.4826879256842
1769	medicamentos	12	9802	11.2447262671083	11.175685631418	11.334616179786	11.6574818892847
1770	criterios	9	9801	10.794585964471	10.7267662462309	11.3819710216255	11.4635333450129
1771	cáncer	6	9796	11.7045758103402	11.5840122515229	11.8376163997162	12.0553343886172
1772	industriales	12	9792	8.37748001675706	8.35863458339651	12.3098747382654	12.2229343352306
1773	coches	6	9780	10.6762164535925	10.5929658435234	11.0696263548266	11.4771072084002
1774	secretario	10	9780	11.2544752186983	11.1710718147635	9.52640544725673	9.4810234989021
1775	rápidamente	11	9777	9.76335799614485	9.91561205789793	12.6435727667847	12.5687435069402
1776	victoria	8	9774	11.1163315305776	11.0980890122153	11.9617435792013	12.297207801104
1777	fotografía	10	9769	11.9716976788742	11.8662292010352	12.0162791219785	12.0304856008564
1778	estrellas	9	9764	9.80303374732337	9.73788969525731	12.1454217968676	12.2129631083312
1779	quedan	6	9763	11.3155959015393	11.4162081503045	9.93773655077226	10.0080121188798
1780	conservación	12	9762	11.7389955732496	11.6149107560586	12.1814054699977	12.0897609139723
1781	proveedores	11	9760	11.3980151981377	11.3168651520413	12.3914143691198	12.3121845701079
1782	altamente	9	9758	10.3894514813031	10.4579608907179	5.38686504126198	5.39228235674373
1783	europeo	7	9743	8.67405091141767	8.69917770492271	12.4972505051531	12.5906802740963
1784	licencia	8	9736	11.4395749323121	11.3430647374606	11.4629305948023	12.0205192656358
1785	eliminar	8	9725	11.4906673600396	11.4396076445589	11.8715029551942	11.9004555705223
1786	teoría	6	9715	11.5004874433543	11.3830134051467	11.616202543875	11.7921656799484
1787	manual	6	9709	10.8755979533252	10.9813982437888	12.3041120954788	12.3372060384739
1788	estén	5	9702	10.9291745531461	10.9684888765373	8.83921529483856	8.86141538456542
1789	cobertura	9	9696	11.625067005629	11.5360922511274	11.7622576844972	11.8267002276575
1790	duro	4	9695	8.49759735998543	8.45112618902711	12.3937478510915	12.3536877095752
1791	consejos	8	9694	10.9286285163258	10.8737929607546	11.2460603782777	11.2236238831386
1792	organizado	10	9685	10.1568721930451	10.2772593689403	10.7771150426476	10.7182296911889
1793	extranjero	10	9668	10.3166652908621	10.2210294734973	12.3796896649759	12.1876555951231
1794	oficiales	9	9668	9.64495870461677	9.65854109410231	12.3453345131097	12.2839335218554
1795	tiendas	7	9666	11.3637954921987	11.2985111396463	11.5178775740839	11.8732377858763
1796	perros	6	9665	11.3125254821226	11.2527456461169	11.9375821405653	11.9945871868882
1797	ayuntamiento	12	9660	10.4453681842244	10.3260843841353	12.1712290156813	12.1347474464001
1798	viviendas	9	9655	11.2100859364619	11.1273395580145	11.5935140195828	11.609346461391
1799	recordar	8	9647	10.5251897351025	10.4940480808752	12.1795404755667	12.1241823670711
1800	individuales	12	9646	9.20681676658321	9.26758247039522	12.5200401292671	12.3855304858599
1801	diseñado	8	9641	9.29874306972469	9.36009571374077	10.317282721111	10.2497859515852
1802	interesados	11	9634	9.71180472545058	9.78686628592234	10.8476446379622	10.7675050868601
1803	disponemos	10	9633	11.6884729544656	12.0666823831365	11.1173085352834	11.0403693985996
1804	sencilla	8	9616	10.2138298670025	10.1761796659465	12.3728828568422	12.2882738927382
1805	observar	8	9615	10.2336418227356	10.1924997326802	12.4753078488383	12.4772488792533
1806	debajo	6	9612	10.0468950945575	10.1001421382362	11.3418764624752	11.2616002307346
1807	york	4	9602	3.27986344285106	3.69263651132845	11.5297805182567	11.4950567730495
1808	mostrar	7	9596	11.4466634584888	11.3928280692013	12.3465017024879	12.3965702599478
1809	agricultura	11	9596	11.6282009317398	11.5004061491998	11.3436582183148	11.3499298269496
1810	establece	9	9588	10.8077911275185	10.9705989067238	12.1540901808518	12.1545631607178
1811	hacerse	7	9580	10.3426489370428	10.3110980031791	11.0159642223937	11.0570062616074
1812	hojas	5	9571	11.0177831528698	10.9554190493569	11.4185369186185	11.5432845671264
1813	basado	6	9569	10.7466301004905	10.9111323193783	9.29604561567988	9.18969421446516
1814	definitiva	10	9558	10.1312243303385	10.0951562695889	12.4642987465194	12.3375293607305
1815	abre	4	9556	10.7523688821698	11.1389494805439	12.0093409877838	12.0170933159575
1816	domicilio	9	9545	11.1788816342742	11.0880976978303	12.1998881321724	12.0770660394176
1817	copia	5	9532	10.9123257278826	10.8442957209223	11.423979860141	11.4814095919561
1818	federal	7	9526	7.26048527903221	7.21569858409714	12.2555574710549	12.4063962313516
1819	cm	2	9514	7.06844783448014	7.14162639896687	11.860361298302	11.7827151305142
1820	documentación	13	9510	11.7491313019434	11.6333489446005	11.3408119374955	11.3423148750609
1821	infraestructura	15	9508	11.5766354154273	11.4565441390283	11.363250555956	11.344282558373
1822	posterior	9	9506	10.9200580509406	10.9766877230737	11.8095350167917	11.9854045420173
1823	vemos	5	9501	11.1935850841994	11.1911435273413	12.3300068101502	12.3299391588323
1824	satisfacer	10	9500	10.8607883466932	10.7899699208496	10.7430621609919	10.7299962621605
1825	viento	6	9500	11.4547639914745	11.3407558619099	12.0720739932375	12.0447457992253
1826	debería	7	9494	11.6499291347193	11.8407739525748	8.58458499856408	8.66740445108126
1827	clínica	7	9493	10.2465734865648	10.373572103101	11.3258140817397	11.8895499651039
1828	establecido	11	9482	9.55536918158337	9.56230193052311	12.1335392913361	12.0691603179033
1829	virus	5	9481	11.8903312237729	11.8283464853764	11.7106273205259	12.1707891190588
1830	café	4	9478	11.7911576293131	11.8054020642446	11.7074226441313	12.0137680733447
1831	suelen	6	9469	11.409674446217	11.6683186871567	7.88581041028682	7.9511888363875
1832	adquirir	8	9461	11.0423196211977	10.9995884687493	11.8746675948831	11.9314099901025
1833	feliz	5	9461	10.6165003574422	10.6479211019464	12.1248895368105	12.0566948532
1834	intervención	12	9461	11.5457064898174	11.4307301120704	11.4919403807678	11.5566191148687
1835	comprender	10	9458	11.4657185468706	11.4171477525982	12.3618285149388	12.3236734661033
1836	discurso	8	9458	10.901645196829	10.8114507722126	11.5377134106263	11.8667064357523
1837	usando	6	9452	11.0767439237343	11.4123154528075	11.4383862157759	11.9539749556825
1838	mirada	6	9430	10.4476869216328	10.3616640501969	11.3896091961743	11.4730306428491
1839	kilómetros	10	9428	8.33943137176	8.22423817509744	11.8086256918538	11.71270555195
1840	villa	5	9428	11.8098581465628	11.841353421957	10.3885714237212	11.6786431690331
1841	ejercicios	10	9426	11.622750031755	11.5418172754553	11.3047213445627	11.4717167529445
1842	terminar	8	9421	11.1711251382646	11.1224953496448	12.2411893056435	12.2759451014125
1843	capaces	7	9411	8.50974838886205	8.48943226159159	10.8548855604876	10.7717194681731
1844	invierno	8	9409	11.6145577725557	11.5142326638305	12.5245867126725	12.4193219117172
1845	altas	5	9408	10.6401872446994	10.6382512839695	9.41616827934752	9.38182452234745
1846	saben	5	9403	10.6626569177976	10.7115301425154	11.5855499998735	11.5799302583526
1847	impresión	9	9402	11.6945726556832	11.5756422566633	12.1284400062782	12.2526428912215
1848	factor	6	9398	10.5888823808996	10.5313610629064	10.0944593836854	10.3948459612512
1849	compañías	9	9394	10.404308807837	10.3451169500512	10.7850058807831	10.9067442471269
1850	docente	7	9384	10.6214586194096	10.6128696405128	12.4708673591146	12.4128969877458
1851	ritmo	5	9383	11.1025167350861	11.0118303560869	11.6246433872451	11.8236064161347
1852	escolar	7	9378	8.63389059108341	8.6358839908374	12.4178245888488	12.3438475569192
1853	ejemplos	8	9375	10.3263958367616	10.2718947451964	11.8707157223029	11.8129650028924
1854	compras	7	9371	11.2202543880905	11.1439202319714	11.6172855098716	12.4217691108421
1855	similares	9	9370	10.330456221613	10.3685823038749	12.2030236607066	12.0816475224855
1856	previa	6	9352	10.0338676476699	10.0808536967088	10.8117914921261	10.9317260349226
1857	modificar	9	9345	11.4188447968366	11.3618047818124	11.9765072725443	12.0919955377824
1858	hermano	7	9335	10.3743180040795	10.2918455249755	11.1584555069658	11.9463280928456
1859	empieza	7	9327	11.6565510464771	11.9821431348103	11.1982359634469	11.1606141216055
1860	dichos	6	9323	12.1267284747884	12.0765128695981	8.96132272098033	8.99936938704637
1861	células	7	9310	10.5514423265557	10.4838988955541	8.47250770916585	9.09112728567523
1862	meta	4	9306	11.2593836707013	11.1612277872829	12.2438572000864	12.3331996733982
1863	acero	5	9301	11.9118636465909	11.7911832670904	8.24833588332443	8.46673358210177
1864	seminario	9	9299	11.0141339732556	11.0307798953216	11.5655539881039	11.7193361721589
1865	requieren	9	9297	11.3408570793726	11.4374449376952	12.2666901329502	12.3428892514854
1866	católica	8	9295	5.79956969873541	5.70731050651775	12.2261577107568	12.2343900344433
1867	universo	8	9284	10.3773263210977	10.2585682613826	12.1629940662856	12.2469668828008
1868	vale	4	9280	11.8626385405816	11.9060886821681	11.826531057999	11.8454514939225
1869	descubrir	9	9270	11.6072522065288	11.5648016850128	12.5006603898941	12.5104799007298
1870	incluir	7	9256	10.2706442411554	10.2556531194945	12.1546055715503	12.2418387875635
1871	escala	6	9253	10.9401088836825	10.8772554945768	11.1471158419179	11.3363780178696
1872	efectivo	8	9252	11.4469941912857	11.4133232496413	12.8892644736335	12.772580740496
1873	extensión	9	9244	11.7762986734008	11.664295358416	11.7995944450963	11.826050517792
1874	disponibilidad	14	9234	11.7563379897529	11.6670182969344	12.0414637012325	11.9839350927364
1875	realizará	9	9233	9.11166218324483	9.18035505922411	11.9392371538896	11.9332782433865
1876	diversidad	10	9223	10.9873842527224	10.8726102943134	10.9768254611616	11.0534186070655
1877	probablemente	13	9213	11.9129776115152	11.9987481716342	11.9638370610341	12.0483306445972
1878	informes	8	9210	11.0769842025325	11.0194602238815	11.4503184677314	11.4810696808948
1879	impuestos	9	9209	11.1657994396272	11.0724861182649	11.871306548572	11.7712741322073
1880	in	2	9206	7.99492485326952	11.7495421766032	5.76807496296551	11.1141174696939
1881	ordenador	9	9202	10.9160450778903	10.8172939335829	12.2929605627973	12.2255280301225
1882	tribunal	8	9198	10.5400023670459	10.4191808154764	9.45911491988986	9.46555700258489
1883	militares	9	9197	9.63668234408447	9.60669198097327	11.9820925088649	12.0136522201006
1884	electrónica	11	9191	9.14697508413272	9.18098885703203	12.3810036359808	12.541916471781
1885	claramente	10	9189	10.2350687315506	10.301406724024	11.8241614758172	11.9183360996852
1886	tratamientos	12	9183	11.5370659335467	11.4678077555242	10.8802631806259	11.225078140638
1887	solar	5	9181	7.50231622723929	7.52982202406339	11.9608860617199	12.2921653897766
1888	eficiencia	10	9175	11.4764022644311	11.3617411979035	11.1915409458284	11.2135162473545
1889	funcionarios	12	9170	11.2840496484244	11.1916236047398	11.3699095951318	11.3658722772991
1890	plano	5	9168	10.6430831459971	10.5755387056634	11.8887412003953	11.9950240706082
1891	terapia	7	9165	11.9559998945568	11.8776378455556	9.79542238535378	10.7214258607609
1892	actuar	6	9160	11.8763670437604	11.8208026629	12.0016496707829	12.0194351639828
1893	estructuras	11	9156	11.2057118535789	11.1567837528683	10.4881451487503	10.7857657068531
1894	habitación	10	9130	11.266152306992	11.1662067976723	11.6556989972356	11.6294547906926
1895	legales	7	9130	8.0079419864004	7.99519640933045	12.169479357119	12.0611451190378
1896	tarjetas	8	9128	11.5742139229832	11.5133475132622	10.800134451739	11.3508813291908
1897	consultas	9	9126	11.1713373785031	11.1280256171533	11.7969425953058	11.8185207365019
1898	permitirá	9	9119	9.6322555590392	9.64849937042729	10.2264119086065	10.2647560989077
1899	estás	5	9117	10.8255600933942	10.8145282479951	8.64563582653881	8.75717708090646
1900	difusión	8	9115	11.7944398217274	11.6708576182581	12.2261923547942	12.1439105473931
1901	ciertos	7	9104	12.0524620779612	12.0573161042917	8.67808618111581	8.73678726953537
1902	historias	9	9101	10.5505979395227	10.5137827436402	11.7627898545634	11.7432642870951
1903	salvo	5	9100	11.367993242628	11.3237393631368	11.6656731419258	11.7043187861553
1904	placer	6	9098	11.4723097627391	11.3786556604925	12.3407774510265	12.2947629460584
1905	delante	7	9087	9.93710579211248	10.0495524487917	12.4433777914593	12.3327316472906
1906	activo	6	9087	10.1848387260266	10.2660769787431	12.6032745461802	12.5677682147294
1907	fiscal	6	9081	10.0688747564359	10.1691091382375	12.1177869836058	12.1107321880965
1908	eficiente	9	9060	10.6500143655435	10.6311441057387	12.7516841736404	12.652275144889
1909	fuertes	7	9054	10.5590113539608	10.5810366446083	11.3122399137115	11.2902194760284
1910	tasa	4	9053	10.8567052482672	10.742654979316	10.9490179170027	11.0970409412058
1911	excelencia	10	9051	11.5726816989947	11.4598989373824	12.0631147245725	12.0244760225914
1912	sale	4	9039	11.4865109226978	11.7490786996035	12.2137587222909	12.2450566810144
1913	atrás	5	9023	8.53083313951785	8.50523858456051	12.8346609562849	12.6916267138002
1914	equilibrio	10	9022	11.5535003943605	11.4519495147545	11.1282297187082	11.2198227482555
1915	virgen	6	9020	9.86259723510089	9.8074720554345	11.3748358141679	11.4027153565909
1916	destacar	8	9017	8.38950874962743	8.34856189406391	12.2305369816711	12.193192710392
1917	identificar	11	9011	11.1062046384108	11.045331159137	12.2068525458623	12.2140655840887
1918	genera	6	9009	11.5408818396002	11.7299282437107	11.8418698388461	11.9285271009216
1919	podido	6	9004	6.50827198696819	6.48584007668391	8.58154596850002	8.63648877819607
1920	habana	6	8999	9.92498373932001	9.80886224022268	11.9892822149156	11.8151671674269
1921	fechas	6	8989	10.6201042417207	10.5682190003491	11.8374528827863	11.7721509763999
1922	existentes	10	8988	9.88948477611472	10.0644648990198	12.2073223280962	12.0591639705126
1923	máquina	7	8987	11.1447281289405	11.0577636449014	11.7797510128437	12.2242233334139
1924	noticia	7	8975	10.1908903439177	10.1114196143963	12.552267254667	12.5034782407073
1925	programación	12	8974	12.1738232776661	12.0493938579782	12.0044147576355	12.2275038204512
1926	educativo	9	8970	8.590998840259	8.5202784340939	12.4712020981631	12.4932592770287
1927	destaca	7	8970	11.2485786809892	11.6663824220993	11.910889268721	11.9950305995308
1928	jorge	5	8969	11.3864361224839	11.3388886915369	6.94925552895472	10.4187088477779
1929	puente	6	8962	11.6471378071203	11.5746840996217	11.0259230291942	11.5513500493968
1930	establecimiento	15	8960	11.2077438913069	11.0912974497826	12.0256859059135	11.9874776251815
1931	correspondientes	16	8951	10.0475135446611	10.2186286507329	11.6447247809569	11.5867157224487
1932	numerosas	9	8950	11.716826647546	11.6865294962878	8.91964411744121	8.99488263879156
1933	independencia	13	8947	11.2485945230893	11.1381938392911	12.3988803876823	12.3106773559394
1934	apoyar	6	8945	11.7511445495641	11.6974151819448	12.0690148149629	12.0539945841225
1935	canciones	9	8943	10.8841510575653	10.8431488159548	12.0750257712149	12.1302999953568
1936	puestos	7	8940	11.0546053058441	11.0093193450161	12.0930665419163	12.0597648812601
1937	universal	9	8938	10.3579741379249	10.4699790811912	12.4688200117386	12.735834757826
1938	incluido	8	8936	9.99227365363859	10.6301021608428	12.2230722737043	12.1975959105029
1939	cama	4	8926	11.2667803712314	11.2457804440316	11.5004196740287	11.6465056712626
1940	silencio	8	8921	11.4830951192423	11.4010842817492	12.526309712417	12.4223103438724
1941	recuperación	12	8919	11.8144266813034	11.7052885055819	12.1684018053359	12.141807707137
1942	cierre	6	8900	12.1859455958504	12.081044525545	11.9901799418296	12.0381870559837
1943	perdido	7	8899	8.55477176263484	8.55159216132213	12.8347596980614	12.7700179648077
1944	convenio	8	8899	11.1089217006761	11.0137541919483	11.1329761525136	11.3078982563669
1945	presentado	10	8894	9.48982032519284	9.50358829069991	12.0265911845533	11.987040369027
1946	reales	6	8890	9.64418901458935	9.75462163619077	12.6638263376287	12.5531437362495
1947	activa	6	8886	10.3472869035463	10.4685603010017	12.8652117816886	12.8345167982031
1948	satisfacción	12	8875	11.2459752875687	11.1377804425372	12.338489330363	12.2454458074539
1949	descripción	11	8872	11.2309035493491	11.1807851217506	10.9524059791333	10.8987313872863
1950	reconocer	9	8867	11.8051143628428	11.756965847144	12.4573385037041	12.4199343106726
1951	recomienda	10	8856	9.15108105543674	9.30231284922434	11.2581139854105	11.3214055206419
1952	pagina	6	8847	10.0742972217489	9.99756290471493	10.646940540701	10.6765020505028
1953	salas	5	8845	11.1218956676565	11.217781651565	11.7811774625056	11.9069627834853
1954	esencial	8	8844	9.85685308896227	9.84336582551064	12.4324522485748	12.3192788796899
1955	coste	5	8803	10.5739495073373	10.4855016687397	11.4312783294332	11.4018058687513
1956	cartas	6	8794	10.9860029882174	10.9520101365751	12.1559302052447	12.2063887834525
1957	localidad	9	8794	10.6136195349717	10.4983271072605	11.8335589234187	12.0822305995544
1958	financiera	10	8794	8.39010335863558	8.34296397257222	12.5843518551552	12.5224336929129
1959	tendencia	9	8793	11.0075342261008	10.9053144911106	11.383870741005	11.5010663474113
1960	ubicada	7	8786	9.97182012705223	10.1143609446111	10.1978036032015	10.1108314921542
1961	encontrará	10	8780	10.2377842813462	10.4187541063673	11.7593411040225	11.774590112988
1962	pieza	5	8779	10.677208788212	10.5897767952863	11.793964717726	11.8332120533138
1963	siente	6	8777	10.2591103544746	10.2610157339708	11.3119753511618	11.3766475354699
1964	extranjeros	11	8777	10.3505332316606	10.3472245476199	12.4868272366302	12.3596851125531
1965	gratuita	8	8774	8.92083834668747	8.9444806966688	12.7597611316046	12.6315960851696
1966	maestros	8	8768	11.3166055520675	11.250981102561	12.1732510190774	12.28650708727
1967	producen	8	8759	10.5860181464399	10.671982661656	11.7599861311847	11.8953006725165
1968	novela	6	8755	10.8916361489584	10.8072421438004	11.6744258015008	11.8780602220233
1969	fácilmente	10	8753	10.1537858440123	10.3026431600327	11.4885233800323	11.7825201328551
1970	moderna	7	8742	10.2425408910542	10.3135151149117	12.336345977594	12.285716912107
1971	bancos	6	8742	11.1891612811539	11.1078757334749	11.7589832690038	11.7254350994374
1972	considerar	10	8739	10.8668947586782	10.8339736804368	12.5737982773803	12.5660077034772
1973	vienen	6	8735	11.4389417902789	11.6289892787324	11.3494728102072	11.3840307675868
1974	sucede	6	8734	10.4371803806406	10.414905294763	11.9502179462593	11.867725702111
1975	pasando	7	8733	10.4966815925253	10.5957202220406	11.4483777012576	11.4050294377125
1976	circunstancias	14	8710	9.9204366314294	9.86795351053863	11.94571139157	11.8939404696187
1977	actores	7	8707	11.0032364050422	10.9328586040603	11.3986855220759	11.4280816734446
1978	pobres	6	8704	10.4590946700807	10.4268879702255	12.5690007326052	12.4744247550813
1979	transferencia	13	8695	12.0110166302958	11.8935885234607	10.3860923351281	10.3717080154604
1980	analizar	8	8690	11.9150148641518	11.8465624530611	12.3819364312512	12.3637245204746
1981	científicos	11	8679	10.2836755991102	10.2394201761812	12.1455372519602	12.0611083060855
1982	científico	10	8678	9.58347603817972	9.54815374540383	12.5548267115115	12.5150769521191
1983	tendrán	7	8659	11.6316220522519	11.848648631563	11.5642794426695	11.5586069134341
1984	ciertas	7	8655	11.9358958908857	11.9152121037276	8.42881103653334	8.48233605765653
1985	agradable	9	8650	10.7977702161057	10.7783400957404	11.9688631301026	11.9048960936905
1986	daños	5	8649	10.3301096294412	10.2703039900541	10.5297717324937	10.4731610805497
1987	realizadas	10	8647	8.78942794841548	8.82536550561989	11.5948449211511	11.5060499454017
1988	importa	7	8646	9.37927431260971	9.35395006102341	12.0725932406024	12.0209949413101
1989	matrimonio	10	8644	11.0732440260406	10.9874675371523	12.1781673693992	12.1777958610327
1990	honor	5	8639	11.8991606210919	11.8024094074312	12.6294151809299	12.5677682406128
1991	pedir	5	8629	11.4513621599955	11.4342067678663	11.3922354867142	11.4522874522918
1992	hija	4	8629	10.4045631210861	10.361282395981	11.9999072513076	12.4044613018313
1993	montaña	7	8617	11.5021575646299	11.385145465784	12.2220179227836	12.3443795565453
1994	juventud	8	8614	11.3130124303259	11.1938389439459	12.2763957735813	12.3391629565914
1995	anteriormente	13	8611	9.19744591806615	9.25923725873982	11.4966402003095	11.4571083630951
1996	representación	14	8610	12.1048683148895	11.9952656151527	11.5886328336889	11.6026016252791
1997	materias	8	8610	11.2400794867937	11.1626991146982	8.00929342834124	7.97558803499662
1998	trayectoria	11	8599	9.90008980718091	9.81668240634791	11.693053697586	11.6891094462008
1999	servir	6	8589	11.367152506742	11.3053003466238	12.3159061633601	12.2142472187214
[truncated: 8,001 more rows]
