# Supplementary material for: Frequency, Informativity and Word Length: Insights from Typologically Diverse Corpora
Source: Entropy (Basel). 2022 Feb 16;24(2):280. doi: 10.3390/e24020280 (PMC8870940; doi:10.3390/e24020280)
Supplement: Supplementary file 1 [file entropy-24-00280-s001.zip › Datasets/Turkish.csv]

	Word	Length	Frequency	Info_given_previous_all_bigrams	Info_given_previous_cleaned_bigrams	Info_given_next_all_bigrams	Info_given_next_cleaned_bigrams
1	ve	2	3152830	4.32232403785137	4.29446001254342	4.06614231048599	4.06589647994871
2	bir	3	2753950	4.08651451298039	3.94801156636671	3.15464309485342	3.003726820751
3	bu	2	1761030	5.60611869186152	5.47280708720233	3.67917008623451	3.52734318438558
4	da	2	1146932	4.27633194163239	4.30150930007271	5.86843099599988	5.83155009987096
5	de	2	1091336	4.34264720661474	4.39099639620981	5.94851535602679	5.92751691974969
6	için	4	797360	3.81682321668734	3.65633277281426	5.90561471366689	5.83653826591291
7	ile	3	755655	4.88988828810886	4.89840716165038	5.44811845886185	5.40079878712652
8	çok	3	563038	6.21457700936643	6.11739669556958	4.38318799425415	4.30741610844686
9	olarak	6	554288	5.00040454121703	4.85398544743544	5.9430426068936	5.9577702298296
10	daha	4	506481	6.39281627984295	6.28940823311129	4.38920829307297	4.22414363271258
11	en	2	444992	6.29318546202978	6.38658379391811	3.27272727300491	3.06304207666052
12	olan	4	428652	5.34259329515169	5.25971850628969	6.49933323484589	6.77715423700591
13	her	3	417588	7.16918627315628	7.1036259964757	3.84296656743246	3.73540949690363
14	gibi	4	372535	5.380967751689	5.49042027763098	6.77091215628292	6.7466452539333
15	ne	2	349906	7.0877369323956	7.06943333782923	4.87875720925878	4.72528620766036
16	kadar	5	338729	3.54836506958474	3.5001840630121	6.7328990953421	6.81316460875442
17	o	1	314068	7.49141789580297	7.51060989576093	5.62881889579735	5.52959091213473
18	var	3	303898	5.84256753067922	5.80180674901085	6.27994942513486	6.06169609146657
19	ama	3	290612	6.5922784394043	6.76241621018928	6.90201642409107	6.84675098021475
20	ise	3	286181	6.73026703126845	6.8746992241787	7.31864651945791	7.33674632013155
21	sonra	5	280719	3.01095790859887	3.03397543554054	7.37895041664309	7.41364782468442
22	ki	2	258630	4.38861437752876	4.41264384044905	7.35762484169479	7.23614437866648
23	yeni	4	255234	7.78339107953345	7.84796470737278	5.76413467016779	5.77424897504233
24	büyük	5	248569	6.7782724290075	6.66380402060194	5.44473026324873	5.37263871330946
25	in	2	220675	3.61151669902857	5.31157459413687	7.12394230327897	7.63947014161244
26	son	3	220500	7.31414615720733	7.65213849726933	4.42548531797101	4.21150276179884
27	ya	2	207198	7.05414606501711	7.93676249987284	5.70609598846797	5.34456839118674
28	zaman	5	196304	5.083479693703	4.94892313646921	7.34036742364365	7.34814313938662
29	devam	5	193832	4.93497399895769	4.80192440867787	2.37201067449327	2.31561553701055
30	ilk	3	190513	7.31883689890799	7.38770937122555	5.34426606514158	5.16683602721256
31	diye	4	189889	5.5354700317899	5.7003599028095	4.60425600515771	4.62355227531025
32	başkanı	7	183421	2.8590381663574	2.55967205932411	4.37596227140458	5.59974945575628
33	değil	5	179415	7.23819576128565	7.19927649549473	7.31460694280665	7.06115585374607
34	iyi	3	177033	6.44245145906545	6.26882583298737	6.22039818096737	6.21412472116624
35	hem	3	176013	8.22045952620222	8.17046035054605	6.28127452146459	5.96229359271432
36	olduğunu	8	175767	6.89381173289867	6.80306023463685	4.6401753591274	4.49183188172946
37	önemli	6	174872	6.40183824399639	6.30009982854503	6.35780150318447	6.28894355911447
38	ilgili	6	168948	3.67201416751606	3.56037361229508	7.05640844110139	6.94164540156597
39	göre	4	166696	2.71524102497776	2.67112868479185	7.71119413165699	7.6611397584255
40	dedi	4	162971	5.08669676772978	5.14348630082872	6.21345929587193	5.96594278155278
41	ancak	5	161942	8.64999054098617	8.73188783825294	7.91742809198641	7.92098263519432
42	oldu	4	160657	6.41208825543489	6.28685427018227	6.85212718362675	6.60665975934999
43	iki	3	157408	7.89004887891786	7.82044551835027	6.03850452424338	5.97719298249381
44	olduğu	6	156999	6.79944527875557	6.73086820740519	6.38071403269021	6.19687869388853
45	yer	3	153505	6.30780531046243	6.31511525883106	4.02872377972127	3.95314713302296
46	biz	3	153367	8.27840008096925	8.20712213373939	7.28694830144445	7.26056165905247
47	tüm	3	147714	8.03695612045266	7.96491439326337	5.86922211361828	5.8624502271445
48	tarafından	10	145631	5.39884152155654	5.23955202178331	6.43528255699266	6.35467409048496
49	önce	4	142681	4.91551396254596	4.81060408580495	8.00254747126783	8.16848313878683
50	yıl	3	142123	5.54759777409406	5.40476389450287	6.50640649224418	6.38014926649972
51	yok	3	141447	6.48998119429755	6.47527872767577	7.23262518231432	7.05128488433805
52	kendi	5	141223	8.27334654555554	8.23550422920376	5.30963756021994	5.31190131217091
53	genel	5	139549	6.62658157422451	7.3846754742422	3.57999136341994	3.42694743801522
54	a	1	137526	5.62350901182489	6.67798061596746	7.59119613681235	7.60938321529998
55	gün	3	136444	5.92951520687791	5.79827282213715	7.19575829423636	7.13544034873656
56	veya	4	136143	7.82659250240571	8.18667726197259	7.54086242346477	7.92718474101217
57	birlikte	8	135105	4.63234801520449	4.57105447630408	7.99634442591602	8.07588784235807
58	bin	3	134371	4.50046686957268	4.28584486314884	4.16706083906871	4.22861321427152
59	içinde	6	132906	6.02984875856402	6.20708595215946	7.8136115939765	7.87602786745871
60	sadece	6	132102	8.59797778823333	8.61067536026415	7.9322815246274	8.06098493038098
61	etti	4	131878	3.49880996724956	3.4172983846698	6.78144712393718	6.52337289068078
62	eden	4	129828	3.79709593224163	3.71265418231887	7.61517887743511	8.01051947432107
63	belediye	8	129325	5.71141309212176	6.40906261293716	3.12989277173065	2.82367154525632
64	ben	3	127479	8.42699457283484	8.38883278506317	7.34697817167681	7.33803755395042
65	yüzde	5	126760	6.61369136306536	6.54049801163595	2.6633011074613	2.93100102246609
66	tek	3	117348	8.22951092174426	8.2513806553255	5.8860687537138	5.85992067614236
67	aynı	4	117139	8.20263961113731	8.12588015852856	5.03572713362877	4.88432790862022
68	bunun	5	116473	8.90503209424154	8.81369076547082	6.34042452089911	6.20151019166191
69	eğitim	6	114701	6.79692977776169	6.68050978298386	5.73495121440487	5.59781611115869
70	gelen	5	114275	5.23903701822843	5.19911561339795	7.42819586871586	7.43379580535804
71	yapılan	7	111701	7.24772594895108	7.40420844049637	6.08468669189674	5.99105493992282
72	şekilde	7	110881	6.0093920097354	5.88684835414417	7.65113901440462	7.79528795907489
73	fazla	5	110792	5.16251799128923	5.08053211290437	7.59772579701153	7.71924964099262
74	bile	4	110399	7.17506380619867	7.42271269591215	7.92191175869628	8.15250564318576
75	bizim	5	110009	8.89583347327714	8.828357625486	6.39664333724714	6.51056249448571
76	bunu	4	108809	8.6484638249295	8.5944738882351	7.2563444090813	7.28980214638269
77	böyle	5	107363	8.41793592039573	8.40175739340785	6.86471008362204	6.81224721693753
78	bugün	5	102119	8.87457650082492	8.85651517504942	8.14830280070434	8.20575151378281
79	karşı	5	101010	5.26470223130141	5.33529523670104	6.19778057623542	6.12086971450968
80	parti	5	100710	3.56911014063055	3.49321267838899	6.61351050309608	6.83475032799673
81	çünkü	5	100281	8.63498596960682	8.79090250159564	8.3379168615949	8.38042923413817
82	nasıl	5	99347	8.40378789352221	8.44408856228121	6.4727426352522	6.73568595587191
83	bütün	5	99139	8.8719799701912	8.84974580824371	6.6027007443751	6.6617489331129
84	olmak	5	99083	6.64033196899529	6.53198486459764	4.9945901699434	4.9931314198
85	arasında	8	97711	5.86905195481146	5.66994992884158	7.92086789925052	7.85747129671745
86	mi	2	96604	6.38549417458394	6.58170401204355	6.01229765988864	5.8919960121376
87	ortaya	6	96404	7.53794601122066	7.57599045192832	3.00924655852405	2.7838685443156
88	şey	3	94012	5.82608484226441	5.67652965957433	7.28256085300718	7.26733928523163
89	hiç	3	93931	8.53686274377032	8.67000600427164	5.57860472732809	5.74377442295701
90	şu	2	92162	8.86056833310034	8.77919217977274	3.93072869023888	3.7249007992917
91	olacak	6	92027	7.50990178927813	7.4297030787079	8.18584155130747	7.98466483825518
92	yani	4	90788	8.7690863481539	9.08247919098612	8.63750848386522	8.87266191883522
93	alan	4	89278	5.38741520359311	5.14576258559189	8.35240727290036	8.69796693547245
94	diğer	5	88875	8.7656370972136	8.61875339264795	6.55554233963011	6.50096831298873
95	güzel	5	88675	7.75010689461436	7.66035754206235	7.33182007312308	7.3408855499355
96	ifade	5	88339	5.66464650691342	5.68546846797902	3.88804802440229	3.79491883005798
97	yine	4	87470	8.99075330975307	8.9631364866879	8.31272687232185	8.4071817820805
98	sahip	5	87371	4.68976001376693	4.69340119256353	6.45283132319218	6.48839246682885
99	sosyal	6	87257	8.96133476194499	8.85565719326371	4.10280052771695	3.9311577484169
100	söyledi	7	86762	3.56468098273917	3.58569802325237	7.06480962539308	6.80844195396661
101	ediyor	6	85869	4.04731577589193	3.96239062294913	7.78520059626191	7.5350515339089
102	ardından	8	85520	3.91365983471349	3.76555128083832	8.33532018310733	8.41794495557895
103	devlet	6	85204	8.60784690392306	8.92253730994498	5.94206425193468	6.0613791926655
104	iş	2	84289	8.8865844983681	8.81927783229418	5.73089004243705	5.5919383899649
105	e	1	83735	5.85619707527194	6.78923938165924	8.11152326800887	8.06653970165263
106	özel	4	83711	8.7037447983664	8.98956846166808	6.2954165589537	6.54198390633303
107	geçen	5	83177	7.32885610199622	7.22688193586861	5.64810200807945	5.49175785547987
108	olur	4	82893	7.19955158896481	7.31961717655947	7.86904156169041	7.64696532803906
109	kabul	5	82852	7.66713767853396	7.73370401695613	4.08300618705738	4.02623916180991
110	başkan	6	82791	6.67364268656177	6.32444757889599	4.54094074735976	4.27953174345846
111	bulunan	7	82559	5.77244289134229	5.79638153291241	7.94931069771489	8.41634018686076
112	burada	6	82346	8.97928156092008	8.94923281037297	8.70786719479614	8.74225287319221
113	başka	5	81811	8.37137527091324	8.4260350073078	7.23596621920783	7.15354306511269
114	dünya	5	81793	8.64502501159913	8.8243827112321	5.6533942779378	5.57570922144185
115	artık	5	81778	8.9616457041105	9.02093984408346	8.60462791258382	8.68810384453587
116	biri	4	80698	4.71005133667057	4.72682111755559	8.30435568928996	8.19125179383652
117	milli	5	78583	8.48240409890605	9.15418037935276	4.13293683940446	4.11638405488644
118	bazı	4	78471	8.96029247863549	8.90600645351884	6.21892626281253	6.13871457875166
119	neden	5	77748	6.79125722776974	6.93233750347503	7.20313292218272	7.20056851784828
120	özellikle	9	77623	9.32928298776895	9.21288131066819	8.08416444908782	8.16547460293796
121	üzerine	7	77172	6.55666057098977	6.58158279855574	7.90626430280037	7.98767142814256
122	su	2	76468	7.97396139456577	8.1288080770281	6.00491960369003	6.14604348914908
123	yüksek	6	76394	7.65732294853038	7.57826481356793	5.86241657585194	5.79009334122682
124	kez	3	76295	5.93403335539629	5.81503788713771	7.74586014408502	7.69587361237258
125	konuştu	7	76267	2.16544721358082	2.00667309594782	7.07709865903852	6.82797200102588
126	uzun	4	76174	8.97379088525661	8.95069408673169	4.53180731249303	4.42944506688305
127	farklı	6	75316	8.58023799215875	8.54078404237406	7.19790819567193	7.15290423447845
128	konusunda	9	74872	6.9519294733987	6.9887268768835	8.07459060554462	8.07918002921305
129	doğru	5	74740	8.07299275171536	8.09114626329679	7.2804845410143	7.28741765716357
130	hiçbir	6	74309	8.73556710919058	8.80958490508529	6.15915850067093	6.1336362640988
131	yerine	6	73903	6.93798357454715	6.99077847449578	7.04392979073708	7.02041998081847
132	az	2	73185	6.43623110964628	6.40334431041576	7.52494985341575	7.79475252327505
133	günü	4	72956	3.97394926907905	3.83018988593648	7.78183979109823	7.89274037936984
134	geldi	5	72906	5.76885592124975	5.69794048837414	8.05984823300962	7.81663160152298
135	hizmet	6	72251	8.01399011449619	8.05251120679015	5.84654491670586	5.72804510599556
136	olması	6	72010	7.87315160806397	7.84567038274537	7.26836307648792	7.09686881972787
137	yapan	5	71290	5.49011163997961	5.35185276480055	8.17580627745987	8.5276789264686
138	belediyesi	10	71078	2.96868187947283	2.17411077571528	7.23908513908046	7.49898673707828
139	yaptığı	7	70661	7.60647094977799	7.69395188861887	5.80639501054018	5.69379654618824
140	tam	3	70222	8.91379100875519	9.09025017764144	6.32687187857987	6.28096674660759
141	şimdi	5	69903	9.44646035183322	9.43803408891183	8.64736404041689	8.5955240333906
142	olsun	5	69820	5.03544112224203	4.88328330012252	8.56995366274611	8.42961505958906
143	benim	5	68842	9.33432982241111	9.34825785274062	6.40061140739658	6.64989469158498
144	ak	2	68464	9.50384585400977	9.38710776986032	1.61366785426846	1.47221924195013
145	insan	5	68422	8.77635370138259	8.71380272725526	7.43214652019047	7.51286707625373
146	birçok	6	68395	8.84150238172693	8.8105313483078	7.10342667458117	7.03052475636482
147	ye	2	68382	4.93482196909609	6.4526374647761	7.98095456678664	7.9537315265866
148	mı	2	67507	6.62727238356584	6.71857888310318	6.56182988664096	6.46161263237395
149	söz	3	67379	8.35947435582112	8.51997191635145	3.84983480277982	3.69878187916734
150	üzere	5	67326	2.60971575185763	2.47910247065271	8.60177723398226	8.62767800615478
151	eski	4	66892	9.26525651504294	9.39505004872604	7.13212418689487	7.15105728571176
152	spor	4	66845	8.46543525827051	8.71896808421475	4.87106972241418	4.81511415151748
153	üzerinde	8	65358	7.04507331796794	7.14405083990259	7.98512523562967	8.05245019203879
154	hafta	5	65247	6.89275028462409	6.76018412117095	6.88527527003048	6.66320213542255
155	onun	4	64866	9.38788115357699	9.322139377236	7.65651289987338	7.61954407417649
156	yol	3	64337	7.68756523914621	7.79190302986409	5.30605087824701	5.29120780086518
157	milyon	6	64316	4.77855865132461	4.58965591489383	4.61429399026883	4.99494067058487
158	seçim	5	62982	8.70039453176993	8.67564206294335	5.73236372166353	5.72959860839775
159	etmek	5	62741	5.23162245134526	5.18803449290299	7.14291148290434	7.02995136683955
160	nedeniyle	9	62394	5.9228144307696	5.87222180424675	8.72938872707291	8.83278311723146
161	saat	4	61878	6.84968318700792	6.66228541718161	4.40734272947854	4.89673712453568
162	bize	4	61832	9.189042535246	9.30690079853792	8.19251862283665	8.30401616267957
163	bilgi	5	60902	7.73947819869116	7.79223769721807	6.30646624474075	6.14085417395368
164	destek	6	60527	7.88067534225766	7.95003579503502	6.63546076711905	6.50003913660264
165	yeniden	7	60519	8.68663595756922	8.81331697991035	6.78203186789882	6.979484069981
166	hep	3	60227	8.92739037820615	9.04281293288855	7.42136159724335	7.40612397315888
167	kişi	4	60105	7.32129791879554	7.14671330278081	8.00954953994632	7.87795085925396
168	siyasi	6	59407	9.4783867926933	9.46754844545126	5.90243494097915	5.88709458829026
169	içerisinde	10	58873	6.59962367583282	6.47434364997809	8.96704268762748	9.0244361733516
170	buna	4	58745	9.53296512380109	9.47166019577249	6.25938482868546	6.16132407314656
171	i	1	58382	6.01595387532794	6.96663115987034	8.59419713276728	8.84730877803157
172	un	2	57280	4.23508932448221	6.49435263126143	8.66496023829639	8.75616172154941
173	sağlık	6	57110	9.08437699508851	9.21246294606227	5.42664417009678	5.23887172061827
174	verdi	5	57093	5.38873031844798	5.2334233482963	8.06071180711564	7.80207901879217
175	edilen	6	56989	4.27163247770122	4.17407435214278	8.56888886096539	8.7540674068274
176	dikkat	6	56822	6.42605897341697	6.57153491707968	3.16031913486356	2.9497736511055
177	üniversitesi	12	56327	3.93899476379327	4.72626356673575	6.26214294582193	6.41024098561426
178	büyükşehir	10	55818	6.06625099514206	9.2134887441518	3.0091855180466	2.23756099315064
179	hemen	5	55508	8.23516053126082	8.26856833830078	7.11774804172014	7.06587418644342
180	bana	4	55086	9.17835114943372	9.3044948990972	8.22223339992644	8.30105904570396
181	başladı	7	55084	5.41059897770449	5.31162119797421	8.11993139190858	7.87352842742295
182	uygun	5	55055	6.75764028043975	6.94464054251966	7.80379981644475	7.8186112586562
183	merkezi	7	54103	6.1735017532334	5.95219956521798	7.94105784013265	8.54028287272229
184	çocuk	5	53894	9.07105178097552	9.07309014719429	7.16336198720509	7.18037248484063
185	karar	5	53686	7.57563332724581	7.61237031505186	5.79174184505979	5.69553508506447
186	kurulu	6	53225	3.0886981001833	2.81724591077454	6.5824315987038	6.61556044720777
187	üç	2	53205	9.37782851065338	9.39909982428611	6.73374281367971	6.74719361317508
188	ayrıca	6	52600	9.97946213525596	10.1633240846739	9.19096345028973	9.3491402668339
189	geri	4	52347	8.68874395657415	8.8376558295164	4.37660107048392	4.31668805695858
190	den	3	52152	5.98951368397441	6.971544667713	8.33976540847856	8.29304357261206
191	ikinci	6	52119	8.82376666168673	8.90738740898767	6.5176623191017	6.37574997140441
192	ok	2	51142	4.33022754270233	12.2942894790816	6.82316537252839	8.39837836403666
193	zamanda	7	50883	3.6126408695085	3.62801875004564	9.30227934996187	9.60079651825059
194	öyle	4	50831	9.39602621990967	9.41815143380936	8.04359260467454	8.10159301833676
195	onu	3	50804	9.18032110275458	9.19003977340448	8.09347112124882	8.34031789608691
196	küçük	5	50713	9.07681787193941	9.33659188350339	7.37508401869036	7.39029606638116
197	biraz	5	50708	9.19304997539688	9.2996750105277	6.92726273987053	6.98483391962408
198	pek	3	50665	9.19618972759286	9.36431790223267	6.21197228852201	6.07723607186001
199	zaten	5	50608	9.67428264349225	9.85712775673271	9.40168995558065	9.55068280537678
200	fakat	5	50573	9.59832860636389	9.69235089803283	9.04714373054733	9.14565455342508
201	ay	2	50382	6.93452770633763	6.69973371615504	7.57268472663109	7.43963572958379
202	teknik	6	50307	8.69891101869058	9.52202316570988	4.35148649233906	4.01478578181272
203	hatta	5	50256	9.30310022388742	9.18457979716675	8.982003780319	9.20325132412833
204	veren	5	50042	5.73368219456519	5.52798285560466	8.75973973231522	9.17846654856782
205	konuda	6	50017	6.06584685889939	5.90789572350536	8.86655257399652	8.89574349328789
206	anda	4	49973	4.28517813307738	4.33848260198357	9.21454781911155	9.42793647904992
207	hakkında	8	49763	7.60250921397552	7.53378704755905	6.98173902813169	6.81471419707427
208	yaptı	5	49687	5.84365818396307	5.72989379169513	8.42235130682426	8.16902714973013
209	tarihi	6	49675	8.95756697033937	9.10128584616922	7.81295476290633	7.85360698676306
210	hangi	5	49399	9.30480238983932	9.30796308596485	7.23719710650872	7.16559052058789
211	kadın	5	49039	9.33308744603563	9.41239078174877	7.82834929590111	7.74018639403903
212	belli	5	48973	8.70863241321689	8.75006664319213	7.14525208926887	7.11154701371811
213	konusu	6	48924	3.43426902322044	3.04085214736274	8.61147546832674	8.61110368824278
214	ülke	4	48674	9.2802154153531	9.19631567985061	7.61983783751645	7.40834963562146
215	para	4	48541	8.50958299343041	8.5605526699623	6.52500524092986	6.58193378853767
216	vardır	6	48523	7.49234412172892	7.51986994050949	8.68457447090293	8.44092645621261
217	olsa	4	48459	7.99226326495308	8.00917933612062	8.29942504302456	8.13361146808986
218	bundan	6	48385	9.76159796768582	9.86881519250584	5.61641958310733	5.45037786330447
219	allah	5	48308	8.98553067118542	9.11093320245885	5.79149859437756	5.97733259983334
220	yılında	7	48069	3.14475172171328	2.77159243395498	8.48740992830329	8.66627197002064
221	ekonomik	8	47960	9.46275204096067	9.48445177341499	6.71759174224332	6.65368477014671
222	rağmen	6	47941	3.10131660639307	3.09542805878854	9.36057124164266	9.3933726659594
223	oluyor	6	47353	7.71541019625949	7.68395825097566	8.79447456916253	8.56145923614354
224	ciddi	5	47201	8.83494848935685	8.79385348559547	7.17095338071988	7.08822228403019
225	gerek	5	47139	7.66237646961882	7.70988329769582	8.21224208774742	8.10096248803515
226	an	2	46830	5.28912593781869	5.16052352427918	7.97105281563256	7.84817063482333
227	oy	2	46796	8.18202784394585	8.24992237304761	5.05969214964032	5.0346436383667
228	ederek	6	46736	4.88896460208467	4.82082826230898	9.15124977328665	9.05155044730374
229	yönelik	7	46661	4.97559120893269	5.04472432674367	8.28162943499596	8.24985381535034
230	dolayı	6	46609	2.77900700851095	2.83006849346956	8.56756587787328	8.57825583241197
231	zor	3	46608	8.30879513263944	8.2305077532315	7.94494234480813	7.8805173155139
232	durum	5	46317	7.85553702372362	7.71466103505875	9.16157987148864	9.11404982761015
233	eğer	4	46285	9.94492301753881	10.0001518987232	8.8011052267195	8.93283674068966
234	gereken	7	46238	4.75503618999444	4.76251546968803	8.56455175346245	8.52569159470989
235	gerekiyor	9	45959	4.84649127880285	4.84784233964052	8.33058447506385	8.09460982307841
236	yaklaşık	8	45775	9.16946832243698	9.14425979737593	5.81177491417694	5.63245111233272
237	süre	4	45712	6.53301667584302	6.39070601191775	7.06887626278879	6.99813396303606
238	yakın	5	45693	7.71386591965212	7.84956393706447	7.34886132239853	7.25479395248732
239	ziyaret	7	45634	6.01507444293066	6.51328133802938	5.12920813327529	5.11597887193626
240	mücadele	8	45588	7.05133310622526	7.10452314780489	7.28209198751015	7.18583388029946
241	genç	4	45410	9.57446182568194	9.6111658298317	7.08956961522173	7.12397784666575
242	ediyorum	8	45394	3.43798539341705	3.37208875072599	8.43415486480541	8.20510425916531
243	altında	7	45381	4.81807294907007	4.68940913220594	8.45432543574511	8.45789520546037
244	takip	5	45133	6.0282476858903	5.86836440881739	4.51209306356038	4.41074661051239
245	olabilir	8	45045	7.99047310974984	8.01885432218734	8.45104378445276	8.21323684489042
246	mümkün	6	45037	6.73468505469767	6.85126948383747	5.82834019722509	5.82895831379625
247	ta	2	44881	4.63009672444191	5.93838151167841	9.19529634426947	9.2830354377511
248	olmayan	7	44862	7.36925647474137	7.32851484104146	8.94494972881571	8.9711094342376
249	milletvekili	12	44508	7.22652655346193	8.6097526117952	6.24591480789906	6.62600140786968
250	adına	5	44483	7.3080218589799	7.21270070702606	9.18830785760547	9.17966095169435
251	açık	4	44103	8.31529138813586	8.27352384633494	8.09520317960455	8.00087041619775
252	siz	3	43910	9.42568358717291	9.46531404164456	8.13670817511411	8.36320211997515
253	vardı	5	43895	8.00320999756009	8.0329354900783	8.96215171096883	8.72568394294381
254	elde	4	43612	7.105407494379	7.09112479377982	4.88862991429931	4.85245447274205
255	aslında	7	43554	9.89587999545845	9.95990695759539	9.55674633681694	9.62348434567165
256	aldı	4	43497	5.7839182463299	5.62704180501653	8.44350879153471	8.19977921061639
257	kısa	4	43301	9.2203100995796	9.16041127618546	4.9001512383754	4.7775178869225
258	bunlar	6	43170	9.07211039041928	9.0925377375939	9.53057048466595	9.57456751638435
259	yapmak	6	42910	7.54335017897751	7.56805381310014	7.53887289301809	7.45905332913764
260	değildir	8	42895	7.44092214125315	7.37591907512029	8.65754305506351	8.41816427226277
261	belki	5	42790	9.62410911639919	9.80201140730457	8.20664375335795	8.03579138271765
262	herkes	6	42750	9.44357411108271	9.46531616152174	8.57458200902264	8.56529182805538
263	teşekkür	8	42427	6.03722197957413	6.13685880660629	3.6199073117645	3.54828407116478
264	bizi	4	41958	9.49698388908003	9.60916229956162	7.72261464708371	7.92719013398975
265	dile	4	41955	6.07692123001184	6.06189556589206	2.02744135941705	1.90838357707737
266	ali	3	41671	7.48640632797681	7.73733944469799	5.0298616181653	6.15441218668902
267	halk	4	41661	9.09690857818878	9.24446286534666	6.35748679188094	6.28746591208017
268	olup	4	41635	8.06571405975861	8.334661677269	7.40801807293036	7.48568824884986
269	temel	5	41621	9.06706349921829	9.1759338439996	6.69506125150648	6.7964800674014
270	gelir	5	41550	8.37764713240374	8.39981919473538	8.22936419122863	8.14574972146567
271	bulundu	7	41527	2.72173338188369	2.62634061377614	8.20257513037244	7.95538531192067
272	kültür	6	41469	8.61388558664164	9.38568953902069	6.51194096116332	6.55835383685005
273	bölge	5	41368	8.92400363842457	8.82172000145061	5.31522643028643	4.8868123441961
274	yönetim	7	41327	8.53313835245	8.89846053088717	4.68296057365974	4.50306070228591
275	gelecek	7	41306	9.01075129710832	9.06354598799201	8.2272907804833	8.17833742657587
276	ana	3	41258	8.6036635653627	8.85711845114782	6.06213560928366	5.94008019840431
277	düzenlenen	10	41226	6.58366844255318	7.00734050754762	6.76483341736516	6.70731828947985
278	çalışma	7	41034	9.39494565368486	9.27652865807178	7.1871361005696	7.07961614022523
279	müdürü	6	40524	4.89951795052474	4.82984695237442	6.15404142872503	7.66957461133197
280	hale	4	40091	6.18990041616683	6.07430533957604	4.08176664472122	3.98050618161378
281	hareket	7	39790	7.52426578627899	7.49004700581467	6.47170347017542	6.37779071053624
282	eder	4	39647	5.58326624213858	5.77124652998569	9.09044165792282	8.86126025754154
283	sayın	5	39578	9.22992577508972	9.01325200873595	5.39272435396881	5.13003412171183
284	haber	5	39551	8.59804644996929	8.95237971097976	6.55297171452294	6.58685279406989
285	ortak	5	39541	9.1552187723342	9.40352046795444	7.6409974140198	7.67198173724332
286	edildi	6	39510	4.61964660746731	4.52381222180824	8.4669387798629	8.22082413912128
287	tekrar	6	39500	9.07243614462912	9.16670683099663	8.10937723964768	8.24522342616043
288	insanlar	8	39305	8.87601033961855	8.86163482617027	9.55612601698254	9.57408557919546
289	tercih	6	39304	7.70441857997531	7.96616433949451	5.79619564517881	5.73240092051001
290	çıkan	5	39206	5.93923058383257	5.80602176365673	8.39828132946724	8.45437962191032
291	sahibi	6	39203	5.98003708567854	5.80772930547348	8.34972336217398	8.34312271888727
292	boyunca	7	39191	5.37365289259049	5.19409179076346	9.30296763228473	9.43702647965002
293	aday	4	39140	8.4693568192315	8.47637303961673	6.31802094333409	6.21301762339908
294	belirten	8	39056	4.62043274069453	4.61333477195622	6.78449283474074	7.44655920123869
295	geliyor	7	38894	7.27292672217764	7.28390895968783	9.04313340089636	8.82574849870242
296	dünyanın	8	38716	9.95875901465498	9.90073858176337	6.89508301755572	6.69002458402888
297	yapılacak	9	38443	8.34346734955222	8.51728078775931	8.8891342425598	8.74909315020765
298	size	4	38301	9.28713217690716	9.58874747479174	8.94555897392897	9.16351999983316
299	ait	3	38158	5.45678081555819	5.7902299189683	8.76054148373753	8.91885517121628
300	dün	3	38044	9.66229240243033	9.84607924687715	7.92926154718971	7.94907301602409
301	ona	3	37969	9.41501519933835	9.46300529330708	8.28005932737953	8.41831804580012
302	bağlı	5	37844	5.24915857725588	5.49258183634306	7.78007339574954	8.33594007132726
303	beni	4	37797	9.40743145143846	9.57571556483316	7.91572720043778	8.15086161327403
304	gerçek	6	37512	9.75667168595967	9.83681554072665	8.45411049490295	8.4785585657237
305	sonunda	7	37453	7.05014025009908	6.91132268127969	9.51022878157928	9.69822695144237
306	konu	4	37417	8.72791360693561	8.71883430884348	8.93232348287633	8.8946957547626
307	ev	2	37413	9.31734632003235	9.45768820243141	4.8885948308883	4.8275931409992
308	durumda	7	37360	6.70809420186917	6.70217392386106	9.74696917047262	9.69959024939639
309	toplam	6	37345	8.09947127682321	7.96290490982146	5.99756163838287	5.74566600348446
310	görev	5	37289	8.53992300278112	8.61306636826329	6.10538286679701	6.00484448097061
311	gerekir	7	37237	5.25557878035568	5.29276665017908	8.6323737317714	8.39803913050464
312	çıktı	5	37182	6.1702744366887	6.06792107719975	8.93231462904637	8.6936181306647
313	yanında	7	37138	7.48590784911291	7.55091351042461	9.21202264841018	9.20556471944318
314	proje	5	37085	9.75291090973243	9.70327338703074	8.26992144265357	8.31425780651687
315	gerekli	7	36966	8.89331489147867	8.88853390471828	7.24081169854956	7.14315340549192
316	cumhurbaşkanı	13	36772	9.61053978279063	9.74095766399591	5.65991203618853	6.52218539275074
317	hava	4	36685	8.56946707119086	8.78855512816331	5.49889652132202	5.50144962656208
318	araya	5	36554	6.6316177484281	6.4392138826225	4.23218022283967	4.0984824596901
319	ettiği	6	36538	5.59670076302199	5.53701354793025	8.92499308561844	8.95247697455752
320	kötü	4	36512	9.54268580784496	9.5469710074296	7.57142330481011	7.60877889392547
321	onlar	5	36358	9.78123580090458	9.80406117105333	9.08296908675765	9.02053536650253
322	haline	6	36318	6.95980126911562	6.79369409709117	4.54253299937779	4.50522275767283
323	nedenle	7	36293	6.10780518421031	5.96584415872831	9.67052551950099	9.78668014774412
324	kimse	5	36243	8.67591146838477	8.64249862188109	8.28263544018476	8.3955462486821
325	el	2	36100	9.16586962766124	9.44229040866758	4.66207169879351	4.95233692365586
326	kolay	5	35999	8.40324645378014	8.29109851878384	7.92044594661451	8.09977467284172
327	takım	5	35957	8.62439190329795	8.58837204147408	8.46747336737535	8.38069599017199
328	türlü	5	35952	5.84650372380693	5.68035561794393	7.15786463780208	7.53263557981273
329	bakanı	6	35903	3.93261879147765	4.39999798066134	5.40771418053592	7.34360575738208
330	mu	2	35733	6.18478970764953	6.21523621125023	6.74574525072695	6.62837609998857
331	bolu	4	35606	9.94841378671564	9.91946665238935	6.5644632229066	6.38216620899768
332	üzerinden	9	35583	7.4033292293144	7.72389155489136	8.88999566590827	9.04900080990247
333	kalan	5	35530	6.11311128943666	5.92104256170587	8.78873858274529	8.91102106737857
334	dönemde	7	35371	7.1085161116058	7.01523941125798	9.7629557366905	9.89974466738406
335	herhangi	8	35349	9.41920114180837	9.57519054746904	6.41096558807206	6.21797401893306
336	peki	4	35203	11.2174200720768	11.2918385729287	9.12331519545701	9.03108820646317
337	hak	3	35174	8.47794283183072	8.74923189584301	6.67315366936292	6.71331215370386
338	okul	4	35160	10.1413404915356	10.0988280031169	6.91056048593535	6.72179580545745
339	yerel	5	35131	9.79608127760735	9.72204893704381	4.86193461453348	4.84065994644404
340	edecek	6	35057	5.42823815432195	5.34595123243319	9.64659193387327	9.49384404116719
341	güçlü	5	34982	9.27376482362138	9.19280082431981	8.64962645943129	8.61495595221185
342	dışında	7	34949	7.2655583312014	7.06402880291701	9.52413253537613	9.47812676041198
343	verilen	7	34712	8.08596916569818	8.22169990941488	7.95822689298017	7.96602425298676
344	mutlu	5	34553	8.78617139153291	8.77291245512244	7.69099995404934	7.73611741558147
345	kim	3	34413	9.32344210664653	9.526505879204	7.51615208693922	7.65953102297968
346	itibaren	8	34331	2.46771183079824	2.20752462204231	9.14326664465048	9.22578660613831
347	kendini	7	34223	9.54678717481147	9.6109926323771	7.42839878287528	7.70032191539108
348	şeklinde	8	34170	7.64932886723709	7.84223486060626	5.2552043762597	5.21370598712472
349	yerde	5	34154	7.47304200169077	7.4287584926402	9.31587163651219	9.55529582449656
350	çözüm	5	34037	9.19588326250956	9.15025947068536	6.4685516336293	6.50611512466913
351	aile	4	34014	10.0588583397227	10.0173781625327	7.35473329036258	7.38133016913697
352	birkaç	6	34005	9.71797351963369	9.78768210130652	6.86960423204787	6.83665956469452
353	birliği	7	33978	4.3836928221981	4.81607890929276	8.45292020151373	8.46005365476114
354	meclis	6	33671	9.34711068232914	9.32777050799496	5.80862328811869	5.68401172468054
355	belirtti	8	33543	4.89294514094628	4.93833079587073	8.320921284071	8.07976288641141
356	başarılı	8	33456	9.26797191585819	9.22809885342966	7.8481417228237	7.77518793554147
357	diyor	5	33421	8.00657907337628	8.68197620724013	9.02348299242069	8.85750143067358
358	lazım	5	33402	5.20464987665752	5.25940049092017	9.17709769497922	8.94656708235017
359	sistemi	7	33217	6.64752863840336	6.81868625140226	9.30071974640433	9.35523607456943
360	toplum	6	33144	6.67183496423365	6.43566060564368	6.64522245357031	6.54211525437355
361	yana	4	33128	6.22553520428726	6.17758823002979	9.3481083900327	9.44597473927523
362	başbakan	8	33090	9.94268964510006	9.71705665091802	5.89608057639244	7.37930411364265
363	yoktur	6	33082	7.2724010154722	7.34518149211452	9.10440254249522	8.86489763191822
364	başına	6	33044	5.85348219121226	5.6310775277268	8.12322760049618	8.06334841430709
365	derece	6	32977	5.00306549296803	4.8120487741842	7.43444850748446	7.40715291471318
366	orada	5	32910	9.96405221046641	10.017666217913	9.44243859116374	9.58803491962657
367	ı	1	32790	6.09143811412645	7.02330286441159	8.87228875818096	8.86653784790493
368	yoğun	5	32584	9.12076906741523	9.14314418079539	6.68702689693185	6.60059495036309
369	sizin	5	32330	10.0483186091031	10.1691128506706	6.9413156883287	7.45885451125864
370	güvenlik	8	32102	8.28520002504448	8.42030415765798	5.55310838343113	5.42470391610212
371	çeşitli	7	32011	9.61188663759856	9.6056171636454	6.13276559657934	6.03524474600359
372	açısından	9	31985	7.54388874566879	7.43171970849857	8.97337483386897	8.85116240526396
373	kullandı	8	31951	1.22086244024718	1.09991268650537	8.39342872904475	8.15138151613496
374	uluslararası	12	31868	10.0505734328654	10.116820810863	7.00591893098744	6.98372949727907
375	ülkenin	7	31832	9.82297530480484	9.70621847406929	8.349706940134	8.31625597260603
376	sıra	4	31809	2.63004845409684	2.51360328038582	9.4568077279821	9.55218907079465
377	kamu	4	31752	10.3009678471582	10.282256898842	4.95801868827856	4.80552940309204
378	müdürlüğü	9	31607	4.59120863421584	4.62271918017042	7.35180266415903	7.16362483133126
379	mevcut	6	31569	9.96714198571142	10.0603420777287	8.69371264442072	8.72044012797459
380	partisi	7	31487	4.51792140594908	4.18903917196881	8.3138616369371	8.34269435875885
381	gazetesi	8	31430	3.36545429708573	2.96717550287257	8.56516582291354	8.43103243169867
382	kapsamında	10	31368	5.42842943899541	5.28417902103271	9.24221024691983	9.45545509598208
383	orta	4	31339	10.0287066352683	10.049224957621	5.39319739083533	5.41685446190619
384	yoksa	5	31191	8.84409751398934	8.95677971561088	9.73319306484847	9.96261638676372
385	ele	3	31098	7.53181376332816	7.4202213444993	4.64486209803922	4.56708161187219
386	tabii	5	31011	10.2041677624226	10.3064637374185	7.87417876217496	7.66484554488086
387	yaşayan	7	31002	7.10044929650122	7.30557785447198	8.34258941119478	8.68179622129631
388	dakika	6	30994	5.30215994578796	5.11195635541555	5.60952937789515	5.65991330649689
389	defa	4	30943	5.90671410263681	5.77611720963755	8.05375039055796	8.21511937121747
390	hayata	6	30934	8.71142026865399	8.66949055953863	4.25658695917232	4.17632415521233
391	ayrı	4	30906	8.26943686600815	8.25189202941285	8.08552116449866	8.0162871985758
392	üst	3	30846	9.36902989433832	9.32190241258054	3.7990898101175	3.70847059177572
393	dünyada	7	30816	9.57026080315342	9.50351833370869	9.51506913758639	9.54684045439114
394	gerektiğini	11	30617	4.69629975021853	4.75016917475265	6.11265633413949	5.98354505819752
395	beraber	7	30615	6.25409572646576	6.37134946393093	9.37078496410123	9.53643356053906
396	sürekli	7	30574	9.9039690128222	9.94686935920309	8.61509326351473	8.76353398080857
397	verdiği	7	30462	8.15141954858892	8.25544429108472	7.85549175909019	7.82182686709683
398	bakanlığı	9	30379	4.3089494891639	4.48582102199891	8.28641152376008	8.69701851026704
399	yandan	6	30295	4.0002389962457	3.8363502239443	9.53050636006059	9.64306165697915
400	olmaz	5	30278	7.81606845876621	7.92048395622503	9.4469936440328	9.30189906732674
401	onların	7	30264	10.1446514044915	10.0321070961191	8.57945784902564	8.61445572275972
402	yolu	4	30237	7.44753861245869	7.6470737641716	8.72700638395699	8.78060240260504
403	oldukça	7	30213	9.2311904984656	9.30202268358892	6.92596887855864	6.92913873262435
404	ediyoruz	8	30048	5.40090307599561	5.33307368764909	9.0081378017746	8.78324327608986
405	ilişkin	7	30012	5.10702686713024	5.14911703165267	8.48878457206206	8.40108512019935
406	basın	5	29992	9.13302871624948	9.0378284405402	3.78978553911293	3.66000647620105
407	sonucu	6	29912	6.92399633944272	6.96753917651299	9.23525666662026	9.26722209727403
408	çalışan	7	29856	7.34799852632789	7.31439606443272	8.77839723244465	8.79874900270904
409	evet	4	29801	9.95098602803368	10.0023521948494	9.06704991350727	8.9195921753457
410	almak	5	29788	7.18038331513853	7.03904369527551	7.83246140452427	7.81801931043082
411	polis	5	29764	9.84593124865667	9.89663355529201	7.17169678620166	7.14166200421829
412	halinde	7	29755	5.77144953156994	5.7593532722332	9.90143269365726	10.0478217778576
413	önceki	6	29711	8.98589043759133	8.88238189836565	6.13818501345694	6.06799517580117
414	futbol	6	29623	9.26541240365618	9.80176792093465	5.99899255604365	6.05859844655444
415	yıllık	6	29589	7.81298961747941	7.6292584706543	7.96065064274947	7.92536180896443
416	demek	5	29515	8.88749681345689	9.19567877949012	8.53838316187107	8.43962674017689
417	gerçekten	9	29490	10.1965892143745	10.2775425649706	9.13100300089048	9.15930676509211
418	beri	4	29469	2.75535105202234	2.56464055827092	9.48133035396981	9.70716808067449
419	sanayi	6	29435	8.5691387558581	8.50930324143968	6.21460485024309	6.0028680931839
420	yapıldı	7	29380	7.17270881919214	7.07566579014328	9.07761818131021	8.83298916204873
421	arada	5	29303	7.85062838584049	7.69431110251508	9.53707023767334	9.79867478581244
422	sene	4	29188	7.51847968696481	7.39910023997834	9.10538414647752	9.12979415898343
423	merkez	6	29114	9.49275973133389	9.86008043748611	5.95576382141898	6.25599396627708
424	varsa	5	29033	8.06672105503328	8.2258399458769	9.51124348688493	9.47378731466801
425	grup	4	29030	8.95899533600582	9.13196827414442	7.81104307699209	8.45969106081031
426	şöyle	5	29024	8.5831968379412	8.64315859034973	6.44702108883148	6.36814058055133
427	gece	4	29019	9.53223433214576	9.47353395277883	7.34938428981006	7.36459507197967
428	yere	4	28951	7.7850506219814	7.77677902559828	7.16529103916276	7.45946169773748
429	mutlaka	7	28789	9.51328711613824	9.70839284373827	8.97821458243173	9.14777579103052
430	belirterek	10	28779	4.89339183997333	4.89581928019169	8.69978055052811	8.35011202016932
431	bunların	8	28725	10.1031578452391	9.95965040724941	8.00791043353057	7.97152481207378
432	aldığı	6	28699	7.28545755985368	7.12951824191728	8.84480613507753	8.88329363901492
433	sen	3	28641	9.42940599114223	9.56850198320814	8.52316557612562	8.75680454193949
434	göz	3	28633	9.33003604548892	9.4846340741092	3.57798470130675	3.7344605764745
435	olacaktır	9	28552	6.96650422024705	8.59970267646223	8.12585736674083	7.92129974715552
436	ab	2	28461	10.2815824748568	10.3963186730747	7.46429576408381	7.30332085580195
437	sayesinde	9	28417	7.77173028452335	7.93019782771535	9.70570630012113	9.99340613371224
438	kendisine	9	28384	9.91534979837256	10.0596426390763	8.74842862954516	8.82002390283375
439	başında	7	28311	5.876877241841	5.76104380624892	9.36961400774472	9.401798202767
440	enerji	6	28264	9.22506962119228	9.33536838843545	7.24566002927511	7.33452745041694
441	iç	2	28263	9.70628924037576	9.79968265798815	5.15993530306575	5.15817523490202
442	tamamen	7	28251	9.57804707790556	9.73773916485639	7.88214501877413	8.06441527974407
443	yanı	4	28216	6.85550935632338	6.97317909759605	1.89991102497496	1.82072330981815
444	insanların	10	28075	9.51113763241224	9.41299977803393	8.89928547101285	8.9184424335289
445	yüzden	6	28018	6.13752526821056	6.00277942679786	9.85079093721295	9.99521674696474
446	tarihinde	9	27891	5.20451802023806	4.59546031016538	8.46760052817405	8.68141312110782
447	dönem	5	27881	8.38090180504064	8.26289647528218	9.28502081211288	9.34347086487455
448	geçtiğimiz	10	27816	10.3416501995611	10.4825235689149	4.88130196358289	4.79181279347828
449	cumhuriyet	10	27783	9.98789262969687	10.3527459685359	5.12772164736896	4.97440391889499
450	sanat	5	27733	9.31554379791939	9.56770112836164	7.08233811952508	7.11250632048285
451	elbette	7	27720	10.2153155608557	10.4165142657088	9.72026009448281	9.76175210496688
452	sorun	5	27705	9.45163894661682	9.4724464865359	8.88970948520655	8.95147899259707
453	ayında	6	27687	3.94673443090554	3.7736587955254	9.10486370599083	9.15201974798408
454	önünde	6	27644	6.22178772467204	6.00531297492117	8.14146523673935	8.18835766993694
455	günlerde	8	27527	5.29404632312928	5.29137201966938	9.83009089704754	10.0325219000909
456	medya	5	27512	6.41402305982956	6.64528094632908	7.13149440664844	7.00431484501058
457	ülkede	6	27416	9.2892900588087	9.15330824027245	9.77116667742099	9.88077512750736
458	dört	4	27342	9.38973059862181	9.55641095878337	7.69412301427618	7.70319401283112
459	birinci	7	27233	9.36742140511414	9.59524218951261	7.47477695115402	7.44839293710615
460	ifadelerini	11	27168	6.47963544323689	6.41647542041372	0.917377733259221	0.874430738432436
461	meydana	7	27165	7.34853240697689	7.6086486501605	4.40738569166457	4.22222817657074
462	bakan	5	27138	9.29136343040242	9.18842978066781	7.14657653368037	8.51172225561808
463	çalışmaları	11	27082	7.61817568559297	7.55377588128621	8.39815391270577	8.29268163955897
464	hayat	5	27073	9.86824130099965	10.0008341781029	7.43862748229556	7.62397661905847
465	başta	5	26986	9.82659007487113	9.95255371226677	7.68983239525413	7.35444022145102
466	deki	4	26929	5.65187227789661	7.4239273004004	8.97992642759203	9.26021066684654
467	adam	4	26903	8.74993674935014	8.72903315186698	9.42777135704628	9.61566253194313
468	karşısında	10	26824	7.66021694439811	7.81480883642645	9.25400874187413	9.317148634442
469	kitap	5	26762	9.98354798730055	10.0716318133976	7.77342722801595	7.76170421257985
470	anlamda	7	26619	7.22280750948791	7.1387347225858	9.92343376149032	10.0947545376041
471	oyun	4	26609	9.89623811390305	9.90128597858761	8.00665594273495	8.09036730860579
472	ilgi	4	26603	8.11988760403283	8.0732833417052	5.88457884185297	5.71998541628442
473	ticaret	7	26594	8.66395803043083	9.16984693500318	6.54256052498517	6.5313838170827
474	olursa	6	26589	7.69530044727356	7.58905371706543	6.27082227981684	6.00077139091587
475	isteyen	7	26549	6.18036805217362	6.14025012611797	8.85825080435305	8.9708742070959
476	erken	5	26546	9.50917685513417	9.47407136368179	6.15412814986781	6.05658465056069
477	adı	3	26534	8.57866204481645	9.11089017118552	7.1677058671314	7.2232388038233
478	alanda	6	26513	7.69163586338448	7.57803475174548	9.73090956560411	9.80121097114163
479	kişinin	7	26485	8.77948912624877	8.61831665689589	8.52982230845481	8.44381210984895
480	yaşam	5	26452	9.22946016369491	9.20914132766836	6.12831685326949	6.06042084669005
481	lan	3	26452	3.84780767328682	12.556235588925	8.3668001931629	9.65775639616509
482	deniz	5	26439	10.0661121383658	10.2082105419378	6.37530053943222	6.86038881940823
483	terör	5	26369	9.13531462942135	9.93813715424505	3.68501351223436	3.55768283148427
484	kan	3	26351	9.41819396859205	10.0620896133592	5.66976839982919	5.67206870024269
485	turizm	6	26281	9.76254326399745	9.91448647828798	7.21396195745329	7.12513566641583
486	kontrol	7	26151	8.84764257996858	9.01225697315319	6.53225837707675	6.51176121293216
487	haberleri	9	26124	8.23795596937101	9.06720119431912	6.95701083285456	6.61707655234822
488	kararı	6	26076	7.04553363342081	6.94285271113554	7.92428204131876	7.8034845722646
489	olmadığını	10	25998	7.93002582422558	7.85401690038898	7.68527426537352	7.55275938409107
490	adayı	5	25984	5.38714176235294	4.74765945184183	8.13192563139683	8.83996045421459
491	herkesin	8	25980	10.1555202573192	10.1288339070418	8.31745302018126	8.31359030190428
492	çocuklar	8	25912	9.33652998602424	9.35352048075637	9.58950117687024	9.56132192942601
493	milyar	6	25855	5.61589675220737	5.43617143233759	3.91111926256277	3.80609646312058
494	doğal	5	25839	10.1508856032358	10.1861796810231	6.89636096086909	6.81847387844848
495	tür	3	25787	7.37186254127956	7.20577419163244	7.9165998979849	8.07955804816549
496	sayısı	6	25696	6.91570774407244	6.88132268446199	8.63858744712942	8.7544556431903
497	dair	4	25675	5.01510759727152	5.39748879626044	8.77038372687454	8.78704527100063
498	sağlıklı	8	25635	9.92099304691033	9.84806443324402	8.23001179193997	8.16859724665664
499	kaldı	5	25585	6.65384992121662	6.60801666465235	9.32165129399416	9.09569040057137
500	yanlış	6	25559	9.94044677892023	9.9168567478085	8.01334256304492	8.06472150091371
501	bunları	7	25465	9.87833395526271	9.79945767563508	8.67731663549614	8.77123237210546
502	cevap	5	25435	8.02387669852834	8.00879628935383	6.47977979570385	6.4101979863956
503	kemal	5	25405	5.8863059821784	8.09013607496774	5.11136462407614	7.45838765354619
504	yaşanan	7	25380	8.7555237606962	8.83702964808852	7.55479577170114	7.48975585856529
505	başlayan	8	25354	7.39430470208249	7.43668489564503	8.95232401457076	9.10201715226448
506	zorunda	7	25346	4.60336907508474	4.55810987846227	5.32611160208752	5.39650976531545
507	durumu	6	25296	8.90116354550065	9.00871917710651	9.2080174635128	9.27219454536973
508	etkili	6	25245	8.84253988806214	8.8478954970762	8.32590839083875	8.24387599741925
509	gençlik	7	25124	9.43781318959775	10.2116184782407	6.42807158904725	6.28248553849681
510	öğrenci	7	25071	9.359013175638	9.25012598272526	8.20381819470115	8.1070230328753
511	resmi	5	25069	9.92598464845033	10.1808121701257	6.85723586253111	7.40154193987476
512	fark	4	25066	8.90882935000771	9.09941771076241	6.82430076046135	6.78542778637244
513	yemek	5	25063	9.59372082926766	9.63941426874703	7.27185266564047	7.29009722458164
514	zarar	5	25020	8.3239890025232	8.45305892666015	5.72285266793477	5.60415895169989
515	haziran	7	25011	6.45209872196884	6.21908625899684	6.23251493159365	6.08209633867629
516	şehir	5	24978	10.0010465192259	10.067581423386	7.6185353310255	7.50361627112485
517	yılı	4	24925	5.72771145388232	5.51726346492059	8.01286014686202	7.90653219498355
518	temmuz	6	24717	5.78752793670615	5.57402572892739	6.47983250923158	6.32672939574366
519	tarım	5	24701	9.56055455827935	9.56909372352363	7.28289864792928	7.12619619121735
520	çevre	5	24657	10.3906263960623	10.3350020956194	6.92989616345035	6.81935701256155
521	imza	4	24590	6.3055076740184	6.21607587273911	3.76811468574057	3.73926256991158
522	yılmaz	6	24556	6.30393372430743	7.25676498613673	8.78897433773874	9.37701356879025
523	istiyoruz	9	24497	6.21994359456986	6.16412993434772	9.22185235615452	9.0018786485655
524	onlara	6	24442	10.20023113656	10.2300654222012	9.22686068807202	9.37312636965748
525	elektrik	8	24421	9.60555048747317	9.97412409236821	5.88300617800922	5.84488972807237
526	devletin	8	24409	10.6487523426663	10.5854852152362	8.90482123417005	9.00800803160813
527	sezon	5	24393	8.67538643409902	8.59991154709329	7.92086555873127	7.84565250887668
528	katıldı	7	24183	6.54237042266701	6.47215878494202	8.83705906629474	8.59675468543587
529	yeri	4	24123	8.22071644813708	8.33072920760218	8.93131525954693	9.08175695492641
530	sona	4	24114	7.47098500208351	7.55736356661906	1.50066536744138	1.35012367867747
531	hala	4	24095	9.97042650146721	10.1089891584488	9.16279413694575	9.45091256946344
532	üyesi	5	24081	4.9901062209107	4.75040591860712	8.20112666511146	9.63343401120179
533	önüne	5	23998	6.18800130313124	6.14191617671314	5.52631008112099	5.52856355146092
534	yapıyor	7	23993	7.73572519456586	7.70780729830227	9.80672439119274	9.57110253339281
535	teslim	6	23971	7.68363609901813	7.85279816659847	6.93162544134463	6.89657941346967
536	sorunu	6	23919	8.37434146734338	9.05851486134958	9.01594647960754	9.00440731977689
537	olay	4	23909	9.83084537860559	9.79448085432534	8.62045080307846	8.45831146183515
538	sonrası	7	23897	7.46765280368886	7.37848454197945	9.95552598345337	10.0393349094756
539	bilim	5	23852	9.98217325009743	10.3467169459475	6.17116588193317	6.28078990782371
540	bulunduğu	9	23848	7.46437550700441	7.46226593955821	8.77844458011954	8.80269561498788
541	derneği	7	23843	4.99532591093148	5.46579938131128	7.93598039347558	7.71049592086868
542	yılda	5	23831	8.23210811825016	8.06955005259089	9.36854611395726	9.30122899961142
543	yurt	4	23799	10.3903186498128	10.4204411016192	4.25941744296338	3.84154694586004
544	önümüzdeki	10	23791	10.2555438492659	10.4284304858838	5.64573957362982	5.51809676240569
545	bazen	5	23788	10.2835618521107	10.2883126213896	9.53410670395597	9.6820028262887
546	projesi	7	23769	7.65635338235996	8.15407853150423	8.7836006492933	8.7882071088015
547	kar	3	23754	8.99535556516742	9.09377341345578	5.16500492148803	5.05988023531953
548	altına	6	23746	4.72097961820071	4.56404770841179	5.90750189998446	5.91931289962196
549	bugüne	6	23695	9.41349440525553	9.48070870504247	5.17985178044389	5.04214515492854
550	döneminde	9	23672	6.64585235173251	6.95988064099668	10.0144708995959	10.1707043032553
551	alt	3	23610	10.1459459498419	10.2965181895493	5.34679295243324	5.08908801997286
552	çalışmalar	10	23569	8.60152778382529	8.50476556062671	7.94752957015007	7.83503851639169
553	diyerek	7	23551	7.79624060338616	8.35609150419909	9.16912156425318	9.27794953994687
554	verildi	7	23467	6.32822848520694	6.20450790643448	9.17657777234853	8.93022091716603
555	pazar	5	23379	9.5963275702106	9.52088197821948	5.75142137070283	5.62429342044978
556	doğu	4	23355	8.60620170125294	8.39903765708883	5.58387734656383	6.86783389513981
557	ocak	4	23330	7.50687563134394	7.28863386619954	5.94085636245848	5.79377409553046
558	yaz	3	23210	10.2437613823077	10.3763923998825	5.62785424481272	5.53268066089047
559	lig	3	23144	4.96937283630765	4.67394500189148	7.16901887206429	6.72427843008578
560	adet	4	23120	7.33645001407194	7.09707041196412	8.17896985353986	8.45706074141292
561	et	2	23087	7.31299986052577	7.250299415323	9.3611089439513	9.31526121001045
562	yerinde	7	22992	8.37652948451208	8.28220934611406	9.01567717480938	9.0093325287446
563	halde	5	22989	6.2425645941758	6.1984768717879	10.111152362935	10.320649280079
564	sabah	5	22988	9.6558177213461	9.63079403095226	6.66966180099001	6.7250859622824
565	hızlı	5	22978	9.35277014310109	9.29231551802407	7.92424894871559	7.92802552681405
566	vermek	6	22848	7.34609745295479	7.27033277387138	8.2671831647787	8.2339103391428
567	kuzey	5	22803	10.5286014632765	10.6937830657337	4.78669324258791	8.25103033618812
568	yardımcısı	10	22790	3.72543980366736	3.15964871101257	7.26169113862525	8.74002225442757
569	anne	4	22781	10.426664796092	10.4212973124641	7.51214867062874	7.51806045241505
570	u	1	22772	6.03374855076825	7.66144321453603	9.04007110980108	9.1597632421737
571	yabancı	7	22763	10.4894694506658	10.4265049017525	6.65841249621526	6.4737071510164
572	talep	5	22743	8.6157459118688	8.71415441933867	7.64834807779485	7.59474791775576
573	tarih	5	22728	9.98902809203767	10.0429485934	8.38365190793189	8.3230286568775
574	eylül	5	22711	6.97205636069988	6.80886397834791	6.26919200438025	6.1308654662968
575	işi	3	22671	9.3801430958121	9.34975386776895	9.00266871717525	9.10104427065211
576	yıldır	6	22670	6.55591477704702	6.40174469546395	9.44614316140154	9.54394190814821
577	istiyorum	9	22632	5.41159575973852	5.37730371762836	9.54890020243154	9.32110319239446
578	şeyler	6	22610	8.28491571398764	8.21372072840192	8.37613470160591	8.44947893642163
579	getiren	7	22598	4.15093788395059	3.99790095357556	8.75140874762582	9.57676932761651
580	asla	4	22543	9.4766869287864	9.70450073115572	7.59129023120648	7.99309926134989
581	veriyor	7	22412	7.24741700291839	7.10591106515618	9.78790572303886	9.5508273405882
582	dış	3	22344	10.4719056132382	10.4684621151519	4.89043363792891	4.7731575371507
583	kendisi	7	22343	9.94626743916314	10.0472374794681	9.90851746607917	9.87414430445145
584	örnek	5	22325	9.52584600316317	9.68237626756067	8.39867485885524	8.38902118874
585	üniversite	10	22280	10.73714971498	10.7465022735192	7.19315547633244	7.12363011651162
586	olumlu	6	22266	9.70317358245995	9.81474460409084	7.63472271742877	7.60920863250615
587	tedavi	6	22249	8.98622515710448	9.06574653271234	7.40837878713684	7.30029079917818
588	ihtiyaç	7	22221	8.78110911858997	8.8884204493017	5.54133152076466	5.48148583943346
589	barış	5	22208	10.1397349050826	10.3268228142596	7.88148132348358	8.30102668377224
590	mart	4	22203	6.62078396652943	6.4510304925603	5.96352347998623	5.75978501958806
591	öğrenciler	10	22178	9.19306076765693	9.09646128742573	9.87553743517563	9.73185151923711
592	ön	2	22080	9.87010281476454	10.0661880259329	3.92683893350805	3.81811601227035
593	onları	6	21966	10.2179593173311	10.1703652688516	8.80753041302964	9.08475744654238
594	maç	3	21936	9.99572513429476	10.0106354573939	8.00611559587335	8.03843998918737
595	il	2	21877	10.0727731530693	10.132289436665	7.64781600481024	7.37081468992969
596	dahil	5	21866	8.43674379287794	8.52904480661668	8.82174757408152	8.72820979973942
597	adım	4	21855	8.45872608549405	8.34105310655943	6.43197489813909	6.4254849179152
598	millet	6	21846	9.92036791806864	9.87412063769597	8.34516580313985	8.62218096667591
599	neler	5	21835	9.19230538440265	9.27362233046249	6.85846999122569	6.91474998210045
600	can	3	21835	9.82588401190191	10.1561279821454	6.60337084493811	7.1559825486884
601	sizi	4	21828	9.99467711093181	10.2190825321157	8.50467443584725	8.82689968429451
602	açıklamada	10	21793	4.39108029141231	4.3026637167158	9.06943660067963	8.77124022092891
603	yapılması	9	21791	8.87650947122087	8.88404285480816	6.99362219564744	6.83165038292392
604	içine	5	21775	7.73498036878582	7.88282072556759	6.75569190596148	6.98672000322943
605	film	4	21744	9.0680897598641	9.51003669828397	8.0162571434049	8.16965590751334
606	henüz	5	21715	10.1036536639443	10.2457498286053	8.36451965058703	8.6705490804495
607	uzak	4	21669	6.96846053179817	7.21960882337554	7.23512281848258	7.31465596423936
608	yola	4	21641	8.55100885901834	8.7115600946624	5.23728543583565	5.11509364446652
609	yılın	5	21640	8.56475022567611	8.42055213206704	7.28195314586068	7.14752332469438
610	yaparak	7	21521	7.29563747466908	7.31995158143975	10.1223218182945	10.2149339675138
611	ağır	4	21467	9.62988006678188	9.68680793690624	6.94870207023828	6.89456291121142
612	böylece	7	21464	11.1784994427735	11.1945810886796	10.0481861493987	10.3230818424301
613	yeterli	7	21441	9.48135113636086	9.57473998277072	8.25286253074417	8.33988725512259
614	ünlü	4	21433	8.3971523610478	8.42218516627345	7.31351459392322	7.47308481389523
615	soru	4	21428	9.68420355895491	9.67449953384949	7.01457295715516	6.9498096575783
616	olmadığı	8	21408	8.44436374988295	8.41357568260271	8.59220613652739	8.44969634298847
617	ilçesinde	9	21385	4.08810515137649	5.15439369685229	9.29348473471167	9.19228255189735
618	sivil	5	21377	10.6176909543683	10.5523705007619	4.21838663459075	4.03061623394015
619	yıllarda	8	21370	5.23153318014234	5.48032820394284	10.0099852141812	10.1175050390031
620	kendisini	9	21365	10.1693194753804	10.3024902033811	8.67485946146147	8.94305308608286
621	şeyi	4	21345	6.67706377486201	6.54802350171547	8.58160256109922	8.73700815979397
622	erkek	5	21310	10.2277432095076	10.3858638738618	8.44071311324338	8.45016731011057
623	yardım	6	21310	8.48382693090841	8.77604112391222	7.61180550906067	7.56428500473732
624	dolu	4	21238	6.71280033969665	6.79721204312955	9.09779761151614	9.11626719693271
625	olumsuz	7	21209	9.43290188823944	9.44681349289253	6.03417062669887	5.91046765615605
626	meslek	6	21191	9.7876247692913	9.93520511063238	5.66354705084976	5.58664982783817
627	arasındaki	10	21169	8.25688448936959	8.48972621769579	7.31011384069297	7.28887636779982
628	tabi	4	21143	8.3920919720132	8.70391416924813	8.22643417286205	8.20895068004452
629	yapmaya	7	21102	8.16268206449988	8.19269243117116	6.54772535688467	6.54421076478893
630	başkanlığı	10	21091	5.39259988668879	5.71494557137717	8.34011723607667	8.35181301585241
631	alarak	6	21086	7.00781644525793	6.91228105267945	10.1002700262207	10.2728805122177
632	tespit	6	21053	8.77906072274065	8.89529391184398	5.99745920549875	5.94766846382967
633	günlük	6	21029	9.88508205012395	9.87492117430587	7.71071280811976	7.78320977056244
634	katkı	5	21029	7.85137577306405	7.84720620097041	5.07070246253481	5.01191768729175
635	olma	4	21015	8.66312361655949	8.61097671616969	6.34414321231997	6.19184300261922
636	kendine	7	20999	9.64061299431519	9.63724020457163	7.4554270389393	7.38019153923511
637	dahi	4	20990	8.67252853800045	8.99406314500178	9.14996267610777	9.55850078407597
638	ara	3	20990	9.64304715835491	9.61771933172543	7.05963575334864	6.99054666920576
639	araç	4	20959	9.50658055186931	9.46691162191975	7.79303976136306	7.77688534045063
640	söyleyen	8	20940	5.70268197787794	5.80157131007076	8.07611907765808	9.06272945164588
641	süper	5	20923	7.73400539142492	7.94784567756296	2.87941004921995	3.4861572759375
642	geçti	5	20914	7.16918954062249	7.15371343266958	9.85638314171551	9.63248845410207
643	sırasında	9	20870	6.63162008420339	6.58876383989857	9.90913976705724	10.049200361321
644	önem	4	20868	7.88590844033435	7.87324859777203	4.11635212785274	4.09242031371769
645	hukuk	5	20847	9.89171942108859	9.98606442025082	6.79967148371565	6.7176040168287
646	ekim	4	20838	7.51880366218973	7.23513457074277	6.45580761094112	6.31970976171615
647	ceza	4	20821	8.53994301188098	8.53689721308978	5.98861152783211	6.29798926551728
648	sonuç	5	20781	9.96766482494426	9.98729130233139	7.86582390924229	7.89452683541956
649	sistem	6	20773	9.432417410878	9.54089429866688	9.70802223746344	9.93757594134318
650	ulusal	6	20749	10.4033861056502	10.6803431656324	7.48441249765941	7.4489727219971
651	merak	5	20741	9.29913817481151	9.38811548104089	5.30830370351526	5.28802277283669
652	nisan	5	20733	6.88929103447837	6.66187838133557	6.55090233244969	6.47909216519151
653	siyaset	7	20729	10.5006661494722	10.5333803123608	8.29230937145045	8.36470911215344
654	ramazan	7	20725	9.95373591909079	10.1680045338968	5.09985948018068	5.40033041645852
655	getirdi	7	20690	4.58061978112519	4.44553257316843	9.39133364846175	9.14621700749524
656	araştırma	9	20673	9.53856270664608	9.58600745776732	7.123162381251	7.1663868446842
657	edilmesi	8	20612	6.14772905210717	6.1041306183869	8.51975054406583	8.33716479977333
658	öncesi	6	20605	6.53318464397241	6.3798459907773	9.86874308300135	9.98627885361544
659	halkın	6	20583	10.6847993881133	10.6224230983649	8.25557374659203	8.16654798900498
660	ders	4	20564	9.65067954470389	9.83724081373718	7.60122945576867	7.67226179947237
661	gören	5	20559	6.62033043813897	7.04871269148538	9.29546224926441	9.43390727827822
662	vergi	5	20522	10.2631252897445	10.3717739814526	5.99609668587873	6.07303424801416
663	kent	4	20466	10.0805706367852	10.4992990322216	6.76586319471534	6.57079487272902
664	görmek	6	20434	7.95895793284626	8.91939430801533	8.65326057545779	8.54424364662525
665	alıyor	6	20421	6.38104548965017	6.2258929006204	9.73226583887684	9.49524784618005
666	izin	4	20397	7.27320524341551	7.53332710020822	5.25212505227898	5.15129926589715
667	sonrasında	10	20379	9.07216714199142	8.96740734218938	10.1453994167016	10.2389970946883
668	şehit	5	20341	9.27317900656838	9.39169209113595	7.09116245696463	6.96971345455944
669	savaş	5	20319	9.683232134996	9.83862445680742	8.07959946653985	8.09701440730668
670	diyen	5	20290	7.64444411438261	8.21614321149156	8.80411958332777	9.73599205093029
671	sık	3	20284	7.11780044055527	6.99429099301598	5.91560452404235	5.87601634679866
672	trafik	6	20221	9.86406266350633	9.93603715462342	5.07913967137644	5.08957641243455
673	puan	4	20200	8.18370408710357	8.05726683449575	7.35287477748438	7.31315328499692
674	giden	5	20170	7.28094444759064	7.45548874927122	9.31485261054819	9.42995765430816
675	net	3	20157	9.75638223856292	9.76493344366008	8.89822415721942	8.84466831308637
676	üretim	6	20142	9.75105932348724	9.71170832830306	8.18566514219361	8.11497994506553
677	bölgede	7	20133	10.3050652223611	10.245709782428	9.77027679696172	9.82743900262466
678	ilçe	4	20118	10.1402669982062	10.290009499614	7.13803691825894	7.01777753037375
679	binlerce	8	20100	9.06160133381723	8.99145218872015	7.40382992663858	7.41120816022947
680	bizler	6	20078	10.8373877175881	10.8053986318712	9.88838218649685	9.84082068328063
681	ek	2	20063	9.0100809918572	9.8566994926942	7.74452501424037	7.72627981489813
682	alınan	6	20058	8.09608762436926	8.16666493431678	8.02793620052983	7.95135830606201
683	uygulama	8	19967	10.1527237689595	10.1621821932614	9.53734399148243	9.79711382805557
684	birlik	6	19939	9.60177102678036	9.63776954804267	8.41159064161189	8.24236211599127
685	etmeye	6	19891	6.74037980118776	6.70104925785152	6.67421097709514	6.70020207971366
686	iddia	5	19869	7.60368312983486	7.86361721660603	6.4515707236578	6.37553642191937
687	yerli	5	19836	10.520978233512	10.6032977267684	7.85273958749816	7.77071076267475
688	teknoloji	9	19820	9.66421730240145	9.90525327696713	8.18485973129432	8.09665900740291
689	değer	5	19764	8.02054200923979	7.97867120310887	7.51756918915616	7.51521407450244
690	bilgiler	8	19751	7.75643844705766	7.66959676413937	8.34107918189836	8.22031558962925
691	çocukların	10	19745	9.99958432389456	9.95133256548208	9.18521611156705	9.16292083147083
692	olmaya	6	19694	8.287446014134	8.25777668611461	6.9199714080486	6.86304568274052
693	akşam	5	19687	8.71442505741938	8.53896166130449	7.61006818165045	7.51666309174598
694	din	3	19658	10.359480006972	10.7631132149718	7.21747288784575	7.51957435334183
695	anayasa	7	19627	10.4345889485089	10.4152936524596	5.8195264544168	5.75248439233368
696	sonraki	7	19570	7.29233562084942	7.23423009267158	7.63425654191885	7.58603647242982
697	dolar	5	19569	6.36868442374814	6.04306951891556	8.6826991418988	8.6064443748229
698	güç	3	19565	9.44229128450497	9.4922179477153	8.79117680556402	8.91203157046209
699	ün	2	19519	4.84325569197714	6.88611667713967	9.49889816487706	9.55101236479857
700	adalet	6	19510	10.6761093134589	10.6674255366816	7.96124301921858	8.1085109782161
701	süreci	6	19496	7.88161714683474	7.94664100550493	9.50221916055046	9.62243114855973
702	rahat	5	19482	9.29631796599131	9.24360113695323	8.61372014271329	8.82145013328642
703	toplumsal	9	19443	10.8198550450686	10.7633907092986	7.15134851636805	7.23993950995813
704	kaç	3	19410	9.59942157286517	9.69951300022678	7.47462572597509	7.44905459619113
705	gol	3	19362	9.37841991104038	9.33108846823049	6.42380610197127	6.39406560990105
706	maalesef	8	19362	10.3321179865228	10.3861053826466	10.2724810243987	10.389115548936
707	değerli	7	19297	9.28423708077419	9.13976526905891	7.96210860865637	8.00755343495727
708	takımı	6	19283	7.54049106033976	7.61513248990773	9.77899174555507	9.97678597166041
709	hasan	5	19249	8.59385991247288	8.19025833905857	5.05778927764503	6.7657265346777
710	öğretim	7	19246	7.57922710040249	7.38859482484511	4.58417635170057	4.42301619632169
711	on	2	19235	10.2018073608047	10.383116251105	6.75681044176276	6.73740265852432
712	demokrasi	9	19235	10.3002107556278	10.2649142056814	8.63866625782096	8.61167814266631
713	yarın	5	19222	10.1304767607749	10.0855902429374	9.0886300588989	9.148842154331
714	yapacak	7	19203	8.33286968305914	8.37082979764599	10.3601641832529	10.2441068411671
715	kasım	5	19158	7.51712170738025	7.33966151322465	6.45219665308949	6.33724265471014
716	yıldırım	8	19137	5.93013841672413	7.3382101108688	9.19709599923444	9.6275029353055
717	edip	4	19075	6.79161297454903	6.77868370293652	9.32870027777416	9.68883643753731
718	yüz	3	19075	9.21772118895809	9.22136649864249	6.02035659529117	6.04107166395645
719	düşünüyorum	11	19060	5.61900488783338	5.71772164029753	9.5677692984036	9.33659764852428
720	beyaz	5	18977	10.1251072458752	10.1438567579436	6.36558145191919	6.72924808821369
721	oluşan	6	18974	6.14569365099964	6.32620041853527	9.10544658235165	9.29434304325746
722	ülkemizde	9	18961	10.5254905002517	10.4424606353922	10.2327290739916	10.2629717774075
723	adeta	5	18959	9.9931163491509	10.2128742969292	8.95426986932611	9.16060493720431
724	olmuş	5	18941	8.7621572066756	8.80393240495924	10.5071783535941	10.3705881448847
725	vali	4	18939	9.40720271346935	9.05793210819098	5.25050160073866	6.3044736696399
726	maçı	4	18927	7.89586691662909	9.22359779856149	8.4327797722436	8.3453982967757
727	ister	5	18896	9.21217713619361	9.22661095553432	8.65018183525305	8.54183598498844
728	recep	5	18892	6.32990336633172	5.72769122102841	2.05887675406554	8.89427926920854
729	re	2	18868	3.52661509448656	13.8215700457993	8.90114112121936	10.4673513471163
730	ekonomi	7	18859	10.1264479117578	10.3874646416896	8.45169318546013	8.57034860026471
731	baş	3	18851	8.34118843577041	9.64838267114409	6.33029681465512	6.27095053645935
732	tepki	5	18847	8.72497906642661	8.81404043655799	6.35920589487506	6.25656581526095
733	yönetimi	8	18830	8.10627179656393	8.65730150991542	10.3589156911285	10.3377808947108
734	açıkladı	8	18798	6.1404814450921	6.15377939187172	9.31266700140015	9.0621421614362
735	bey	3	18772	6.61174813662602	6.8898503228031	9.97073868877832	9.58598776484606
736	çeken	5	18678	3.77785293927409	3.6677741125252	9.03010783747136	9.84778122366013
737	üçüncü	6	18674	10.3014330160014	10.3934769499981	8.08073807638933	8.0891347653032
738	ileri	5	18654	9.6051446425494	9.78165461893811	6.04376294400861	5.97107490538844
739	gündeme	7	18647	8.97821410916559	9.01729335534662	5.75413896539615	5.66827382878385
740	hazır	5	18644	8.759924808389	8.75430212172292	7.87164015646211	7.81874269309425
741	la	2	18583	7.74963010325749	9.45655072013467	8.20146769632017	9.05872470242237
742	kaydetti	8	18521	5.58663997903766	5.66479971436705	9.07815464686949	8.81812127206797
743	oysa	4	18489	11.5113570155346	11.9518730783082	10.131091405622	10.3002413104637
744	toplumun	8	18479	10.6859817571696	10.6206815444782	8.99254135344496	9.02934048658849
745	grubu	5	18370	7.44428888315287	8.08168621501093	9.70590001494383	10.2628598214463
746	bulunuyor	9	18333	8.41715958114153	8.46878719538754	9.5295896928075	9.28912863652292
747	amacıyla	8	18331	5.89705501398106	5.86244379796803	9.719601318916	9.77915827117557
748	öne	3	18310	8.78721861652478	8.94482558457407	4.72273321937572	4.70756573595582
749	kadınlar	8	18291	9.56628995871771	9.81498838225642	9.75484800471627	9.76687307433878
750	yardımcı	8	18273	7.60452648444414	7.74482841786356	6.81861437426817	6.67156744508903
751	ilan	4	18246	8.0861254883738	8.16221980888719	6.39999950060318	6.38410988048166
752	dünyaya	7	18211	9.18106798904994	9.29656593119462	7.5381550289019	7.62592622281091
753	insanın	7	18200	9.89504789538206	9.80576808748398	8.87934075149636	8.90099147055051
754	hakkı	5	18173	7.85495140152816	7.89028367731966	8.60174266134163	8.85855999059003
755	müzik	5	18172	9.82456234604042	10.1433588908296	7.55244146201955	7.58273717405976
756	merkezli	8	18159	2.06134803602552	8.7207133465033	9.16748265674755	8.96201873921389
757	sayıda	6	18111	5.81634990731003	5.71679151447827	8.36278134789474	8.32036626989929
758	emniyet	7	18108	8.76596967061217	11.117358162429	4.97113363730754	4.77230517154066
759	sebep	5	18108	6.20428120429472	6.54794970352082	7.54399861422602	7.44130132597294
760	benzer	6	18107	8.89913365184603	9.1876700328743	9.11425331910831	9.14676908402642
761	sonu	4	18036	6.2596182017347	6.02335783118686	9.17078290715201	9.21460831860468
762	neredeyse	9	18036	10.2514177576834	10.4243833198748	8.63712120093331	8.7172902303389
763	mesela	6	18003	10.7780866462663	11.0732370383237	10.3805734511236	10.8175926277824
764	adlı	4	18002	7.12019626938808	8.80061936087691	7.60869706253862	7.51171235404908
765	olduğuna	8	17996	9.55005669034791	9.52573280599432	5.19698401632243	5.05234655384266
766	beş	3	17993	9.54673528555217	9.48019470920222	7.60349288174019	7.58199925954035
767	mayıs	5	17927	6.96985558126383	6.98385468606229	6.41095400349607	6.17035089528194
768	kurum	5	17875	9.60147449375931	9.37904573760716	9.61630161543419	9.47375788722619
769	giderek	7	17862	9.16575779952012	9.34811638901628	7.92117305519352	8.17630826688502
770	davet	5	17816	7.6486193025716	7.75756477015857	6.48083432863752	6.4557455271539
771	normal	6	17811	10.419261076639	10.5772210140552	8.82036531817961	8.9034155461719
772	güney	5	17767	10.6261110945265	10.8200036665363	5.80911232048205	8.71080094861974
773	alanında	8	17764	7.9436345227036	7.90467770712967	9.77731928453225	9.73542754041247
774	temsil	6	17756	8.17103541023964	8.4855298197623	6.32252772617081	6.30357083948237
775	açıklama	8	17684	9.0113638762275	8.91574789974992	7.09450498284984	6.94589141823328
776	madde	5	17659	8.50912412634903	8.57535152022529	7.90986214780746	7.85479863679925
777	geniş	5	17625	9.84380215111121	9.77709675940836	7.6843681106839	7.6047452836633
778	kendilerine	11	17621	10.2704987085272	10.4046758971327	9.07894560294709	9.17574286454561
779	ayı	3	17619	5.35600483403719	5.14805018206632	8.04773574095446	7.92500220407611
780	kimi	4	17562	10.598998334516	10.5774363549759	8.2656239571204	8.36521597847618
781	darbe	5	17554	9.39062867874708	9.56450528967023	5.41821846125864	5.34745856479602
782	ses	3	17545	10.2605086319948	10.450418951248	7.33054933711065	7.51576710759539
783	ortadan	7	17527	8.19436391345791	8.32222119764952	2.1674922257248	2.17688961124316
784	aralık	6	17502	7.14881279668905	6.99027326885907	6.08574445588108	5.8931318408722
785	istiyor	7	17485	7.35194109201518	7.38527808438024	10.099621040385	9.87526494206394
786	yaş	3	17432	7.80779331004963	7.65184551896879	6.24773591786061	6.0692773270973
787	hedef	5	17427	9.90010466703829	10.2034023865268	8.18091108021411	8.19399346938251
788	tane	4	17396	7.64659906886335	7.49316854868098	9.55100692515746	9.69072407815412
789	giren	5	17361	5.65522407165557	5.58182755740708	9.22318587098821	9.40606788509922
790	birisi	6	17353	6.72145218503331	6.86850979048536	10.2468526949356	10.2602030222429
791	iktidar	7	17287	10.245123315884	10.316358670191	8.64149212498931	8.61449949557254
792	çoğu	4	17284	9.73963694909795	9.84837257315605	8.87007666089574	8.83523830956835
793	lira	4	17271	5.92085818655722	5.65674317765533	9.01326317200696	8.93945977849248
794	durumunda	9	17270	6.77850485212752	6.9817732845637	10.1552573015517	10.288159057286
795	suyu	4	17241	6.07366601854619	6.0120938451936	8.6707650782009	8.72627810594447
796	buraya	6	17220	10.2672902360425	10.3773048481977	8.4628382520691	8.61212642159035
797	zira	4	17200	10.8780241128437	11.0361998732179	10.2223987479461	10.5146690826096
798	noktada	7	17186	7.84243184621845	7.74128482447094	10.4072288448292	10.6976779552476
799	dışı	4	17185	5.23618892503601	5.00114802451438	8.57899876313876	8.61582305245479
800	bayram	6	17174	10.2944943247404	10.5150485344226	7.50863487072612	7.71414818800589
801	etmesi	6	17152	6.73199902506839	6.71068636949841	9.06850994951467	8.93229341064859
802	yor	3	17094	5.12309301713301	12.1513201822818	10.0644909493808	9.86865553126326
803	ediliyor	8	17090	6.22054944467864	6.13970963655792	9.87998067816963	9.64285348629056
804	öte	3	17064	8.8534175301439	9.40888943136282	3.08194467567388	2.9364975204004
805	altın	5	17061	9.46903115417577	9.64165939881262	6.76314155407051	6.76111845379826
806	hizmetleri	10	16994	7.57466579389265	7.5303428561088	9.73465808423797	9.74449661042972
807	düşük	5	16979	8.98730292489929	8.90576821024107	8.07391324101664	8.03679311731626
808	sonucunda	9	16955	7.18054290659723	7.20514456624997	10.1774759671668	10.3347383620507
809	yıllar	6	16947	8.20862094239335	8.10951159348587	7.89455826862618	7.75204749498234
810	hasta	5	16935	10.7713839325604	10.811936517417	9.0152322373134	9.08419868810781
811	cuma	4	16934	9.51291397381076	9.44028653749483	4.79964241131025	4.67643297895237
812	öncelikle	9	16905	10.7467446509858	10.7540068492145	10.0628377227986	10.262555463202
813	aydın	5	16880	8.92699694951254	9.18082026402293	8.74106596033993	9.36104435128515
814	fatih	5	16804	9.7674682595195	9.54034404180115	4.93680858255257	5.34244860855668
815	cumhuriyeti	11	16804	5.75497892495845	8.37123534931352	8.08729207914112	8.81791044528644
816	murat	5	16796	8.95772056568851	8.45938972690308	5.61415245143397	7.12179829188111
817	hepsi	5	16772	8.72029222724772	8.88973465449464	9.9993093054187	10.1307831369804
818	işaret	6	16767	6.25659861848133	6.47346399627301	6.15222833322304	6.07816598332606
819	olmasını	8	16753	7.86364372799788	7.77955287089226	6.16808200844226	6.08858516654693
820	dil	3	16747	9.37728246050561	9.92396064819755	8.65639370531286	8.85475485245283
821	konuşan	7	16746	6.30727738394847	6.21629372838371	8.50857844642008	9.15839318663336
822	demokratik	10	16683	10.4484715016004	10.5580934387194	8.17618655441826	8.19549720100399
823	işte	4	16649	10.2909477943319	10.4007301572474	9.78129560182604	9.73045810887717
824	oyuncu	6	16649	9.57376005939905	9.63782610009727	9.41515751113633	9.65919490608864
825	hayatını	8	16643	8.50618501114032	8.49761275436076	4.62767059934649	4.51091253495834
826	fakültesi	9	16616	3.14655959034671	3.19252546561121	6.72190266731223	6.62095967699227
827	işe	3	16600	10.1820144770386	10.16897988138	6.19809679075239	6.32021087565259
828	kalp	4	16575	10.3013066374614	10.310550454077	5.28266746403003	5.16586493650511
829	nedeni	6	16573	7.81550334710645	8.06204219704392	9.68016692563516	9.50096283292549
830	kur	3	16548	10.474090469247	10.7017938065356	3.34753308736314	4.1058034851277
831	inde	4	16534	5.83185507582407	9.06374178195744	9.28490273468663	10.7921996460697
832	gıda	4	16512	10.1817608086803	10.4421907083581	7.39882886171273	7.29572169147909
833	vatandaşlar	11	16510	9.01806276616282	8.87846758167658	9.92731522460442	9.76164187245711
834	başarı	6	16508	10.1175339776397	10.1273260198689	8.13097487073851	8.06073095801931
835	yatırım	7	16472	10.1145054938139	10.2104833159915	8.29768778413196	8.26700660298668
836	genelinde	9	16430	6.20554364425441	5.60989346591193	9.89610430043048	9.83451995922324
837	odası	5	16419	3.48486432963874	3.25292345706813	8.6174566428852	8.38003488211281
838	sanki	5	16400	10.5730227595965	10.8323322136244	10.3777760476612	10.6026110602178
839	kendilerini	11	16397	10.0748037925092	10.1933995406503	8.55614263320845	8.93676892660634
840	gösteren	8	16378	5.62471407157643	5.47473657709343	9.72895578702733	10.170602252724
841	sırada	6	16374	7.58263716382734	7.55233826181293	9.26271645608061	9.20873521893081
842	sıcak	5	16354	10.2826028637903	10.2541620615633	7.58826375468227	7.55623525803314
843	batı	4	16326	10.8391664166104	10.865932518644	7.19874260791969	7.85265857836793
844	nemli	5	16289	5.85614408244763	12.4941410396346	8.70577469150593	9.35746933797478
845	günde	5	16286	10.1585790861428	10.1318203815358	9.12337775849934	9.09078996830858
846	eğitimi	7	16279	7.59490205250049	7.56285010637691	9.14646821289136	9.09304321334311
847	idi	3	16259	9.22448982380799	9.69317091773868	10.1497101020895	9.91997839229462
848	gücü	4	16238	8.26824413234514	8.3580604269873	9.64712555220637	9.63662127829055
849	üyeleri	7	16206	5.98016356185092	5.67740012928219	10.3072929688168	10.2258203894104
850	etme	4	16202	7.0495789233759	7.03578428940851	7.96857150082771	8.14790167088387
851	edeceğiz	8	16189	5.69656521988851	5.63561629653926	9.65885035105635	9.44532847847511
852	program	7	16143	10.4335164459648	10.4655860143795	9.48634218306418	9.58042154982408
853	doğan	5	16143	8.10169756873751	8.81413292928877	9.24991482302412	9.71335139618089
854	demektir	8	16130	8.7030099198637	9.04634575581497	9.88021832641959	9.64170493806928
855	anlatan	7	16056	7.00982879703363	7.1171337078147	8.54885789857201	9.54411329444368
856	kimsenin	8	16049	9.53718833600959	9.55781209888189	7.83932369394202	8.04579537264677
857	kız	3	16036	9.98727852312369	10.0079726964919	7.43275045936737	7.32939245549997
858	askeri	6	15996	10.5238212147015	10.9719290237352	7.78487037079259	7.89541493973914
859	alacak	6	15987	7.5726294201012	7.40148182421112	10.5310480968065	10.4039207176858
860	isim	4	15975	9.84827969090538	9.77986217597037	9.98182595287169	10.1189217937324
861	işin	4	15968	10.0538209817638	9.96057893960399	7.88673110912777	7.89189201088696
862	öğretmen	8	15965	10.1266862066982	10.133341709036	8.92231958012605	8.86243935685165
863	kara	4	15962	9.97691590614039	10.3310706915881	7.40139453769215	7.48739327212525
864	ettiğini	8	15962	6.79057835494664	6.73142648149538	7.61433358388696	7.48100576052531
865	artış	5	15956	7.75881124267136	7.96658782583107	8.17455363552852	8.07458793301819
866	savunma	7	15943	9.28722501804914	9.33687830203536	6.81924048767309	6.97537101650125
867	buradan	7	15929	10.4919572598941	10.6279177516442	9.23242449445557	9.39698534541587
868	olanlar	7	15901	8.69185325234848	8.81226398212252	10.6534388746175	10.6068114033382
869	sonuna	6	15888	8.10929065122656	8.08683273264831	5.52946492076415	5.34783184884749
870	çıkıyor	7	15808	7.05051169881424	6.91131168023403	10.2222042801459	9.99872857402976
871	örneğin	7	15768	11.8356616069581	11.6772193934094	10.2391481122317	10.5447386754708
872	yerini	6	15764	8.1209285520669	8.31369983014505	7.67758388324182	7.85142712393113
873	gelip	5	15761	8.78989284492185	8.89631480947309	9.27781114705438	9.48336871942558
874	yaptık	6	15727	8.18471110822283	8.23961230763943	10.4322291905318	10.1962364956945
875	zengin	6	15697	9.53754462488417	9.61090290086046	9.76667993371346	9.79599462841879
876	modern	6	15696	10.5417038249277	10.728114671048	8.89903297974653	8.96603901956014
877	programı	8	15675	8.03405155044756	8.11021024105298	9.24294017838578	9.21665060955487
878	yapmış	6	15673	8.95378573770754	8.98390951357962	9.15233781210625	8.99538215044211
879	kış	3	15667	10.2588078984434	10.30860887443	5.11716704411955	5.02701479354146
880	kurulan	7	15638	8.92402269019039	9.07066423031863	8.84974201325017	9.3096365663609
881	hayır	5	15609	10.31410092868	10.3288628121248	8.68268687890884	8.58886099096604
882	verecek	7	15595	7.51270446217596	7.36013645665709	10.4491771136928	10.4242100892303
883	bölümü	6	15594	8.00856396017611	8.1248908809453	9.21679631812782	9.36394136645701
884	asıl	4	15564	10.1665567899032	10.2872013306238	8.38132561407403	8.3383357457721
885	girdi	5	15526	6.90023343808233	6.86548496834181	10.0946375518524	9.87193853228582
886	hizmeti	7	15503	8.2248380929887	8.27743370411307	8.52941321164528	8.52763436157633
887	olacağını	9	15498	9.32991195382166	9.2466885384337	7.44540300781613	7.34322524485774
888	ihtiyacı	8	15483	8.60305451015172	8.61255362354364	7.95381955979862	7.85643861426294
889	mal	3	15476	9.19763139369513	9.35457833779778	8.09716682107858	8.17722183667474
890	bilinen	7	15422	8.56278933318197	8.40444054227164	9.46163456751792	10.1806814522548
891	tan	3	15418	6.2832773841259	6.31258624586719	9.26812582617696	9.25935429400269
892	alanı	5	15408	7.60087123306485	7.55011377610688	9.89585976562473	9.87947691912913
893	oranı	5	15400	6.0531489988714	6.16530854942336	8.74110032132584	8.57864310265492
894	oyunu	5	15388	9.4445366953675	9.60325527837381	9.28990815416306	9.55522196101527
895	emekli	6	15382	10.075544779502	10.1944037122816	6.74451784616439	6.6920341720631
896	ettik	5	15379	6.79036614411581	6.73421935305522	10.3104379570712	10.080906916274
897	engelli	7	15339	9.4230912635055	9.38121385585864	7.95912574523551	7.82218953977464
898	saygı	5	15339	9.03161247933247	9.06010835572441	5.95971910521329	5.85851069018024
899	güneş	5	15323	9.80217146143704	10.801337815488	6.99145104442173	6.8200385583911
900	bol	3	15313	8.46600078468336	8.44729785975302	6.36225018398112	6.25744403271861
901	evde	4	15301	10.6525543949827	10.7195399875247	9.31343101980827	9.41241161572267
902	katılan	7	15290	5.67548369637521	5.55533675248944	8.96020725573551	9.06429279880454
903	bence	5	15281	10.8606902833621	11.088754500555	10.6853395787197	10.8085022212145
904	etkisi	6	15225	8.12612496768588	8.29798920177207	9.17299652558354	9.16447640838863
905	kaliteli	8	15221	10.208131410339	10.3112621133772	9.2825461209576	9.3542095780046
906	milletin	8	15178	10.8166210456375	10.7005203676129	8.09196881327709	8.11888620026789
907	gösterdi	8	15176	6.14315457414235	6.06735524866434	9.878273243203	9.63971396640642
908	yapı	4	15165	8.01540915182562	8.05389436074636	9.30310579519917	9.30444772149557
909	insanları	9	15154	9.54300018888889	9.47211505393069	9.48415849589398	9.79964011698607
910	gitti	5	15142	7.76974047836725	8.02542878436252	10.5054553955606	10.2986202532249
911	nedir	5	15117	8.7449527884164	9.00452347416762	8.09990578706202	7.91637183677781
912	acaba	5	15110	10.0188345545136	10.2413689811993	9.59519189137441	9.55592030028797
913	yıllardır	9	15083	9.82061351482883	9.74465354676251	9.67235107090152	9.75692854800653
914	alıp	4	15081	8.20551532944241	8.27431806632876	9.41905441717508	9.54067036279043
915	gösteriyor	10	15031	7.43216493748284	7.57456999802751	9.93185888217243	9.7002216768714
916	edilir	6	15013	6.31299874713169	6.24826862889234	10.2656274993488	10.0283431963665
917	ondan	5	15007	10.7314298018079	10.8250407825909	8.24218777257849	8.24049987557944
918	yazı	4	14967	9.76925032342976	9.68127228804449	6.77233032109453	6.67253100476191
919	ekipleri	8	14956	5.3044631639391	5.22236970058406	9.38878247237177	9.16979989329205
920	mahallesi	9	14938	5.01749649159907	6.78308679866796	7.06055011477194	8.73681005544803
921	herkese	7	14927	9.51538630668868	9.43055473033956	8.12168098156843	8.12372054917705
922	isimli	6	14894	7.39762674767469	9.24556164706539	8.21382550274214	8.19451285414871
923	sürede	6	14865	4.44278358733078	4.43713327270269	9.48251612358566	9.68808755667479
924	etmiş	5	14824	6.96961380513747	6.99264423721904	10.2286563236439	10.0693583305585
925	yasa	4	14823	10.1728486605146	10.1782232022424	6.63677833568115	6.7280853882246
926	hayal	5	14803	10.488913969064	10.720137792675	5.69237580456991	5.82058170520329
927	olmuştur	8	14746	9.20690291001367	9.23314528585675	10.0113606206328	9.77801973476349
928	geçmiş	6	14727	9.56413489933144	9.6269424964691	8.62430886378696	8.54990440225277
929	canlı	5	14724	10.24813023756	10.4649867589477	6.77640212670132	6.7051671461154
930	halen	5	14715	10.6887217153661	10.8662793350234	9.65738108500702	9.90054218083279
931	koruma	6	14703	8.43226102585822	8.46040152542052	8.05803609265709	8.06180841578191
932	yan	3	14691	9.69911519340369	10.6744351498394	6.05946191692394	5.75205280025372
933	yalnız	6	14682	10.3057576810219	10.3340148570795	7.85970705420903	7.88078139809223
934	ermeni	6	14679	10.7020675732588	10.9722884661163	6.64212810004772	6.60989365231814
935	öğrencilerin	12	14663	10.148835753076	10.0687297942167	9.53047438198157	9.45523280261894
936	güven	5	14658	9.99811248782843	10.2053551902282	7.94028684223394	8.15746355223797
937	esas	4	14641	9.45920484798088	9.73446581167744	8.35188549547862	8.42745704045585
938	kat	3	14625	8.31945103995573	8.18348644583184	7.77004672779637	7.92570057070594
939	transfer	8	14608	9.362872431803	10.2686415325616	8.06039883883597	8.11298048071327
940	kredi	5	14601	9.79072581556949	9.85555078610503	6.0104131607439	6.50495296158144
941	çekti	5	14591	4.2960387500796	4.17900234212555	9.95329081318414	9.71388118458025
942	emin	4	14565	7.69125120025505	8.79961579484192	5.83946265670649	5.99148722227949
943	etmektedir	10	14544	6.07570619513777	6.0373575105838	9.69572457034313	9.45993033232656
944	verir	5	14539	7.65213601728554	7.50440975829989	10.3401805978731	10.1368779669833
945	meclisi	7	14523	6.15710942680414	5.9597245503893	8.71104790999982	9.06002489791815
946	hastanesi	9	14496	5.51517326757963	5.29991427457635	7.8406797260872	8.24128591178952
947	ederken	7	14469	6.85858869564801	6.79899692992195	10.487275767135	10.420716666363
948	kesinlikle	10	14432	10.2909970494828	10.5918906885222	9.477526217914	9.83906945313672
949	sert	4	14430	9.92013536653073	10.2346829487767	8.28399408765162	8.36764889711632
950	baba	4	14405	9.46486529305562	9.87506029233756	9.60675412214529	9.89341364974187
951	kapalı	6	14369	9.29198531407906	9.2604983518071	8.16019075853413	8.19387315189768
952	bursa	5	14353	10.8536196919544	10.846669749919	8.72861801242359	9.06565484909601
953	içi	3	14332	7.1388118867067	6.9190215147043	8.62993979670181	8.78311222814833
954	senin	5	14314	10.7296187582995	10.8942525576916	8.42617300846749	8.96493843656458
955	hoca	4	14296	7.83746586345769	9.6385738187019	10.1756141653598	10.763196362892
956	süreçte	7	14250	7.80505233238587	7.72712704340505	10.6996989848366	10.8491862386945
957	küresel	7	14241	11.1634394032972	11.1879643697702	6.77415375584148	6.76603273308623
958	kültürel	8	14220	10.5941980094687	10.4809474879357	7.53975751759977	7.58301397697866
959	inşa	4	14213	8.8672839693932	8.82941322163186	6.17615990791554	6.13545273510182
960	anlattı	7	14198	7.33017979557736	7.43332735521536	9.86705160228658	9.61322377906616
961	aşırı	5	14169	10.6469136685385	10.7338272444234	6.49015257693118	6.56002051631838
962	köy	3	14142	10.4647115528246	10.6055962426963	7.14726253111495	7.14747946986762
963	birer	5	14140	9.33609482838874	9.44713979105691	8.06497614802051	8.22796410380209
964	yaparken	8	14081	7.55592050936644	7.5628857616422	10.4981374133008	10.5280745097313
965	yasal	5	14074	10.5666884338681	10.6354936092396	7.13575328554535	7.16334900073667
966	üstelik	7	14073	11.773260102892	11.7127789976159	10.6172286524565	10.7571517361012
967	yıldız	6	14055	9.26377001942614	10.0456325411695	9.11759520726949	9.36295185050292
968	yapılıyor	9	14013	8.82835902056756	8.79715347819677	10.396150475157	10.1606398761895
969	olmasına	8	14006	9.60837349249083	9.60462711617656	5.28884756286485	5.16500644109599
970	olduklarını	11	13986	7.61722718676197	7.50494860463281	7.64146538617257	7.5535375735474
971	süreç	5	13985	9.80105242951821	9.7080106132763	9.82366130260906	9.8514582782186
972	kulübü	6	13980	6.27924581241585	6.6477573737373	9.11324578895735	9.17243501761415
973	sana	4	13972	10.0629386146579	10.3080688847646	9.69248000347721	10.0376453799904
974	gerçekleştirilen	16	13971	8.2006285322446	8.49985889812911	8.64756750065859	8.65133683873801
975	bilimsel	8	13965	10.9313243573699	11.0787896162279	8.2784238471132	8.34960497707948
976	genellikle	10	13949	10.1493563668171	10.3841443626939	9.93030026792598	10.2244322289453
977	görevi	6	13918	9.26876791002157	9.37824843823461	9.1999025763871	9.33666482869517
978	halkı	5	13910	8.659333397318	9.24467572056174	9.9738025675861	10.0495245449678
979	çalışıyor	9	13892	7.26497747251259	7.20369438988147	10.4316662545683	10.1950791222465
980	terk	4	13878	7.57116171066896	7.6915729399566	6.38475734034965	6.40015883602294
981	devleti	7	13873	8.00674657713318	8.64348594515174	9.65038724416446	9.89649431706714
982	ortada	6	13863	10.0152941083722	10.1249785460166	10.5450821555852	10.5392081912157
983	edin	4	13861	6.19955980900579	6.11606081957272	10.4754911530389	10.3264025944137
984	altı	4	13839	8.99597362848763	8.92733270311891	8.1931350728002	8.16917734600604
985	almaya	6	13825	8.17728874080504	8.0575210407784	7.23326346066894	7.18850972070498
986	toplu	5	13816	10.499034830789	10.9562455145801	5.65310279444804	5.47946316997094
987	samsun	6	13806	10.5665539359162	10.8487025530391	8.16772091724261	7.89295181389573
988	demir	5	13803	9.67937939336034	10.2431184241268	8.87868169340504	8.81448719899305
989	maddi	5	13782	10.7915858542008	10.8642954612823	7.60173038291292	7.60755292510397
990	tehdit	6	13778	9.37434738063906	9.51108482000856	8.128524343098	8.12191289904565
991	toprak	6	13709	10.5508435214517	10.8418128408616	8.29044108778357	8.432101022572
992	kurumu	6	13696	5.99640494343616	6.82536891061091	9.16379735121954	9.41952287368072
993	kesin	5	13648	9.95220210621924	10.3183960293117	9.34450878172754	9.35797318431514
994	dönemi	6	13643	8.0673551272817	8.15127992195552	9.7446394543109	9.83058131059839
995	yoktu	5	13632	8.81781394570743	8.89623656547027	10.491540845073	10.2783440819316
996	yaşındaki	9	13619	6.26556252668505	6.1334693397316	7.86008465430557	8.40269007064856
997	yazar	5	13592	9.94834628041581	10.2527448373703	10.0294295547215	10.8260608024586
998	aylık	5	13589	8.85286431518198	8.77003150644295	8.24774062081359	8.1905611761811
999	sonuçları	9	13585	7.0547409682943	7.08664943047206	9.33779272112661	9.3188366835806
1000	yaşadığı	8	13571	9.34944993589049	9.56815465294742	9.16532186514833	9.21449442784705
1001	faaliyet	8	13565	9.28966094456072	9.55043741265908	5.52512400440309	5.16683676151207
1002	edebilirsiniz	13	13536	3.85715161876877	3.74934195074957	9.61906816544632	9.37928868858472
1003	ligi	4	13525	5.14246300190703	4.85142935492558	7.70430077213752	8.76342894523489
1004	gerekmektedir	13	13511	6.08635813354624	6.46980108301258	9.69560044221149	9.45860116082781
1005	olmadan	7	13504	8.49922029090544	8.49742952477103	10.3930486896758	10.5739810399551
1006	geldiği	7	13413	8.12989144274938	8.0869522794911	9.11800444269023	9.0511321933617
1007	geleneksel	10	13411	10.6728430851349	10.8540599890436	8.43556352275109	8.48040925032326
1008	boş	3	13380	9.87743744186242	9.86808114754793	7.75246941252048	7.84718345954733
1009	ortalama	8	13380	9.43922431495099	9.42362671740466	8.37796500601079	8.24481120112536
1010	gidiyor	7	13372	7.62383167027095	7.69680279816571	10.7406554562078	10.5249282521742
1011	serbest	7	13372	10.1930006150106	10.461107217325	6.14138577514454	6.09682670930195
1012	süren	5	13364	6.90404859536425	6.74591275867251	9.38927269034285	9.59937724448204
1013	uzman	5	13361	9.86464245876781	9.88427280060514	7.10558333600696	7.05425673412534
1014	park	4	13345	8.6227198547576	9.92397547401325	8.73420491268909	8.8657741475496
1015	yavaş	5	13341	6.86427223775522	7.05144020250739	6.88380956086513	6.75090671212129
1016	acil	4	13288	9.61478076553306	9.5103093755848	6.63217556055982	6.48151960517696
1017	bizde	5	13285	11.0927437299965	11.1951079918973	10.612860780867	10.7210751246692
1018	hele	4	13227	8.22199887702137	8.05213684831096	8.85171299009295	8.73127576485254
1019	müdahale	8	13220	8.67139686794408	8.69423887013966	8.20121409943456	8.18061549938592
1020	çerçevesinde	12	13210	7.11681920456375	7.0435080976811	10.3971480933021	10.6816664448965
1021	arası	5	13209	5.28388785435665	5.05248511042058	9.46431660783329	9.48980208810355
1022	tatil	5	13190	9.94956952331008	9.92601301628894	8.50201672261214	8.52078103255819
1023	duruma	6	13185	8.77676500546969	8.76757190263569	7.75228104375682	7.89270857853686
1024	rol	3	13184	8.56592589167448	8.58660784827967	5.16471916562631	5.39474445175983
1025	gençler	7	13177	10.2102011947312	10.3055980779553	10.4112317598179	10.3505755754088
1026	dini	4	13170	10.8613581419238	11.2493229179371	8.64476555881967	8.75431797204727
1027	şubat	5	13160	7.4656796223445	7.30231752813332	6.59758421110141	6.37180180859465
1028	telefon	7	13149	9.98120036277727	10.0843281794392	7.87557106270634	8.22431163216453
1029	işçi	4	13143	10.315877383851	10.2280627154773	8.51429852455633	8.39027133823454
1030	dikkate	7	13139	8.87990332233472	9.09649756717775	4.52415468315694	4.39437367321032
1031	kurban	6	13133	9.95092903266957	10.1138157679475	5.41527392018072	5.72086686459482
1032	kırmızı	7	13114	10.6114075727655	10.6712146212874	5.38420515766758	5.35875188837751
1033	ekip	4	13113	9.02636484527112	9.68269320441901	10.1317931877127	10.1455594715373
1034	karşıya	7	13103	3.28083565678651	3.19683299080197	6.75089684010431	6.68003550795405
1035	sevgi	5	13085	10.7621770537803	10.8673510675955	9.21017686867838	9.2197537612714
1036	yaptıkları	10	13059	10.3238202209128	10.411749710531	9.06711575795479	9.07592984604799
1037	ülkemizin	9	13058	11.1940917837936	11.08924522781	9.37841667586837	9.29303068294786
1038	hakları	7	13034	6.11294700976264	7.03347349339645	8.54826018165261	8.67317847614303
1039	önemlidir	9	13009	8.44540999963246	8.40256573951526	10.182182154813	9.94713786712608
1040	dava	4	13006	10.1539827422934	10.2983775129749	7.7161823145795	7.80359187839482
1041	tiyatro	7	13002	10.4689240515524	10.662825209572	7.79780629023146	7.85088683877813
1042	ismi	4	12994	9.41458231011587	9.94101987675652	9.71463601665097	10.2268175868041
1043	çalışması	9	12974	7.98966296191269	7.98896402720587	9.40037698209472	9.31650044903676
1044	şahin	5	12969	7.23596335674005	8.21695000513269	9.71200223371759	9.70037530751801
1045	mali	4	12965	10.6009438846664	10.6152782765897	7.28923244066907	7.41618257130919
1046	geç	3	12963	9.53047959585237	9.50300334934275	7.88251209947216	8.00610300182822
1047	lisesi	6	12963	4.80275704056742	4.7841518674244	8.9438279063104	9.31549154983839
1048	hayvan	6	12943	9.71497738501269	9.7099595000621	6.93423547030104	6.98106585067583
1049	organize	8	12933	9.80812531170355	10.1321879694418	6.14030074632076	6.02078155195713
1050	şube	4	12905	7.94215242735403	8.62866197393883	5.76021989452456	5.50507775992266
1051	yapıyoruz	9	12890	8.51626714304247	8.52206057857186	10.4796891946047	10.2537193239218
1052	mahkeme	7	12883	10.6279834792251	10.6133718280769	7.98219236879636	7.91437980655977
1053	hayırlı	7	12882	8.63917517117279	9.07792779595812	6.01007009011608	5.91473170873914
1054	desteği	7	12879	8.87464522178828	8.8046423134243	9.33970044577491	9.18407365927997
1055	ettiler	7	12877	7.18329897817015	7.1587749547805	10.3583909941222	10.1241191572114
1056	kilo	4	12872	10.0475855846817	9.96394703719784	6.93160262468747	6.9475786565253
1057	ürün	4	12853	10.1780201784656	10.1834392966699	8.98033065246372	9.08846376479898
1058	gazete	6	12846	10.1360654422573	10.1851106800851	9.19927457922496	9.50321429801748
1059	düşen	5	12836	6.7249334265471	6.70173829260027	9.20153925453436	9.22889172275737
1060	hayatı	6	12828	9.7605579995859	9.9288448644856	9.2762957015328	9.31197365850704
1061	derin	5	12813	10.6426611632008	10.7140008991964	8.27358654844112	8.38909352018443
1062	işler	5	12798	9.71700297907598	9.73548358954191	9.5416764426288	9.53566444801794
1063	kullanılan	10	12793	8.56512853227752	8.62455626717303	8.76113176401242	9.12311682107461
1064	görüyoruz	9	12776	8.22668356246042	8.41708869696888	10.2119623744217	9.98611917456262
1065	vatan	5	12775	10.6550764874339	10.6388103809522	6.98904938335108	6.95590060235186
1066	söylüyor	8	12762	7.18258556897796	7.45393417163899	10.4649410904967	10.2451727892331
1067	olmalı	6	12751	9.73509466009906	9.76325296180593	10.7521171632393	10.5139255651818
1068	kadınların	10	12742	10.5214205002533	10.5562781031332	9.7315077091705	9.78767705421806
1069	umut	4	12726	10.6058091386428	10.7001717905256	8.16814351548634	8.49995069216562
1070	sebebi	6	12705	7.63340826517091	7.99423293174078	10.2311383472052	10.1547793331159
1071	yapar	5	12703	9.01757280529933	9.20687163723027	10.7898757164387	10.5876687347087
1072	bununla	7	12681	11.6469657779442	11.6388039252697	6.38097722869076	6.22401894637401
1073	sohbet	6	12666	8.69560332625693	8.76747649769701	7.31368845319986	7.25896397841275
1074	fotoğraf	8	12659	10.3730852428971	10.4629533517294	6.61372630730501	6.58171149673777
1075	yolda	5	12649	9.32748994785275	9.3038795370104	9.26439846627642	9.42271909118216
1076	ağustos	7	12639	7.9562411951766	7.81998321341355	6.41003933025264	6.17259336317903
1077	insanlara	9	12634	10.1989485952138	10.253127241875	9.76765228897919	9.9937310103895
1078	iken	4	12627	8.71317337291333	8.71856297426932	10.6347981466629	10.7084208467488
1079	hediye	6	12626	8.87813907025867	8.95782075291143	7.7846828387746	7.73764859936071
1080	dedim	5	12612	8.36321317724269	9.26988275530633	10.3964702817451	10.1683368726021
1081	şeker	5	12606	10.0097695386823	10.448918405833	7.1315278805008	7.11200927321346
1082	altını	6	12592	4.71969848992171	5.00005740338735	2.30993872456305	2.21455867119842
1083	suç	3	12585	10.2005185590908	10.3960221043498	5.97316932476763	6.07280145858155
1084	biliyoruz	9	12579	7.9034919427895	8.00460296529281	10.1213823200215	9.88730472448807
1085	konut	5	12548	9.33258700961988	9.23730559780613	7.26652867364783	7.22177471179532
1086	tahmin	6	12545	8.46336607827525	8.67507161929914	5.83452444915243	5.8165158617677
1087	metre	5	12527	6.93364788751956	6.72866515929961	5.86118980136712	5.797876220965
1088	gidip	5	12527	9.0232778124215	9.2809818258061	9.3715122775609	9.54945512468569
1089	yaptığımız	10	12519	10.2791125206137	10.3652016479232	8.95861655154396	8.97105562768037
1090	nerede	6	12518	10.6071171866032	10.7975771088236	9.10391393658879	9.34092869035881
1091	soğuk	5	12506	10.874648072488	10.8196340476087	6.73146186179802	6.64957209640963
1092	servis	6	12448	9.34233052166841	9.43952590205165	7.84909664432961	7.92078781283305
1093	lider	5	12441	9.52592526762501	10.2843757753982	9.30093916423201	10.3108863908419
1094	sokak	5	12418	10.1575667990694	10.5293455129763	6.21196666915115	6.28343524182291
1095	vermeye	7	12409	7.66521986079434	7.51494240876965	6.95229053760782	6.96954672448703
1096	sınav	5	12405	9.72440947797751	10.6087714565126	7.58975585628465	7.49379152318392
1097	maçta	5	12402	8.95272668293655	8.88170092519544	9.6373402465792	9.83109198697961
1098	hızla	5	12401	10.0277922569228	10.0209464785452	7.29639385065561	7.40619173165099
1099	bunlardan	9	12400	11.334753910613	11.4626050842586	7.94280768358334	8.05515442758414
1100	muhalefet	9	12381	9.8080928511052	9.72228097155815	8.09786290673294	7.95351981662817
1101	biçimde	7	12359	8.6276826008859	8.58075445126202	9.27382680023053	9.76725293913905
1102	kişiler	7	12359	9.3186369272282	9.20880963248947	10.7759319019106	10.7088362444833
1103	lideri	6	12359	7.3945276612329	8.35539506799733	8.27751528760113	9.65284519373564
1104	yazık	5	12355	5.96094461807627	5.84358503385928	5.88033360670151	5.69998349574368
1105	niye	4	12352	10.3626027300157	10.6646542795408	9.1148168931041	9.67748786444021
1106	orman	5	12347	10.1836372530321	11.0500434162942	7.76418259916391	7.97467715694263
1107	olduk	5	12338	7.53035814965296	7.53027550466639	10.600968916739	10.3942271346796
1108	basit	5	12337	10.3771010224754	10.3163844367547	9.81097837847121	9.85378405862424
1109	çıkar	5	12327	8.91901647027546	8.85836453066593	10.3591833099638	10.1965623798284
1110	geride	6	12312	9.38799087968842	9.49790659943906	4.64559820704953	4.62635102961641
1111	doğum	5	12304	9.56943861687687	9.66358838923877	7.06947945923777	7.041736225813
1112	yeşil	5	12281	10.9860786028087	10.972530553194	7.05836874484732	7.06433728596217
1113	örgütü	6	12264	5.10866598740838	4.78919972110664	9.02420785104361	9.58348134173901
1114	elinde	6	12247	9.22183938475943	9.49136867137205	8.72913312876769	8.8523814290485
1115	olmadı	6	12226	9.20980488157363	9.17223787986918	10.6918616778469	10.4828448919528
1116	maçında	7	12223	6.63815448366748	6.92648691920227	9.08946716855962	9.64473448149621
1117	kere	4	12217	8.26314046788493	8.07995444533083	9.50435588816379	9.71258498184974
1118	çocukları	9	12216	10.1050722759423	10.0970116634604	10.4489168441646	10.5534793172596
1119	aziz	4	12204	10.1217926640666	10.0393966082936	4.85020735799415	6.16133642774845
1120	takımın	7	12195	10.3048015785522	10.5560630234377	9.09732026248317	8.99039201252697
1121	halka	5	12193	10.9224267895393	11.0688512474365	8.48848471334151	8.67912141861317
1122	ekibi	5	12191	8.77438892179546	9.13004635828659	10.2022072028536	10.8765308481787
1123	istihdam	8	12182	9.99289437851844	10.0131581756348	8.0213789013176	8.0534344664276
1124	öncesinde	9	12172	8.11607778086067	8.0100805813863	10.7031688059966	10.9184830534422
1125	öğrencileri	11	12162	7.76185664034109	7.71578696605934	10.4816035687605	10.4123786241276
1126	vatandaşların	13	12151	10.2791822327632	10.2004340293813	9.26871285797491	9.17007994481917
1127	zamanlarda	10	12149	6.9796975317108	6.86317480976158	10.6264407353496	10.8480264838779
1128	yapma	5	12122	8.70957090901426	8.78699359068131	7.74061303094008	7.91917714959909
1129	sorunları	9	12120	9.70639586928933	9.69237495938197	9.44545275229069	9.44374876403455
1130	şunu	4	12109	10.0892580649574	9.99333258806208	7.34196098069893	7.2253155450983
1131	mahalle	7	12100	10.6354472358659	11.0070163972146	6.19992678483646	6.15049038971718
1132	cumhurbaşkanlığı	16	12098	11.1711338877457	11.1912708643438	5.96521888314852	5.93539550751369
1133	istedi	6	12093	6.59798819849562	6.6552002654191	10.3602101048059	10.1261328366478
1134	vatandaş	8	12081	10.0743926311594	9.97791196346779	10.4839338060541	10.3957524690612
1135	ticari	6	12075	10.5698165882279	10.614791240562	7.87224035978065	7.92284421896034
1136	aktif	5	12066	10.4400293212818	10.6423627236428	8.92824556128802	8.97288626337432
1137	itibariyle	10	12065	7.23034890850166	6.98910014029078	10.4147362102182	10.6382167069873
1138	biliyor	7	12064	8.75862923822536	9.04395435698004	7.7655674767994	7.5726342771671
1139	fiyat	5	12051	9.93487336897716	9.99966024744604	6.92942076676473	6.98766558326532
1140	hesap	5	12043	10.3427324684828	10.527023791542	7.09997281948126	7.38974852680948
1141	sorumlu	7	12029	8.16067173874199	8.62987427707074	8.66377556569484	8.87690681101799
1142	gizli	5	12010	10.5859412444511	10.8437770091287	8.4677350708982	8.78394148903321
1143	acı	3	12009	10.7253964081608	10.8836325649242	8.69504226135385	8.77825287058443
1144	cinsel	6	11971	10.6563654800635	10.7499816819138	5.1550185767577	5.10620579564087
1145	sorumluluk	10	11962	9.60717950322096	9.47000031349075	7.8544650666537	7.82282721048881
1146	insanı	6	11957	10.0259637789864	10.0198728405208	9.73424577592076	9.99158764860069
1147	birinin	7	11947	7.67253378334455	7.88768954465454	10.1341279032814	10.2793672661929
1148	edilecek	8	11944	6.67227627476567	6.62605954504252	10.8494764165254	10.754977281601
1149	yolunda	7	11941	7.50990131498681	7.51192251647389	9.43415911517124	9.56478545048386
1150	alma	4	11913	7.45195363584688	7.2546674506657	8.33749249551571	8.45549366773552
1151	temiz	5	11889	10.5968091375076	10.7249588488151	9.51827351467817	9.49234946077387
1152	yayın	5	11870	8.90336779538307	8.87081484917018	6.53571478439186	6.41585345870405
1153	sevgili	7	11867	11.0997771006389	11.2524089322807	6.44353503183317	6.14519353230392
1154	yarı	4	11859	9.04148248760325	9.74767029322685	6.55818603945383	6.39964323198897
1155	amerikan	8	11855	10.811375318765	11.7515088832666	7.28007082639439	6.96452792036806
1156	ortamda	7	11852	8.5104983868163	8.35625173148941	10.3863654968499	10.6165774280949
1157	gerekse	7	11826	10.546564808043	10.4869177630825	9.9126918680013	10.080937754442
1158	içindeki	8	11814	9.01570559186409	9.08069733806433	9.11192408318133	9.48306101093134
1159	satın	5	11802	9.441170398715	9.60421158922727	5.34108862342339	5.29150069367413
1160	kaynak	6	11785	10.4255303440083	10.6206952866274	8.94473916633669	9.1708447371801
1161	etkin	5	11779	10.0135953689526	10.0358592818523	9.61140905931773	9.617392596889
1162	konuyu	6	11778	10.4138470269037	10.3538462930871	9.05834661055261	9.29028743575932
1163	sağ	3	11769	10.0464311614405	10.1423197693419	6.42262148391198	6.32494193980422
1164	yazılı	6	11747	9.46721591367481	9.66636959829359	7.68542054085091	7.58199478469114
1165	çalışıyoruz	11	11747	6.86936369855124	6.78156106847712	10.3166027630576	10.088953589427
1166	memnun	6	11741	8.04010488639806	8.12119507820072	8.30690004966344	8.37312597716181
1167	okulu	5	11727	7.1412171865903	8.37599859918655	9.78843005868064	10.1623382499247
1168	başkanlık	9	11701	10.618372132837	10.8310267865469	6.45717679442438	6.28348732256636
1169	adını	5	11697	9.38477136941955	10.1335586955065	7.83379898030386	7.84750217767867
1170	bölgesinde	10	11696	7.29686235981221	8.94116427907201	10.3407187886376	10.4006088780431
1171	yüzünden	8	11688	8.3240093642446	8.61948970326383	10.2731051908004	10.5321613191779
1172	sağlığı	7	11686	6.48714643161661	6.50043873785137	9.02808114645545	8.88289694134106
1173	personel	8	11671	9.58871799305977	9.63409756770237	8.75813812740663	8.71092415355419
1174	sayfa	5	11662	6.89214732201637	6.31656117403388	4.43560023820083	8.62651658176764
1175	kullanarak	10	11656	7.6691754387468	7.80978631258062	10.4989286826031	10.885856206303
1176	ten	3	11655	6.98807395844539	7.49746516405401	9.66745929270359	9.71831372626503
1177	olunca	6	11636	8.7769840107548	8.67333057609927	10.7871392452097	10.8184836928495
1178	birbirine	9	11632	9.4808998291829	9.7845067155783	6.69561776949128	6.99814554015047
1179	bahçeli	7	11631	7.38130862181114	6.9719028504846	10.2823360963216	10.4229734839391
1180	tıp	3	11628	7.51641496942547	7.85702357909357	5.26934725429087	5.28200637108419
1181	başlıyor	8	11613	8.36285662103125	8.40908587693665	10.6217504002685	10.4007795982336
1182	başlayacak	10	11609	8.19025630075544	8.59671657451282	10.558479450706	10.3901887789157
1183	almış	5	11604	8.61710182199337	8.54678980406897	10.1897531063401	10.0361033466984
1184	faiz	4	11597	10.1189654206234	10.2707924353762	6.33062306870731	6.7626618712259
1185	bağımsız	8	11561	10.5920897263979	10.673632367605	9.39709688001194	9.46352959532526
1186	gelmiş	6	11550	8.33059721042724	8.289763166223	10.4816613332273	10.3448046759803
1187	sıkıntı	7	11545	10.1096612588427	10.1223019270353	8.34580651991374	8.32738828082549
1188	günümüzde	9	11537	11.0701352699567	11.122570615812	10.4799767089792	10.5927668728735
1189	kısmı	5	11531	8.98795011670215	8.91814061521274	10.5952369777257	10.731591718458
1190	ölüm	4	11521	10.6453393562557	10.9318292326082	7.84143146384806	8.18174394426869
1191	bilgisayar	10	11511	10.5550049826314	10.9336262439497	8.09000384998073	8.51185057032521
1192	sağlamak	8	11504	5.85677406807516	5.91072341931524	9.21264497109522	9.05904849482119
1193	çelik	5	11492	8.08933790345178	8.82217036807795	9.85267809912312	9.65708075070522
1194	partinin	8	11488	10.2835604961153	10.2175886263214	9.75622638469938	9.74520376934685
1195	seni	4	11470	10.3550829793404	10.6774904637993	9.01943503684558	9.48984875909008
1196	istifa	6	11453	8.51735502755907	8.83931613361699	6.86457269575668	6.89633252915574
1197	anlamına	8	11449	8.26842690103881	8.66281797564197	4.74328374869725	4.56471701327113
1198	dairesi	7	11437	6.06964962522207	6.13667153631534	8.58574684032644	8.87340996585507
1199	maçın	5	11421	10.7460853054595	10.7540694092882	7.54723000884362	7.41114447128167
1200	ilginç	6	11415	10.0434509943748	10.3133699212083	9.402159852154	9.43309454447324
1201	merkezinde	10	11387	7.18055593822229	6.9365703291242	10.3887205929572	10.3403034687574
1202	fikir	5	11381	10.8432156146865	10.8397471379537	7.9731618164592	8.09738955222458
1203	göreve	6	11380	10.6765363991159	10.8621253134344	6.09842132774738	6.06790773704325
1204	sultan	6	11372	7.01465121101257	7.08784350122832	5.81125099133297	8.09290507959557
1205	engel	5	11364	8.54715770615062	8.79563362047359	8.26927057848627	8.34632255906633
1206	sol	3	11358	10.7805857163568	10.9320983049108	7.27683723276795	7.27264602121701
1207	istediği	8	11355	9.54216978524824	9.58006734340117	9.97242369578571	9.90821061453595
1208	kişilik	7	11350	8.13691460580381	8.0204965902134	9.03988231989407	9.01818224663487
1209	açılan	6	11335	8.97948492148094	9.03524676900003	8.38676375961754	8.53397573904839
1210	okumaya	7	11327	2.59161423014687	10.4770705991202	5.64942734826361	5.47862213886825
1211	ettim	5	11323	6.96525421104448	6.9316369898716	10.8322197783953	10.608362174544
1212	kayıt	5	11320	9.85674456055284	10.0474211071523	6.31019426387762	6.4432655649612
1213	huzur	5	11300	10.7287982061422	10.720950583513	9.03988210693415	8.91850578459524
1214	bölgesi	7	11296	6.72827981783874	7.01579904216916	9.78071738826506	10.7405016321997
1215	günden	6	11294	7.04079992416117	6.99584626075431	6.41369033836113	6.18868691465478
1216	öğrencilere	11	11292	9.92462947331146	9.84623675138262	9.454095326717	9.4099690178721
1217	televizyon	10	11274	10.9513151193448	10.9558194879493	6.74503348647371	6.81160145034702
1218	olmaktan	8	11269	9.33989530801294	9.37893038221471	7.43831431449315	7.41043039353521
1219	silah	5	11267	10.0809769713168	10.1914178575413	8.05560533841363	8.22767731839099
1220	otomobil	8	11263	9.13734604237232	9.16802796669138	8.49472272404566	8.53992282641063
1221	bilgiye	7	11259	6.0183338874355	5.76090931598247	5.88391981032304	5.65767197698358
1222	asgari	6	11241	10.9379696524437	11.0143831814711	2.72098911532262	2.59195843019086
1223	şehrin	6	11211	11.3555043931158	11.2852459150962	9.13664712888643	9.06692024103334
1224	sorunlar	8	11202	9.51025208608839	9.56036719929428	9.76603691586581	9.83537387151131
1225	vakit	5	11174	9.32531669841413	9.42991749987361	6.28718676015834	6.33931731324415
1226	yerden	6	11166	8.08758233477949	8.24202026132469	9.04416852259359	9.24242232565106
1227	petrol	6	11153	10.1856661521104	10.5084071839056	7.2099461033234	7.26399733206918
1228	günün	5	11144	10.7742446402408	10.9353718494838	7.30855563543863	7.24735656250136
1229	esnaf	5	11125	10.5442447702599	10.8376483773679	9.44016130140694	9.30686363318629
1230	konuk	5	11123	8.20825630223611	9.02588466292209	7.94342623683672	7.88140384159154
1231	lisans	6	11120	7.92717429931286	8.62727597475629	7.77675999837314	8.1004190250233
1232	çocuklara	9	11105	10.4695157773368	10.5190899546739	9.77701774376562	9.80662064164147
1233	bugünkü	7	11089	10.5395863398496	11.0839763174936	8.51067950836799	8.5984129598226
1234	ekmek	5	11086	9.81070246981712	9.80867118896735	8.51367587766681	8.67363611558934
1235	vererek	7	11064	7.94235735507482	7.83417682905689	10.6577821973339	10.8311689498311
1236	bekliyor	8	11061	7.89698095538261	7.92072942766859	10.553349913987	10.3368699137973
1237	çıkacak	7	11058	7.85521987258395	7.76690686983954	10.9358102567434	10.8032817634322
1238	çalışmalarını	13	11055	9.27111003613383	9.19614395002923	7.09487701748645	6.99965284148731
1239	hâlâ	4	11049	10.6270185210844	10.7842137807831	9.8569846787934	10.2869577354037
1240	takdirde	8	11037	4.9282620383285	4.81118259112287	10.8549512682689	11.0959302363417
1241	cumartesi	9	11036	9.3940683133129	9.24009927924076	5.81563199237119	5.72945379143186
1242	federasyonu	11	11033	4.58439482757652	4.33519687957804	9.00404963805145	8.90694497133632
1243	yakından	8	11029	8.78268609966236	8.80159967285099	4.75363268405474	4.62998007979802
1244	toplantısı	10	11013	5.8066294361531	5.67198462061028	8.17667253392922	8.00254600116262
1245	nün	3	10998	4.57883982504875	4.91206120847261	10.1789395960675	10.2247558923089
1246	sahne	5	10970	8.57439958982316	8.68569564604475	7.96400890684093	7.91741118613764
1247	buldu	5	10967	7.21137671731796	7.21393548050139	10.5111739928541	10.2782684169866
1248	projenin	8	10940	11.2475863696603	11.1489485187734	9.52325987218871	9.52296317541338
1249	özgür	5	10933	10.5300151719915	10.7397014438983	8.56463634591385	9.52470293553453
1250	firma	5	10911	10.1181938265061	10.1829231856463	10.1090339498495	10.2199253942593
1251	eve	3	10910	10.162329894906	10.1845683647465	7.92244990099733	7.97631842631057
1252	derken	6	10910	9.06579096131953	9.80003266678801	10.8572856192519	10.895276592223
1253	yönünde	7	10909	7.30810403244802	7.60077321371757	9.89213444206714	9.97900188951646
1254	bunlara	7	10907	10.5881534758007	10.5617083965761	9.05834016056679	9.14149683559772
1255	üzerindeki	10	10897	8.798009992813	8.77909788826946	8.38183866920202	8.54302618980117
1256	elektronik	10	10890	10.7193689123162	11.0733124085156	7.16034564678923	7.01161807322049
1257	birden	6	10884	10.1084540092765	10.2500502343134	7.94047453284345	7.88649900232723
1258	hazırlanan	10	10884	8.48218479562337	8.48215550078237	9.31598898435948	9.47838418760038
1259	eksik	5	10878	10.0527358050503	10.2980849674641	9.14532746697858	9.19464825153862
1260	profesyonel	11	10873	11.2839230773634	11.5613749792178	8.98536063819998	8.99386937298904
1261	kişilerin	9	10856	9.66683734769509	9.54799994846826	10.262418871161	10.2943381577766
1262	şirket	6	10853	10.7179236125877	10.7278641446366	9.98753703740472	9.96446399901015
1263	çocuğun	7	10846	11.0371317262872	10.9443919809681	9.50370752786196	9.50282320455411
1264	alman	5	10845	11.399556427399	11.5706680129766	7.98521733172749	8.18637329727164
1265	arama	5	10836	9.75071448827748	9.88814261968387	6.51256053048349	6.5834921765343
1266	süt	3	10831	10.3267571273057	10.3504922295105	7.85053905970721	7.9378034280337
1267	diliyorum	9	10827	4.09917928819234	3.95414549213488	9.96392959554749	9.75780881925172
1268	taraftan	8	10824	7.27888179940051	7.26052614377431	10.3694535628788	10.4810178765637
1269	attı	4	10819	5.3273042976993	5.16971402470652	10.6080156494218	10.3705609736441
1270	haberi	6	10804	9.47706814263113	9.7182744329301	9.09106901059974	9.05469510510028
1271	kanun	5	10793	10.0324805788506	10.0677395999718	7.22114624072922	7.28067044224235
1272	sağlayan	8	10773	6.19277449269577	6.27759725793039	10.2031345751054	10.6210441237796
1273	konuşma	7	10771	10.0432381507761	9.98236370091081	7.54968362004958	7.42735150506783
1274	okudum	6	10767	2.49031970560972	2.2750596260577	10.2704483565748	9.92308236967322
1275	metin	5	10764	10.0961709036201	9.95385966945351	7.41043712270843	9.52771119756953
1276	belirli	7	10764	10.8264177640667	10.9645927983359	8.36616969639221	8.29926034971013
1277	kazanan	7	10753	7.84990724068182	7.86017962310582	9.67460590074117	10.1659905250577
1278	mutluluk	8	10751	9.87990351580865	9.92770580737169	7.5548567664564	7.66678073190899
1279	bilgileri	9	10711	9.38097948995936	9.62071020535619	9.84762702924013	10.1332741141449
1280	marka	5	10695	10.4325721701431	11.243005269883	9.31493393748658	9.50557580804275
1281	ederim	6	10686	4.90558187742511	5.00419806701879	10.5354825365061	10.3499038063814
1282	toplantı	8	10684	10.4992169715233	10.5914994306709	8.41543614957499	8.36182911181959
1283	sürece	6	10680	7.49966695807392	8.09790452028977	10.5421469358306	10.6534738003609
1284	kişiye	6	10679	9.36602723540024	9.20704832112294	9.33556267296859	9.34459028716308
1285	kaydeden	8	10677	6.4173798201827	6.50496911130579	7.66780475611251	8.42115515293336
1286	gönül	5	10663	10.4240652895166	10.8201190031807	5.84325233996049	6.32053100382168
1287	yerlerde	8	10657	9.10100162252263	9.13131395369286	10.0968089339575	10.4243947937148
1288	sigara	6	10654	10.3895238676288	10.3513605804799	6.721725402738	6.74433767214485
1289	geldiğini	9	10640	7.56093302579557	7.49671352516958	8.51974152771383	8.39894868736319
1290	eşi	3	10633	9.89471742393433	10.49050059762	8.04555512374551	9.29556383538835
1291	kaza	4	10631	10.1278825077715	10.6790494152697	8.96437087583325	8.89534000300667
1292	bölüm	5	10625	8.88885185498474	8.66873619258128	7.07695858568346	7.09061990944351
1293	alındı	6	10614	6.05961629285798	5.94028508928582	10.5338551157437	10.2934688071824
1294	bizlere	7	10611	10.5196906837885	10.7642695114008	9.77005264326903	9.861757658916
1295	sözü	4	10609	9.90900989119691	10.171546514609	9.84458961620653	9.91517705513744
1296	üstüne	6	10568	9.20922906914473	9.46759347899718	8.52324711456489	8.69911622868194
1297	şiddet	6	10533	9.84412030580328	9.80643381923398	8.69420409181315	8.59522776120056
1298	taşıyan	7	10529	6.72030506468281	6.67267908087076	9.97413794168998	10.2761380916108
1299	fırsat	6	10528	9.83958497558896	9.86574928567816	7.43857225824991	7.39398390746104
1300	ürünleri	8	10525	7.95922740483345	7.85293060226545	9.68149136962216	9.78430665288673
1301	babası	6	10525	8.94017791088437	9.15868175760408	10.1379701652479	10.9488226760059
1302	artan	5	10494	9.396744770748	9.31653597181059	9.25907232437077	9.31372527741651
1303	kriz	4	10488	9.8686873024595	9.81714021514339	9.54534643531679	9.61529512249948
1304	konularda	9	10484	8.79167755916579	8.72526193667976	10.3677586183679	10.5452590666804
1305	ücret	5	10482	7.10020937030234	7.01791228675368	8.4178403292613	8.44602412038427
1306	harekete	8	10457	9.70097121858243	9.72951531359914	5.15932240615039	5.05691462424566
1307	ü	1	10434	6.29464786183005	6.87171908467528	9.92746005844294	10.129836974964
1308	genelde	7	10420	10.8191399009264	11.032247799657	10.6409798058855	10.9415134711433
1309	sebebiyle	9	10420	7.91597251853967	8.06025836269245	10.4651759256511	10.7293097177826
1310	kuru	4	10419	9.98522545074111	10.0911324791695	7.13686265752408	7.21176354828398
1311	bizden	6	10415	10.9709913193979	11.0874058070731	9.62165054983346	9.65993221590326
1312	mesaj	5	10407	10.1633523267873	10.3337678905686	8.02045165729953	7.96969534933742
1313	seçimi	6	10402	9.19885724315522	9.24617340220379	9.99178855408756	10.0109529048323
1314	boyu	4	10399	5.48547301479773	5.33034785762465	9.47791743464609	9.64682739795654
1315	olacağız	8	10397	7.67496337511525	7.54227480358958	10.570917330389	10.3514977226584
1316	belirtildi	10	10394	6.27908625523287	6.30936810730279	9.88776663049324	9.64872726592592
1317	doktor	6	10392	10.9447279873165	10.9202982749994	9.76888393326746	10.0529886166533
1318	baskı	5	10386	10.6138594854678	10.6239078721698	8.84891487902746	8.75248945494083
1319	güne	4	10385	9.01367668818764	8.93481736765178	8.07143599569325	8.17571415093263
1320	hakim	5	10367	9.2891688610192	9.4267475628819	9.52704776071078	9.60696535438058
1321	bakın	5	10364	9.58607001956372	9.78383901877395	10.9785603947157	10.8684049979645
1322	diş	3	10361	10.834169579164	10.8548291490011	3.91407695338034	3.87215135800833
1323	iptal	5	10358	8.74246569867829	8.85698133627486	7.01005148988454	6.99647276565287
1324	toplantıda	10	10358	9.22520947390023	9.12627708552456	10.2638886026446	10.252941498601
1325	ayda	4	10354	9.34217995339696	9.2126175937314	10.0596147759255	10.0744576449137
1326	beslenme	8	10348	9.62526108997467	9.59223226244248	8.70785420271844	8.64454168555894
1327	ayakta	6	10343	9.71436713286178	9.79023013708384	5.73403405555999	5.80409585073177
1328	tebrik	6	10336	7.63830376777174	7.95514468998964	6.21213869020465	6.13622863408432
1329	final	5	10327	8.42413339667321	8.50955919598302	6.80459665964029	6.60421373911474
1330	yapacağız	9	10306	8.80574934405277	8.77574285649589	10.651605652665	10.4372223978615
1331	görülen	7	10286	7.84575216439791	7.94756423982327	9.40423580362242	9.7083525864378
1332	günleri	7	10277	7.68225329529549	7.58231418267	10.2395945984107	10.3937924126996
1333	medyada	7	10246	5.6218128248252	5.4497697516516	9.72906539253003	9.8597208164008
1334	hepimiz	7	10239	10.7595963126976	10.9614569095529	9.02268760945938	9.26259735989093
1335	vurguladı	9	10233	6.21947111271791	6.29820863408486	9.98879847650248	9.74928778806176
1336	teklif	6	10230	9.98170679290533	10.3933495730023	8.90338288876847	9.00362497537335
1337	satış	5	10225	10.1102159577456	10.1805174438343	7.8990900902282	7.80768998977403
1338	buradaki	8	10211	11.605986012629	11.6242828075404	9.34938876764638	9.51266254323232
1339	sınıf	5	10205	8.882123680377	8.94385408082565	7.04040635965095	6.95364275115702
1340	açıdan	6	10202	8.38306335971349	8.33253879136242	9.92044637622386	9.94989337447897
1341	kanser	6	10199	10.8994597436757	11.1334804801886	6.90224158983706	6.85487444945717
1342	bebek	5	10197	8.9350759172949	9.1936021197589	8.78374650397516	8.88372133078226
1343	vurgulayan	10	10197	6.36273950537109	6.43205861004785	7.768448466441	8.60015287696486
1344	ülkeye	6	10191	10.7701072933892	10.736471791847	9.64227739604754	9.77441171884752
1345	günler	6	10189	7.87055462284103	7.92806250749025	8.78405450357328	8.74877984699099
1346	geriye	6	10187	10.5523701914358	10.6744859125954	7.04964255875255	7.04113661119971
1347	otel	4	10182	8.82858207284926	10.4296976812412	9.58562941943445	9.73007788349006
1348	nefes	5	10180	10.6893658847694	10.7555589332746	6.01725398178679	6.03155635602573
1349	hakan	5	10178	9.76394424784201	9.70998441624294	5.95333312264779	7.82598334709257
1350	bankası	7	10178	4.21694586581406	3.78779709661069	9.78461835171402	10.4495115167644
1351	doğrudan	8	10177	10.6140150296967	10.7371961593509	8.93361526003428	8.93442922500236
1352	eskiden	7	10174	11.5589052746463	11.6708296179227	10.0755436018709	10.2795848658323
1353	açılış	6	10163	8.61056358747974	8.64554203302208	4.61123836731663	4.44908258396655
1354	filmi	5	10150	8.87506176693397	9.13543002602737	10.069385503174	10.564595283438
1355	verilecek	9	10148	9.18730177972147	9.22895300257831	10.8231665685651	10.710851028121
1356	teşvik	6	10146	9.63665904936719	9.68999467140839	8.1923667774064	8.11031700072907
1357	kazandı	7	10118	7.24082104427456	7.15292152799224	10.6186637560988	10.3765989349569
1358	birini	6	10114	7.56083343130587	7.93238393250258	9.0529282587712	9.37277617860067
1359	nokta	5	10109	8.94680360261201	8.96293952064383	10.4597401970211	10.4803950264586
1360	olacağı	7	10104	9.71461125614088	9.65162537664044	9.16477245901359	9.05049243606826
1361	büyüme	6	10096	9.91831643445722	9.98065808267071	8.11352318328298	8.14229827334877
1362	gider	5	10096	8.9694362034488	9.15590524592085	10.8936517624035	10.8625935056836
1363	futbolcu	8	10091	9.1919134763327	9.82017356105434	9.99809326767075	10.6461777723718
1364	vakfı	5	10081	6.12733924794915	6.36840094946272	9.33859354358925	9.49686567352613
1365	önde	4	10075	8.19252335395889	8.1038350347042	7.02671704452771	6.89160441590612
1366	sorunun	7	10073	10.6116431757902	10.6688566788514	7.32778659496946	7.33034858367046
1367	inşallah	8	10071	10.1742583480284	10.2739369849116	10.823788811119	10.8862837815447
1368	rahatsız	8	10071	8.8628981439008	8.97951070984436	7.91229853628796	7.84276256285634
1369	jandarma	8	10066	9.07933628520398	11.1942349297157	5.95108586211753	5.88852606322221
1370	tarihleri	9	10065	6.23317428799711	5.92223072928071	5.41480715987466	5.74251820474888
1371	taş	3	10060	10.1792332278676	10.332353663611	7.80205874778747	7.80549368700185
1372	alınması	8	10054	7.54107064322036	7.42792087635604	9.08971587169551	8.92199199399673
1373	işbirliği	9	10053	9.68951061358211	9.98927987302463	8.76119220024716	8.57652771792491
1374	oldukları	9	10051	8.12340731472472	8.07390958252067	9.88967056845017	9.91487983455488
1375	evinde	6	10048	9.41219123496276	9.85767587472175	9.08043460081202	9.36390235799621
1376	mezun	5	10045	7.3244826788397	8.00991310709106	7.54080625568559	7.44628863742188
1377	başvuru	7	10041	9.99072655191796	10.1277284737889	8.0107852169449	7.90249639463274
1378	ülkeler	7	10038	9.26548273433347	9.25767467474178	10.462918485543	10.4368916764278
1379	taraf	5	10033	9.16250612246258	9.20001228617165	10.0711835795426	10.1741648883968
1380	ton	3	10018	7.34492576215221	7.10610859063617	8.13115375859165	8.12606757972186
1381	edilmiş	7	10006	6.41863950233526	6.44360271523825	10.9294051452912	10.892275486612
1382	sinema	6	10004	11.1915304707917	11.3749340976092	7.97563984304955	7.8825939753187
1383	gelmesi	7	9998	7.84343338208236	7.76534457763658	10.2292260099123	10.0809248841199
1384	inanıyorum	10	9996	4.59214286565826	4.85377760030237	10.2183666760904	10.0014547870183
1385	birbirinden	11	9996	10.4750009633369	10.6784741519466	6.66282186144047	6.65712851799135
1386	getirmek	8	9990	6.57188304890269	6.44058992287406	9.65339553690874	9.57092678800264
1387	sahiptir	8	9985	5.2373909422082	5.41550612042124	10.3817742497889	10.1406293268463
1388	hayatta	7	9983	9.96221873186165	10.0199153722284	9.39239391203672	9.43979405994487
1389	ateş	4	9982	9.54926041933812	9.80077043174913	8.60972406542624	8.66496445062028
1390	değildi	7	9979	9.6165395981368	9.56172980097072	10.8042172377495	10.5900945403668
1391	konuyla	7	9972	11.0555594270378	11.2136959528236	4.65679562171677	4.45299550785926
1392	yaşında	7	9964	7.09936437204357	6.94076541527107	10.3236507846799	10.3385741477286
1393	savaşı	6	9949	6.55211059440727	6.59324617183595	9.21638729200161	9.68881384128422
1394	kulüp	5	9921	10.8059652922577	11.6420739202914	8.9931199965763	8.89250642404674
1395	noktasında	10	9883	8.4559036021619	8.45558889307442	10.8110946695583	10.7995533372134
1396	yalnızca	8	9876	10.964875149377	11.076916775319	10.444861206332	10.652223102995
1397	geçici	6	9873	10.6838153057745	10.8930263598495	9.01771453186383	9.18156245411908
1398	söylemek	8	9873	7.9009979804118	8.10430039047528	7.4594838600546	7.40126589221589
1399	okula	5	9872	10.6967367637321	10.7413940140233	7.99106830294029	8.07492930558153
1400	düzenlendi	10	9870	5.9893320985016	5.77383875222907	10.120676014017	9.8796937619865
1401	şeyin	5	9868	7.80622554589363	7.67568905257309	9.33496413552337	9.44506760297945
1402	gitmek	6	9858	8.08998664526177	8.35311209597909	8.83014823036928	8.74787497485186
1403	civarında	9	9854	7.48082290376084	7.3334546124913	10.5257278480069	10.5489397343478
1404	olduğumuz	9	9851	7.39756449015062	7.31362289416921	10.3902154796429	10.4477919998023
1405	vermiş	6	9846	8.69612254494886	8.61245058255039	10.3327555082195	10.191109671659
1406	seçimlerde	10	9841	8.25285504569716	8.08790653317919	10.2316798126245	10.4098798745856
1407	kalite	6	9832	9.99358918681125	10.4764926958964	8.64640943360232	9.43220048590907
1408	devreye	7	9826	9.85363387743235	10.0827549381405	4.98641154922367	4.78264955259375
1409	dernek	6	9823	11.3314900362632	11.5366367663528	8.89746179119025	8.85015127515407
1410	dizi	4	9805	10.3122452286737	10.3103903833999	9.72760699984859	9.76885950297964
1411	akademik	8	9802	10.8788339531132	10.9736668331247	8.49597101896412	8.44706351400592
1412	valisi	6	9791	6.23158738253534	6.48237470030785	6.56116905944008	8.25580547704111
1413	gazeteci	8	9788	10.8572489169499	11.0731938195538	9.67252141373801	10.0662357531197
1414	olamaz	6	9787	9.6204488280375	9.69084594263167	10.7682137076776	10.5629910773381
1415	akıllı	6	9785	11.4123939341858	11.4417957696613	7.23737774558421	7.15431974707838
1416	bilen	5	9778	8.15612851526534	8.5445663980272	10.4384697957399	10.5698349853931
1417	siyasal	7	9772	11.4511146505692	11.4749842223996	8.29568992467964	8.56349207775669
1418	hakem	5	9766	10.2693903444275	10.4792749652764	8.75443377993215	9.11518640618923
1419	hizmete	7	9746	9.54123405703844	9.64600481090028	6.15454021612852	6.10070223975238
1420	eylem	5	9745	10.5859260108135	10.7197856806778	8.42914299863449	8.63570508914612
1421	projeler	8	9744	10.1490634078304	10.1384894432913	9.64614952200481	9.71840033138346
1422	evi	3	9742	8.98857638398411	9.04304762446446	10.2045590824154	10.680020375986
1423	ailesi	6	9736	8.80777524306706	10.4332678467757	10.8341261032284	10.7868411683593
1424	salonu	6	9724	6.13358851331959	5.9125910470604	8.48572515579468	10.8300124022469
1425	arka	4	9716	10.4960014414869	10.7978264328262	4.57581868684718	4.37245969981999
1426	basketbol	9	9716	8.56428373210969	9.48344107037048	7.07288380389239	6.99675025211585
1427	fayda	5	9694	7.03085086629959	7.54010336555957	6.99272041470746	6.97645158189556
1428	kadının	7	9694	10.7864364924638	10.844804995176	9.53097169881139	9.60375524595817
1429	hafif	5	9680	10.4564898509157	10.5556465047711	8.26602622388921	8.37851008737642
1430	oranında	8	9674	6.64879479284465	6.47910224521855	8.03455952495907	8.05242035376383
1431	bayramı	7	9673	5.18997569487475	4.95781537691573	8.29234033452429	8.83511936256205
1432	sahada	6	9654	9.819227525439	9.80157631940304	10.4583628696568	10.550275415816
1433	risk	4	9649	11.0418828615706	11.1064294592974	7.4866366664012	7.50344802679162
1434	tavsiye	7	9641	7.99312340599647	8.29659106778654	6.71371031004544	6.6385532733002
1435	yalan	5	9620	10.871301671004	10.9565690963542	8.2363929625426	8.26180442464979
1436	aşk	3	9610	10.777073577177	10.9496768835165	9.60251919049357	9.61909951057706
1437	manevi	6	9609	10.4268599479179	10.3575309784841	7.73959181759686	7.81122342033753
1438	geçmişte	8	9605	11.454411225137	11.439112874201	10.3327020240168	10.3995350319729
1439	ücretsiz	8	9589	10.0101721810237	10.0593051696317	9.06250769856418	9.09687164505228
1440	açıklamalarda	13	9588	7.76480951251222	7.68919299296508	4.47197485753126	4.26055463590055
1441	hata	4	9586	10.650429679225	10.7286872880916	9.02056943418227	9.10713980369739
1442	yapılmış	8	9576	9.14838043880526	9.26633411112008	10.9620939977428	10.9128430835533
1443	bekleniyor	10	9573	6.2879814385939	6.27953866078999	10.2612413556533	10.0235753599403
1444	beyin	5	9569	10.8861026852962	11.1968893885197	7.27988516112983	7.392374168115
1445	temsilcisi	10	9562	8.67344999410424	9.37565527414492	9.20421868596509	10.8946420549029
1446	not	3	9562	9.93717501055904	9.96643192491688	7.61544930164359	7.7426949681612
1447	gelerek	7	9549	6.48587204606094	6.44151640699547	10.6106531226852	10.7302421381689
1448	adana	5	9536	11.3421037153649	11.3685566985414	8.34929624365135	9.53207332907048
1449	zamanlar	8	9535	8.67415932964635	8.65835613421074	10.6067073889024	11.2770822860904
1450	politikasını	12	9533	1.43476374020331	10.4017680135745	1.77253456822206	1.66757708358962
1451	ilaç	4	9533	9.77686387763541	9.79310483639883	7.91940429883152	8.79677464976122
1452	benzeri	7	9532	9.80100063360764	9.74766473728499	9.3665000608524	9.46333615635998
1453	balık	5	9529	10.924945724187	11.02766075286	7.61743502152933	7.70701578049208
1454	olmazsa	7	9504	9.49145886606227	9.48499718270538	7.6035026015523	7.8859581279076
1455	uzmanı	6	9497	5.66735927992578	5.60980506164233	7.51638140539595	10.6899103537586
1456	aldık	5	9492	8.18564192063401	8.17281955647124	11.01100600441	10.7829896538375
1457	müdür	5	9484	8.86227033303329	8.78190771259092	7.10415822268945	7.1185585204334
1458	geçiyor	7	9472	8.2259827019109	8.36148026829934	11.0111922344504	10.7969934444291
1459	başı	4	9471	8.57336979414858	8.59252502324563	9.12245774993209	9.327030560584
1460	ülkeyi	6	9467	11.1835032791943	11.1749721991194	8.19162273415127	8.36962289409144
1461	bekliyoruz	10	9459	7.61874444190088	7.70287998110119	10.4360736236673	10.2251765816202
1462	ayak	4	9457	9.75376922833776	9.90350181161897	5.08778297853636	5.4266593811069
1463	meyve	5	9454	10.3030690701585	10.2604507718569	7.97466019519691	8.10067493888282
1464	yeter	5	9452	9.99169671440401	10.1994449434244	9.0527062678854	8.89995915694724
1465	geleceği	8	9448	9.49872417517482	9.66667068639349	9.76520605984165	9.7498688094359
1466	doğrultusunda	13	9443	6.29011613884513	6.2001593200614	10.6018058850021	10.69404102674
1467	emre	4	9430	8.26684901546335	7.97153771025362	7.01370799639644	8.5950907199465
1468	dönemin	7	9415	10.9396327462838	10.8788773383645	9.17668709304298	9.26130121786457
1469	saatlerinde	11	9411	4.26817166037122	4.06458808242727	9.7602051500809	9.97471361596017
1470	düzenli	7	9411	10.6245376140024	10.6765796670134	8.81769525583424	8.74733469980499
1471	düştü	5	9393	8.07830110694524	8.19996638213014	10.8598878319978	10.6364827719509
1472	bütçe	5	9390	10.9222690127929	10.945258506021	7.17798091803944	7.31011650074696
1473	maruz	5	9385	5.6659072819577	5.70749873066162	4.53731964942199	4.45784579792003
1474	süredir	7	9385	6.98011275504432	6.83820001514917	10.0525477834545	10.2265808805486
1475	sizlere	7	9383	10.4489501359854	10.7129494406005	9.81831680100235	10.0164373129031
1476	göç	3	9382	10.2597260699019	10.4911920305683	8.55430222539661	8.73595686839156
1477	maliye	6	9381	11.4547806171049	11.4220970658934	5.399277083147	5.45738554699819
1478	komisyonu	9	9374	7.12928293921287	7.4936911385545	9.32210182225561	9.68446915055006
1479	kaya	4	9372	9.01512906338509	9.81940518315483	9.64307694974769	10.096275365653
1480	adamı	5	9372	8.0085112779912	7.95446978267679	10.53697896856	11.0040431686586
1481	gördük	6	9347	9.2021072643033	9.41377878309104	10.828890297327	10.6125976866871
1482	verilmesi	9	9347	8.76905354766703	8.77562443829557	9.6283914185542	9.51349686584239
1483	kongre	6	9345	10.3027798067372	10.9325472704309	8.9249518281573	9.1215944714041
1484	bilir	5	9338	7.60050921237748	7.56477521377335	10.7775008220671	10.6247872005026
1485	bizleri	7	9322	10.6023042992536	10.7371359678835	8.71857995176658	8.92898485770366
1486	top	3	9307	10.2968277336567	10.4106501367572	7.46320856898256	7.87243991322058
1487	gördü	5	9305	7.42222100232568	7.36267289658466	10.9121523388217	10.6755576816737
1488	gereği	6	9302	7.59555202690252	7.64606562516087	10.7359274521076	10.7410155095698
1489	beklenen	8	9300	7.95500495726268	7.91238439781926	10.0256335531582	10.2366444677753
1490	ödül	4	9288	10.4541987319673	10.6910748876299	7.16743558409065	7.17698255467472
1491	alır	4	9286	8.63727343584967	8.63518586542744	10.9999603189544	10.80240558769
1492	zorunlu	7	9282	10.3452361476821	10.6550784071179	8.3695301676736	8.39076847697498
1493	kişisel	7	9258	11.4727114420411	11.4666581572731	7.50229484028469	7.59683377257974
1494	yanına	6	9254	8.97898772754165	9.31524895075867	8.72820386642745	8.78067789961419
1495	toplantısında	13	9250	5.69641082416547	5.5084440313663	10.137006944005	10.0939064241045
1496	görüş	5	9249	9.60484531542258	9.60400590614281	7.83605614771901	7.71391878506895
1497	gerçekleşen	11	9247	8.58180025719455	8.7616207226299	8.83583598139788	8.80467279061409
1498	kendileri	9	9244	10.5025530979832	10.6759278858081	9.96776297058194	9.98764613417585
1499	ülkemiz	7	9228	11.4692636651547	11.3906339772728	10.3385717905409	10.2046945696262
1500	açıldı	6	9223	7.20151628724326	7.02798163719697	10.6800191852065	10.4480516014604
1501	renkli	6	9222	9.85663238957717	9.89987517180159	8.29678035420697	8.42332587657377
1502	azından	7	9221	5.60336212265691	5.44927646586262	10.6407558606635	10.8002549456179
1503	sürüyor	7	9213	7.52095974492167	7.50256919119698	10.6949319381301	10.4694275594413
1504	verimli	7	9209	10.0826540532006	9.96861768578431	9.52975281393025	9.59606729997934
1505	düzenlediği	11	9209	8.63394121726806	9.22833084320232	8.62645352529061	8.63406550486236
1506	zamanı	6	9206	9.20893720595583	9.25021614536462	9.70102995088305	9.66794893578596
1507	bildirildi	10	9197	6.06767488655542	6.06234688041222	10.055839932144	9.81791061499703
1508	karşılık	8	9191	7.79800469989511	7.87342284931996	9.46711605687492	9.36814507311884
1509	gurur	5	9190	9.66526604923158	9.78741085069259	4.87867023750915	4.88960559062975
1510	ege	3	9189	11.3524821764088	11.4572620922048	7.46335787954207	7.37287607510921
1511	yüzlerce	8	9188	10.912828932575	10.98262176668	8.91980093783105	9.02437399960662
1512	zorlu	5	9186	11.0371088400834	11.2022059847522	8.65976863175181	8.89952275456677
1513	haftada	7	9184	10.5657840635871	10.5243508116586	9.83213298356648	9.7690812893326
1514	direktörü	9	9183	4.69645806826715	4.29737236199877	6.83597756393246	8.4352812975116
1515	oldum	5	9175	7.78459610726862	7.78890556738564	10.8812796122446	10.6926871889029
1516	yönde	5	9167	7.6604721604762	7.53319186535021	9.04632780697525	9.15560313482495
1517	geldik	6	9164	7.69644752293881	7.679558683756	11.1197595622007	10.9226894558572
1518	resim	5	9155	11.0374019297927	11.2171967887651	8.71579913343977	8.68323384610793
1519	çay	3	9136	10.296209869508	10.3252398450818	7.58384277079999	7.6379111035657
1520	iletişim	8	9134	10.5937676315236	10.5404009277416	7.77172303417153	7.70744139150768
1521	iyice	5	9116	9.68511492410352	9.8992021068289	6.32267265386303	6.89519202008175
1522	peygamber	9	9116	11.1622194097725	11.2944652072629	5.52472515172124	5.09357490736545
1523	kalkınma	8	9110	9.4485481453091	9.80539936799583	7.07636649462988	7.08170278785791
1524	üretimi	7	9103	8.6766305953501	8.64458428957929	10.3537169367759	10.3565516580185
1525	oraya	5	9102	10.6207515855001	10.7435231421444	8.96763448425316	9.28420263980682
1526	model	5	9078	9.88699189129756	10.1360542635075	10.0873048889625	10.614133232601
1527	etki	4	9071	9.29610430066418	9.41940241789557	8.44936232542625	8.48022199236232
1528	zam	3	9066	9.14590588690412	9.32518930215972	8.80891425083976	8.89408886087315
1529	lise	4	9064	11.2182887265034	11.1822487153171	7.43528272989153	7.23005162287887
1530	dili	4	9049	9.08547735237691	9.88153388922195	10.2794558485245	10.5928342977113
1531	mesele	6	9034	10.4893298706882	10.5363354596657	11.1634925969382	11.3022158715046
1532	renk	4	9028	10.0624522244155	10.2030507284782	8.12360919833482	8.41527318940517
1533	kimin	5	9026	10.9675141666935	11.1318472943814	8.69438456544628	8.90051730798451
1534	geçerli	7	9016	9.70096621829085	9.70351487396519	9.77859858166416	9.73627321868769
1535	değişiklik	10	9007	9.42105812461307	9.63895426276252	8.87824933127784	8.77142526704998
1536	saha	4	9000	8.88988213818215	8.69174969725912	8.08316118332221	7.92120325556079
1537	bina	4	8997	10.7850208957632	10.7963578178226	10.2472816083074	10.4075899406777
1538	emek	4	8994	11.1944879312577	11.1977896117767	8.27157789647194	8.25138517193385
1539	etkinlik	8	8984	10.8788251032012	10.8645638746172	9.9360866382219	9.91941553837261
1540	sarı	4	8977	10.8849099294201	11.1605351047301	6.02026788662845	6.42933177806159
1541	sürecinde	9	8970	7.43700168690811	7.44444259554138	11.0843903528353	11.2380541166258
1542	korumak	7	8965	7.26375572749312	7.35725895233368	9.66507585597492	9.60132135130523
1543	bakanlar	8	8961	11.2767502621121	11.4014070345126	5.89621417582427	5.88755709149746
1544	hali	4	8960	8.99787987036388	9.15540023630723	9.72812508812503	9.83149120764996
1545	katıldığı	9	8955	8.77149262908006	8.86517341889686	8.78226611043758	8.73448375857798
1546	fiziksel	8	8950	11.3185547217933	11.3566870310295	8.53909821664534	8.44810741131408
1547	açıklandı	9	8946	7.61085038683142	7.52844494304924	10.3187227523189	10.0798613192271
1548	kendisinin	10	8940	11.2465783014565	11.292951043139	10.3825855652052	10.5667224277375
1549	başlar	6	8939	7.53950961954046	7.63197704498142	10.8881091281281	10.6787014752387
1550	sonuçta	7	8934	11.6493156573027	11.6653735425776	11.2550279753238	11.4552051007728
1551	budur	5	8931	9.25360605845073	9.25847301433705	10.8055614169564	10.5910856897071
1552	cep	3	8930	11.0082728209847	11.1484339148172	1.61652683463141	1.46239897853079
1553	düzenleme	9	8920	9.56450307853891	9.48370008868251	9.86440603148197	9.84178307371595
1554	ediyorlar	9	8914	7.80137412936983	7.78915136863779	10.9439069741572	10.7088305810388
1555	kilometre	9	8895	7.97993932819957	7.76170622910378	6.24840003846361	6.11066443371664
1556	gelince	7	8893	8.09796001231767	8.38014052532112	10.9715444323724	11.1152303568183
1557	verme	5	8884	7.46721311044171	7.2637953289474	8.27244181281706	8.30491939833715
1558	yaptığını	9	8880	8.91048318533182	8.8925023985896	9.02550679242012	8.91532780005161
1559	olmayacak	9	8872	9.93475884918109	10.0186625519293	11.2085176012257	11.0851398834175
1560	aralarında	10	8870	10.1732718791275	10.0553225593548	9.69439565810716	9.85199946739121
1561	mahkemesi	9	8867	4.26247550096071	4.0650970298648	9.28511455714357	9.93965869357141
1562	haklı	5	8863	10.5141995560959	10.6550842140963	9.25617113045597	9.17071906865346
1563	paşa	4	8855	6.3318108376822	7.39613337538804	9.2868976588126	10.1312301181661
1564	asker	5	8845	11.0050023525952	11.1993768964252	9.84486045707009	10.0792933491694
1565	noktaya	7	8838	9.70769986878262	9.65081716504987	7.77722032986598	7.86183657749136
1566	oranda	6	8836	7.97265082503288	7.97736699249225	9.46369212388727	9.75503206845003
1567	bireysel	8	8834	11.5903439986008	11.6681093869455	8.61078076726925	8.62497859310104
1568	deprem	6	8828	10.4154837184806	10.4296921258937	8.57115576171964	8.66926639453084
1569	yaşandı	7	8823	7.51977031044331	7.42828036698642	10.7823401327614	10.54551289749
1570	hizmetler	9	8814	9.21570313435711	9.12097494380501	9.75969009370933	9.77041686090864
1571	kitabı	6	8813	9.64651773658056	9.72017776397915	10.3673764078461	10.5598591407254
1572	oğlu	4	8812	9.38072364272264	10.1750428881554	9.46435717928643	10.9889034198343
1573	üye	3	8808	9.57214089257714	9.83064192487897	9.12998101891772	9.21347868602041
1574	politika	8	8792	9.58763915336739	9.67206407284031	9.24485749548245	9.43100956198863
1575	gelin	5	8778	10.352266803174	10.8197753267217	9.6423179889307	9.68231438998972
1576	olmasa	6	8774	10.3555265340539	10.5260941343898	8.90208049596196	8.61367360304895
1577	aksi	4	8761	11.6892236443754	11.7153908671494	4.42981003200704	4.17146925837847
1578	seçime	6	8758	10.267628463278	10.2102308625687	7.86360590304892	7.93535086249968
1579	döviz	5	8740	11.0461320467941	11.0515651219959	5.6105982805657	5.5860988611852
1580	gelişmelerini	13	8728	2.86081564943662	2.64740197593316	1.0191727655439	11.1381290531824
1581	gerçekleşti	11	8724	8.62000914500548	8.54827382716133	10.4466178484693	10.206929290878
1582	olaylar	7	8712	9.60769748032321	9.75024654525776	10.4349526553347	10.4785448542523
1583	ince	4	8710	10.32721018612	10.4338742360404	7.60401316974049	7.72122672283293
1584	yıla	4	8709	8.12448345960982	7.98472342915984	7.6444927730084	7.53858928437741
1585	yarım	5	8709	10.9134714228299	10.934877602793	6.18536141927682	6.25182045184433
1586	gençlerin	9	8703	11.0736257715803	11.1046282471822	10.2477124993667	10.3050130555375
1587	hayatın	7	8699	11.0183109978036	11.0105448138522	9.00251622539775	9.05732943108752
1588	gerçekleştirildi	16	8693	8.02660406413187	8.0122822965955	10.2561033559735	10.0200104373093
1589	çaba	4	8691	9.75075106646823	9.66314822239665	5.20810281734286	5.40918691059851
1590	dua	3	8684	10.4837547272438	10.60115086267	8.48235933866688	8.4935839640373
1591	pazartesi	9	8683	9.72080407729061	9.61674445649965	6.21483682772705	6.12144707501486
1592	insana	6	8680	10.8786059129412	10.9594618888822	10.1187910342886	10.3321884459688
1593	yapması	7	8671	9.36689878235561	9.35045881016103	9.01716640896838	8.87165495843708
1594	ülkelerin	9	8668	9.53133358430068	9.53350581583134	9.78695715421462	9.90596349793317
1595	rekabet	7	8668	10.3190213064278	10.4330173894239	8.30505950455305	8.65187938655677
1596	festivali	9	8662	6.43116833330695	6.31402043434759	9.79160254716944	10.7210282736668
1597	çalışmalarına	13	8658	8.86038215395317	8.79256999405448	8.34026829867474	8.23463889939815
1598	tip	3	8653	9.37647804952694	9.3745815207153	9.22828124256713	9.51927487957355
1599	açtı	4	8644	6.71385460581596	6.51552961045945	10.786193741396	10.5530482862271
1600	güncel	6	8642	10.312929062205	10.1279976442466	9.08550510386148	9.71095504925564
1601	bazıları	8	8640	9.73904368008891	9.91506531041884	10.9172413298705	10.9341229611828
1602	yaşıyor	7	8629	8.66661163593445	8.62840789605195	11.0566207732703	10.8321191536376
1603	herkesi	7	8625	10.7496078772698	10.80191225447	8.25189072899583	8.45488736786286
1604	dijital	7	8625	11.412962027672	11.6377895058171	7.6844677431941	7.70263754837222
1605	gazi	4	8614	10.0702763142036	10.8300805807293	7.60061716303205	9.02097027663304
1606	bizzat	6	8613	10.6670513218647	10.9288636058795	9.21117535152063	9.27546252783653
1607	olayı	5	8608	10.3312502879015	10.5255440058478	10.1834464403759	10.3024094069965
1608	kaynağı	7	8604	7.65048443894309	7.56046995648348	10.4478843615335	10.4515015029612
1609	psikolojik	10	8599	11.5313204502917	11.5179236036311	8.22683091567777	8.3419283966662
1610	kimlik	6	8599	10.2291893540157	10.5698941154906	7.25815670091656	7.50928043955809
1611	tehlikeli	9	8595	10.8308661355097	10.8274468136561	9.84554890427753	9.93505868951951
1612	tanesi	6	8595	9.05028727131687	8.87844458885517	11.2887131345288	11.4525756783612
1613	denetim	7	8592	10.837742777057	11.0079090889822	8.93497839753602	9.1335829168538
1614	oda	3	8590	11.0811680259482	11.3839729486142	9.36359739040611	9.5233069686993
1615	aracı	5	8583	9.13486931148319	9.12775297192962	10.1977027336721	10.3548150861201
1616	gaz	3	8579	9.12303569801312	9.48873793026431	8.48784332648569	8.92267837574131
1617	akıl	4	8570	10.9899012519593	11.0615190393944	8.50208294685735	8.57272497646506
1618	aksine	6	8561	7.62769015084295	7.88657685670674	11.0348124625565	11.2924837696228
1619	değişik	7	8550	11.1431355651454	11.2082829956669	8.51552413338054	8.50009204291522
1620	nüfus	5	8544	10.9500372582724	11.0214008275551	7.7478697694003	8.01118561356894
1621	kendimi	7	8541	10.330136042999	10.4673190151575	9.10417560682051	9.61966545453356
1622	olmayı	6	8540	9.41492188165966	9.34841473832561	8.01489758013526	8.07243303068082
1623	çıkıp	5	8533	8.47106879092057	8.44029420877179	10.5700391760268	10.7227225774696
1624	güvenli	7	8530	10.9366017177132	10.918228131007	9.94162425718794	9.89604727897348
1625	sigorta	7	8528	10.6102318505924	11.1321533416868	7.34462367298817	7.46823981494265
1626	durumun	7	8528	9.9516040264895	9.87880690165938	9.74039740706124	9.89850138019759
1627	alternatif	10	8524	11.1841521361812	11.3887954537508	9.61098023013869	9.63955899943446
1628	içinden	7	8518	9.27385474693748	9.38225267653797	8.82783974793278	9.10193910740426
1629	yedi	4	8513	10.6031525328802	10.7218386765463	9.17315288599337	9.33391840976711
1630	çekiyor	7	8504	5.52368875638363	5.39658231667128	10.852688310062	10.6170110745094
1631	nereye	6	8503	10.2297059090458	10.3345183479057	6.34285434884811	6.6034124370991
1632	oynanan	7	8502	8.92071716590755	9.39862615699024	7.3879589535938	7.41666822919226
1633	konuya	6	8481	10.8490503352152	10.8683321176386	8.41593852979408	8.51986352332959
1634	yağ	3	8478	8.7965361386335	9.00799616427977	7.27015149015214	7.43244221762269
1635	verici	6	8477	4.6056354648584	4.43420039750463	10.8547821947979	10.8641331657982
1636	uyum	4	8477	10.144095954484	10.3250762560522	7.62781798632489	7.76984954271088
1637	sefer	5	8476	9.30483872008712	9.26178347663654	10.2664539736589	10.6669899763658
1638	sistemin	8	8470	10.4573706620725	10.4789640522559	9.842830279603	10.1133382703771
1639	halkının	8	8470	7.57741707608028	7.70927416107274	9.96914117637645	9.9314160229175
1640	diyorum	7	8465	9.27175093922335	9.878391506992	10.7388916018313	10.5288121667521
1641	onur	4	8465	10.7469347111909	10.8541301594114	7.32953266398808	8.07945037215156
1642	şunları	7	8462	9.85844556665103	9.96112881865041	4.99543369092299	4.87110631909361
1643	ölçüde	6	8461	7.59827595522572	7.60489015170489	9.26925877459309	9.65319098583678
1644	oradan	6	8461	11.070571372186	11.1965605037926	9.48445111164971	9.66613391949316
1645	parçası	7	8433	9.01762861877825	8.88734859235673	9.94746766622727	9.84082984071061
1646	değeri	6	8427	8.43588918540343	8.39124376208928	10.2643715559721	10.2103324775072
1647	sonuçlar	8	8425	9.19403173874811	9.12952348293652	8.74530710115517	8.87629592656905
1648	görevini	8	8424	8.27632479181366	8.2808097301755	7.57327369155993	7.54153419376732
1649	gördüm	6	8421	9.16351267058189	9.55838786852361	11.1603394623379	10.9717753217033
1650	birileri	8	8419	11.0295761315611	11.1541819409167	10.5751124769048	10.741647907121
1651	süresi	6	8413	7.41587382399907	7.67012901783367	9.63183038617326	9.61478262157756
1652	sayfasından	11	8413	0.542053641320528	11.9077825535696	2.975677384492	2.74339788718678
1653	sağlayacak	10	8399	6.17597390057223	6.26824742804825	11.2778320312826	11.2212276644755
1654	nem	3	8384	7.39539238321991	11.4315812051917	7.80032879997125	9.59747081054839
1655	verdik	6	8382	8.05016232991989	7.97225792070296	11.1671765003434	10.9560414610833
1656	yoluyla	7	8377	7.92401791558999	7.90825722090071	10.0431777979876	10.4272032986216
1657	sektör	6	8372	9.04535254355292	8.89413593724877	9.64362993021527	9.69582786889381
1658	dev	3	8354	10.7068954907816	11.0174101043123	8.64245859424943	8.78070118197405
1659	projeleri	9	8353	9.93141582921788	10.2253965676491	10.2910169935791	10.2883863209162
1660	mesleki	7	8352	10.8801618961434	11.4868140191213	8.14538342396878	8.14730639544777
1661	olmanın	7	8346	9.34726400351112	9.33822677296603	8.40528317775194	8.35423782909249
1662	düşünce	7	8342	10.7906589079837	11.249810472721	9.64317047040475	9.60207452173245
1663	elinden	7	8336	9.50507939818106	9.84554572040122	6.92128577077133	6.84493791437223
1664	reklam	6	8313	11.2833052533714	11.6201413042819	8.40293305652419	8.61773085934505
1665	heyecan	7	8313	11.087197104252	11.1752800559966	8.43752735297687	8.38449496523805
1666	kanal	5	8313	10.8547904977901	11.8345680176935	5.71893586519283	10.4730237151456
1667	çocuğu	6	8309	9.80236730150529	9.73655491565216	10.5876246549774	10.7022723022625
1668	cami	4	8294	10.7106096397506	11.0903647164877	9.59997702127479	9.59900444956276
1669	giriş	5	8289	8.90256791111855	9.00479187715056	7.70148790603966	7.60477332696149
1670	yaşar	5	8284	10.1043527999896	10.0838368985001	8.76804493989633	9.95633432708345
1671	yapıp	5	8278	9.00087874749888	9.09162977554603	10.2921531496183	10.3517069123167
1672	ümit	4	8273	10.3086930869959	10.3853683242931	6.4785831459561	7.58555524492417
1673	yapıldığı	9	8260	8.36667927031049	8.48186963634157	9.92286972313816	9.92981801676651
1674	kurul	5	8260	7.25948651450056	7.10074423019013	9.11720752048718	9.62917142326828
1675	kullanan	8	8246	8.57698138404543	8.63159263503458	10.1424108412216	10.5220808883761
1676	alanlarda	9	8244	9.1930638042888	9.18464881883877	10.7047858320376	10.8626034408273
1677	okuma	5	8242	9.8161701036793	9.82869647442617	7.34542232026864	7.19096037638263
1678	mü	2	8238	6.58590887474354	6.55227096562119	7.88894651935695	8.29593640948865
1679	kritik	6	8234	10.8708204570619	10.9481425246927	9.43654822446338	9.51011425350544
1680	temin	5	8231	8.53990672191972	8.79297865796013	7.10611569377844	7.08362724484545
1681	kurumsal	8	8228	11.4160037371891	11.8385989718945	8.57153371197162	8.97328635671603
1682	bakım	5	8224	8.86078365336669	8.83512499680281	8.36360990370063	8.31009906961601
1683	performans	10	8223	10.3021985410573	10.4613876458325	8.2731876546983	8.28156499889668
1684	hastane	7	8222	11.6332061685918	11.6688409100151	9.32151039871009	9.36248852645498
1685	der	3	8221	8.98026542467526	9.84842861931825	10.4301269105852	10.8834991981437
1686	gezi	4	8221	11.4502827181057	11.5779807424059	6.91101626491343	6.92422207266206
1687	olun	4	8220	6.51947493641075	6.22910351356913	11.5014691624172	11.3676226651443
1688	enflasyon	9	8215	10.2066553150088	10.1870265072144	8.31055183053392	8.25191933228346
1689	bildirdi	8	8211	6.4439835279192	6.54512572012635	10.290798792881	10.0519741439281
1690	isterim	7	8204	5.60968642881662	5.55486222383976	10.7901062131921	10.5633077309888
1691	uyuşturucu	10	8194	10.5088216598996	10.624621420665	6.76387507223926	6.69389503591986
1692	yaşlı	5	8194	11.0853326742975	11.0093260920792	9.1827229394406	9.14291899756897
1693	bünyesinde	10	8188	8.675996961196	8.71921599014867	9.02335708416459	8.94585581259074
1694	sağlam	6	8184	10.4487772097545	10.7937652116954	9.99824900064329	9.93860894931225
1695	kullanmak	9	8183	9.16905993031314	9.24364514444851	9.69742800255702	9.71357756845128
1696	görüyor	7	8179	8.60844423447809	8.56983402568791	11.1054893355852	10.8745602273395
1697	kimseye	7	8177	10.3219231566824	10.3463088158586	8.30089280971257	8.89292703547012
1698	değişim	7	8174	10.9887162107204	11.0449523902086	10.1115778984018	10.0890231173782
1699	ligde	5	8170	10.643511149758	10.5591841201155	9.58892667832951	9.58804210112644
1700	kentin	6	8165	11.5853260267468	11.5404135741891	9.80000526234878	9.75341211009503
1701	üstünde	7	8162	8.17357585586968	8.34426213815875	10.3950181699893	10.6189041061864
1702	meselesi	8	8155	8.8896087575033	9.33101115073974	11.3310326606982	11.337680553561
1703	başarılar	9	8152	7.81522032037053	7.8209872027605	4.43390783998066	4.28291068665348
1704	çalışmaya	9	8144	10.6059200585554	10.6096908931303	7.97011247546434	7.88459009755985
1705	partiler	8	8143	8.12401717375042	7.99312957640583	10.7963378299271	10.8869132905464
1706	temizlik	8	8141	10.9317694110447	11.0442752216697	8.75967216096954	8.99309350125047
1707	alması	6	8140	8.49542779153067	8.37918005923498	9.87724133690521	9.7269458914991
1708	sevk	4	8140	6.75329285878271	6.92903231661084	6.71769058301913	6.66894783624792
1709	olmuyor	7	8140	9.35901403072358	9.44271983513963	10.9945181378307	10.7931636274677
1710	biliyorum	9	8133	9.07961972147473	9.36231754704317	11.0902461225128	10.9096970717036
1711	gerektiği	9	8129	7.15118232256503	7.24643484000641	8.70007161889532	8.55906673205986
1712	hal	3	8124	9.9944070596852	9.98763387896205	8.16798738477895	8.08756224750405
1713	arkasında	9	8109	8.40575760840712	8.46622793582531	9.90954364463403	10.0310253828938
1714	ödeme	5	8101	9.68382694307318	9.72523552102433	8.52532834845736	8.57982356871138
1715	veri	4	8094	11.0030280463226	11.4366132259177	7.45516227183233	8.43071513371716
1716	inşaat	6	8090	11.4030316034892	11.4656588312936	7.49319313659259	7.39805404839707
1717	kadro	5	8084	10.3346156851347	10.3628660398157	9.33639410936146	9.4971006929241
1718	hakkını	7	8073	8.74039585881387	8.83821795332327	7.96756119576525	8.02373165135427
1719	bölgenin	8	8071	11.5511117592982	11.5137767893991	9.85759641177078	9.92738719980186
1720	yetkili	7	8063	10.6296229675605	10.8116583849975	8.28880232637701	8.60321369368465
1721	ufak	4	8059	9.79634245206003	9.76732761300105	7.70437839837896	7.67360840072104
1722	daire	5	8058	9.60033905548396	10.5921661759275	7.23219833658371	7.24770137041654
1723	adil	4	8048	11.3486351551073	11.2678454836969	8.86311587825278	9.23061331944303
1724	olmalıdır	9	8040	10.1171812379545	10.1459275364427	10.8338681769516	10.5995177528756
1725	sanatçı	7	8039	10.2679105531836	10.325834642546	10.2216783521123	10.940447690981
1726	nitekim	7	8034	13.8457681245713	13.9412802671041	10.8339798645322	11.2705352142142
1727	sözlerine	9	8030	9.06670132223828	9.31739419738783	4.66357813120029	4.40925981209154
1728	önemi	5	8021	9.33841449757886	9.48455409751067	9.93404258254017	9.86791542198819
1729	ulaşım	6	8021	10.7585057061275	10.7179786070963	8.69013484908159	8.59180711402367
1730	annesi	6	8021	9.3787327573632	9.85584772782918	9.42409452808121	10.8652128295255
1731	dikkatli	8	8017	9.79601772209998	9.73694595715349	7.546585398671	7.60001501178069
1732	emeği	5	8003	8.53172297972087	8.42121226061082	5.71398730362009	5.58940229483412
1733	tedavisi	8	8002	8.005119753754	8.1031127326526	10.3985233218154	10.3305703397923
1734	dediler	7	8000	8.87983946367811	9.8928856478988	11.1050792520862	10.8823787526961
1735	gayret	6	7998	9.10466208817846	9.17644096241048	7.31546861827735	7.28725452172612
1736	atan	4	7989	5.93781290691912	5.73831366324841	10.2758039192458	10.9338721230541
1737	bölgeye	7	7987	11.1002501297709	11.1258420887163	9.77618407520544	9.85255937130479
1738	sizler	6	7973	10.2730508942622	11.2266914512984	10.1332149198591	10.1477322696279
1739	eser	4	7965	10.0608371529126	10.1259488315	10.2602526482692	10.4149464123728
1740	suyun	5	7963	10.4546009988082	10.5604065930508	9.16499263087898	9.36001647977106
1741	sermaye	7	7962	10.1786798849964	10.3014713052846	8.01853899436289	8.51899654434382
1742	cezası	6	7958	4.95392954686567	4.77027617883265	8.66431586839229	8.60348319297623
1743	faydalı	7	7951	9.95756971146285	9.97279374581616	9.2267196309279	9.14443556499672
1744	çıkmış	6	7949	8.18272461745394	8.14667671160814	11.2266015871017	11.1279660776839
1745	sekreteri	9	7949	4.96932899504995	4.70169449547229	7.4889177959994	9.18710644169094
1746	dönüşüm	7	7948	6.03672978596211	5.88692968052486	9.50190173246994	9.43440577239028
1747	çift	4	7947	10.9607360259225	11.0390375398958	7.55906228995704	7.72060964060887
1748	tarafı	6	7947	9.03265739240643	9.78127015290362	10.8862783404619	10.9141358547734
1749	bakalım	7	7946	8.72490136291011	8.81484577489889	11.4448487383322	11.415194044179
1750	işleri	6	7944	10.0641498822221	10.0628067637233	10.4502472233478	10.5230691939566
1751	saadet	6	7939	11.5104987213588	11.7907725370338	4.67930325379703	4.35305649991173
1752	muhteşem	8	7932	11.0497405838504	11.3199254483339	8.89494266720294	9.26992828262239
1753	seçimleri	9	7930	8.31507141973469	8.21481673801506	10.111610437424	10.0866237667001
1754	ruh	3	7930	11.0037168466757	11.2067114706637	7.25552928974896	7.32771476943927
1755	yapımı	6	7924	9.04713811988887	9.0456983565191	8.9347693751061	8.98510784444652
1756	hastalık	8	7923	10.7244365287552	10.8116044033837	10.2907998465106	10.3461765643822
1757	krizi	5	7921	7.03149801514001	6.76764612205161	9.17676104616987	9.18363220039597
1758	güvenliği	9	7920	8.77986228581119	8.77863987359324	9.82717958836273	9.71830799938893
1759	tatlı	5	7919	11.2046166943737	11.1794948054903	8.70975478817845	9.05099961123412
1760	dışına	6	7910	6.50565846392637	6.18745864688381	7.04222181937066	7.24534695202455
1761	diyorlar	8	7906	9.0753362223758	10.1557132803227	11.000203495877	10.7858112105464
1762	şeye	4	7898	8.06675753659002	7.93370551603331	7.87170926856651	8.04923024476525
1763	erdi	4	7894	2.14853537203467	1.97286474351385	10.586090767342	10.3912782191182
1764	işlem	5	7890	9.30569526370295	9.32198640649043	8.18906994332995	8.15822046195503
1765	yargı	5	7887	11.366365691288	11.3163292874611	8.64554712767867	8.57429442211169
1766	geçiş	5	7884	8.43502730224568	9.15990851737394	8.0524934455466	8.04097880636328
1767	sisteminin	10	7883	7.47923750051883	7.49126409561623	9.91974400055525	10.1938640070967
1768	fiyatları	9	7881	7.41181924503112	7.42640443498185	10.4297266714095	10.4356604048661
1769	stratejik	9	7879	11.5926190946103	11.7662682286108	8.40156037260248	8.43725841770387
1770	yolcu	5	7875	10.4054241752663	10.5090609034189	7.73815247599523	7.64352245360372
1771	hoş	3	7869	10.1622556532446	10.3427351024201	7.71379948432932	7.74065333128958
1772	doğa	4	7868	11.4913130217459	11.6152221234797	7.51441784445617	7.42311152579959
1773	test	4	7851	10.5951658586366	11.11605590647	8.80144692040156	9.13406403839615
1774	burası	6	7850	11.3762433842451	11.335655866017	11.3545345567491	11.5671650278506
1775	hanım	5	7848	6.61440130849025	8.55373801805041	10.6052849961374	10.7658573675853
1776	ettikleri	9	7847	7.46076643263595	7.40559642386766	10.1985144896941	10.3311132532815
1777	dakikada	8	7845	7.91479263904305	7.66475746364316	9.18468046522879	9.90459813610951
1778	içeren	6	7833	7.89010707127648	8.11399092634823	9.61980219075729	9.84302923831298
1779	ligin	5	7831	11.3093177333515	11.3633379316408	8.31938603796426	8.1437502639235
1780	direktör	8	7829	3.00315025515897	2.8340557397253	7.41552045340824	8.75797136514501
1781	alışveriş	9	7828	10.2484012899108	11.0586562092447	7.70076056720517	7.57681801244989
1782	vesile	6	7821	6.75402691016167	7.12595327432702	8.14528959576056	7.96255472754666
1783	öz	2	7820	10.1784379204773	10.886184291176	8.55404306690818	8.65829352427269
1784	netim	5	7820	3.07497319914248	8.03201483679802	6.2292457936902	5.87315669568273
1785	serdar	6	7811	10.2051522925734	10.3401199038532	4.77585070566631	5.21765891928987
1786	hastalığı	9	7803	7.23664993784914	7.75619308963037	10.3343106416232	10.2949583420553
1787	musunuz	7	7786	4.20323670471203	4.26000684430349	7.61064503149807	7.42073801133413
1788	toplumu	7	7786	10.5464230641088	11.1861042571011	9.7992266906991	10.1125810997554
1789	uygulanan	9	7785	9.9923386215765	10.2800296119518	9.48960477117206	9.86885313078482
1790	tesis	5	7778	10.4741468652664	10.4978959254312	10.0363475464388	10.0137056148874
1791	caddesi	7	7776	6.02133157082444	7.12567638211821	8.48730049394287	9.73854823487757
1792	durumlarda	10	7776	8.11843039466224	8.29605002055109	10.9348298164478	11.2122803093264
1793	ilave	5	7776	9.77691186193693	9.95698649631035	8.39284562435973	8.29407059646979
1794	bakımından	10	7772	8.58045055233746	8.59607460961506	10.6183463824593	10.6252425450551
1795	ürünler	7	7768	8.65013462527449	8.6731765966517	10.2478056852507	10.3037183809161
1796	eş	2	7768	9.86456654598034	11.0408001735008	6.80198986019011	6.66799784215361
1797	edildiği	8	7765	7.41987903078403	7.40594443331067	9.95342662572489	9.91046113259758
1798	başkanımız	10	7759	7.62658120604933	7.38033197607532	9.64145123018632	10.1981421765976
1799	arz	3	7759	6.51441822748598	6.45266190926104	7.44224391112357	7.35905490602693
1800	onunla	6	7758	11.4199133332758	11.5035857032504	8.94828093814048	9.2839486730879
1801	açıklaması	10	7756	7.85846194197799	7.82513531486476	9.69073782676594	9.50879191521559
1802	diyoruz	7	7742	9.40296414052966	10.1201004601724	10.9144760229998	10.6999185606798
1803	klasik	6	7742	11.648407316975	11.9718922567287	8.8062564155255	9.01163542351428
1804	belirtilen	10	7739	7.93744782568596	8.45830251995936	9.12669240899055	9.29028624220749
1805	kaybetti	8	7738	5.85338829627774	5.76131438406061	11.0993650506496	10.8628850633937
1806	yağmur	6	7738	10.0549814390814	10.0430210830889	8.02753719444401	8.11824739682504
1807	sebeple	7	7738	8.58979007414151	8.44664885708075	10.9117349135934	11.2094880166272
1808	eğitime	7	7729	10.4169784479623	10.4215294893386	9.59460022324477	9.54240349070185
1809	eşit	4	7725	10.136155747399	10.1381174931371	8.55672283444876	8.54678296161226
1810	duygu	5	7719	11.186176974114	11.2181554219615	9.70488185884146	9.8687422178953
1811	rahmet	6	7717	6.0877805776647	7.2313119995143	7.97012823649598	7.86802700254585
1812	imkanı	6	7716	7.74037633292578	7.66875821651597	7.75024209181189	7.65615472957431
1813	akıncı	6	7716	7.90842155308707	9.45064268997267	10.4149762961091	11.062670710402
1814	toto	4	7711	3.2486057400888	3.22254866890237	4.42170823669667	4.13779841927181
1815	hani	4	7706	11.5916812967711	12.1279969277347	10.5034793372395	10.6898181384494
1816	konferans	9	7705	9.58595895803364	9.76288439693015	7.43122903379468	7.56667377401485
1817	planı	5	7705	6.73404750244262	7.50441147348988	10.2821704395649	10.406640409292
1818	rakip	5	7705	10.870280081544	11.1230100587028	8.40475324363662	8.33694915308537
1819	isimler	7	7704	9.78021055393618	9.7563827086074	10.9191864021618	10.9323517589
1820	yolunu	6	7703	9.05200592970053	9.46674266068558	7.24670693256518	7.35593831408606
1821	borç	4	7701	10.5911151724495	10.7296106261167	7.85354956106657	7.98578900270288
1822	vekili	6	7695	5.51012257654604	5.01108703373441	8.07990029555105	9.15850808052437
1823	ihracat	7	7684	10.6617525600813	10.7267743231828	8.92073969877307	8.92720652944709
1824	mağlup	6	7675	4.98201316881686	4.67616746130266	7.47173200292759	7.3988389539763
1825	alana	5	7673	9.50891223165944	9.57319592848998	9.36508909475683	9.43419107357662
1826	veriyoruz	9	7663	8.19907015489891	8.09203802807282	11.0926406237502	10.8672636999252
1827	edilebilir	10	7658	6.77464993312232	6.72263343311747	11.1964756606748	11.0608020213485
1828	doğrusu	7	7651	8.87065042281308	8.89682723492698	11.2485888063591	11.4743597717502
1829	belgesi	7	7651	6.87660187843171	6.83044543841433	10.2092958605458	10.1461655227638
1830	uygulamaya	10	7650	10.8049082063957	10.8828971528666	7.63392469228623	7.67916781940557
1831	silahlı	7	7640	9.67239956215746	11.2403478047575	5.13578822524369	5.21727839300717
1832	fikri	5	7635	10.0543153169847	9.92455557516626	7.93556876064097	10.8246340657084
1833	öğretmenler	11	7635	10.2257394833411	10.2073793579831	9.76144155238296	9.7711452779156
1834	kalıcı	6	7628	10.9110918214771	10.9725459892734	9.45729031808629	9.37864920664394
1835	sesi	4	7613	9.00986302028996	9.3209222785011	9.95970339134104	10.120099642337
1836	farkı	5	7613	8.81665690153866	8.85622884740403	9.84104456374043	9.94301156672555
1837	falan	5	7608	9.64857375324899	10.392034782737	9.64517386241623	9.87459871733153
1838	bulmak	6	7603	8.85186380164649	8.93020250391636	9.81873719176861	9.78214351964277
1839	bekleyen	8	7598	8.10317300716427	8.26538655084789	10.0563977213661	10.2553431458578
1840	özelliği	8	7594	8.93767370388949	9.03889694686885	10.4017609390079	10.3048102338432
1841	çiçek	5	7592	9.83303409638725	10.0015343380013	9.20409226880399	9.20424878383601
1842	görünüyor	9	7588	8.47223399707342	8.40109518292043	10.9207215339992	10.6995445992942
1843	hazırlık	8	7577	10.5077926704865	10.5469258042806	7.44541002559377	7.15357029294631
1844	zamanında	9	7575	9.95589045520852	10.4960115073481	10.2596510788235	10.6307260940863
1845	farkında	8	7567	7.9925159171152	8.430875552032	8.1383139666009	8.03033073473178
1846	getiriyor	9	7564	7.17123128397332	7.07190727604428	11.1198348690042	10.8930453761474
1847	amacı	5	7552	8.98460763019232	9.01336532541439	10.5993809051044	10.5348077686608
1848	yorum	5	7551	9.93802230111894	11.5377100166498	10.4530994374712	10.5417184077178
1849	düzenlenecek	12	7545	8.84535173074497	9.24096590288907	10.0984141643499	10.077102525487
1850	kupası	6	7536	6.44840673911595	5.88539685601338	8.65551319063461	9.03407062054549
1851	ülkelerde	9	7536	8.36783421076621	8.44357210256422	11.1112981293234	11.2143154546167
1852	erkekler	8	7533	10.6426390522326	10.7775532456193	10.2953660297304	10.2984686329589
1853	öğrenildi	9	7533	6.44102904275551	6.45290434786414	10.3140792725716	10.0768533402521
1854	herhalde	8	7529	10.4882502669336	11.0197090674384	11.4582478859766	11.6711135690079
1855	milyonlarca	11	7524	11.0328172258779	11.1320885935199	7.81622979765838	7.79973855381493
1856	mavi	4	7522	11.3993231116466	11.4977309790476	7.35700016093559	7.64528095199446
1857	yanıt	5	7521	8.55692529028089	8.57083090616242	7.74324237723129	7.69749021373546
1858	soruşturma	10	7516	9.47851284502409	9.3645277059825	6.92993281446274	6.90585046528948
1859	kayıp	5	7516	11.2305030871429	11.3704588818557	9.32545081180471	9.53536166285945
1860	si	2	7515	6.96565606245849	6.96231598021102	10.8610162375299	11.3783892077119
1861	yerlere	7	7514	9.57502037509138	9.58780311595853	8.67057503805465	8.99120130614547
1862	dediği	6	7502	8.84382997789705	9.64283295097471	9.48708576847807	9.31261876245622
1863	olmaması	8	7501	9.61858016108991	9.66704366371183	10.3001833806102	10.1416338365842
1864	köyü	4	7498	5.82763345817685	8.75800343273729	8.54170905869947	9.13300431988757
1865	okullarda	9	7495	10.1254643600328	10.0952143096384	9.33895991402687	9.28774904416294
1866	önemlisi	8	7495	7.17357408260402	7.03757457871809	11.1576958995241	11.2595231922477
1867	ucuz	4	7493	10.8606791511192	10.8414680442814	10.0508431211713	10.2717839194167
1868	değişikliği	11	7490	6.08597774670493	6.15141862605444	10.3659827005082	10.3232312348614
1869	sağlıyor	8	7489	6.5253415902611	6.6307743541304	10.9373458861487	10.7062503682228
1870	kulak	5	7486	8.71323566489385	8.72698941663703	6.04558715545947	6.38994124341862
1871	seçimde	7	7485	9.81864167574877	9.74055910982792	10.7177655341421	10.8386080892805
1872	hedefi	6	7484	9.87900646260452	10.0756460509362	10.7528306230956	10.8832345957137
1873	tutan	5	7477	6.87046301909579	6.66479049519233	10.6115790583379	11.0567413328569
1874	katılım	7	7471	9.91402185046465	9.96710357558945	8.35274827679044	8.24805073168102
1875	gül	3	7467	8.2450943929322	10.6053726189908	9.60482082465597	9.47291331057832
1876	ederiz	6	7465	6.47158987686027	6.92065912388701	11.0714495237739	10.8637268062276
1877	arttı	5	7459	8.48747353698047	8.4277050221231	11.2111881241604	10.9733655146601
1878	dönemlerde	10	7455	8.11365422816906	8.14880653207289	11.1240066764472	11.2862078037097
1879	gelişme	7	7450	10.4640939893704	10.4141251954388	10.2825694131564	10.2146202587403
1880	edilerek	8	7446	7.07081959757092	7.06213007200288	10.42166844122	10.7085010779676
1881	kafa	4	7445	10.914395657341	11.1835526763083	4.95819402403576	5.21076583863469
1882	olurdu	6	7445	9.92334883920091	10.0795186616204	11.170389867181	10.9900597507403
1883	milleti	7	7441	8.88730444966886	12.0541442208233	10.3077005207053	10.5826413121522
1884	aylarında	9	7440	4.19737330191338	4.1078592469168	10.4183212071103	10.4602640576357
1885	görülüyor	9	7429	8.99543322650666	9.09963946118442	10.8144201247106	10.581013559732
1886	yolları	7	7427	8.10565365572631	7.99916209986242	9.85596724665676	9.85710372660441
1887	kendimizi	9	7424	10.7404900473486	10.8791006451026	9.01460313388842	9.6876621660458
1888	biridir	7	7420	5.34835286918922	5.52046303605696	10.959290963789	10.750319173189
1889	topluma	7	7417	11.3165374657461	11.357134868656	9.30271146417559	9.58193236198548
1890	olduğundan	10	7417	10.3854239467248	10.4262475955338	10.094488151151	10.066300058755
1891	evine	5	7410	9.55524717086301	9.87549271885443	8.49236460587573	8.50618947602138
1892	ziraat	6	7402	10.7647194605491	11.5464973872833	5.29348921393957	4.66580597423725
1893	gelişmeler	10	7400	9.24611609196989	9.23323886075796	10.6520572168407	10.5149420625268
1894	iftar	5	7395	9.89049788523059	10.6313470818176	5.51092673630168	5.44893370820485
1895	edecektir	9	7394	6.89008749558491	6.82176213800868	10.7557526272133	10.5351128877562
1896	protokol	8	7394	10.5956413911271	10.5622377104365	7.54882303766704	7.46085046314547
1897	yaşamak	7	7391	9.83061904054913	9.94262245177568	9.73111454897501	9.64516312546282
1898	döndü	5	7390	6.98894318886097	7.00140290053658	11.1722930325369	10.9845358959967
1899	koalisyon	9	7381	10.820622410983	11.2660511435199	7.05229742983718	8.26237430612724
1900	belirlenen	10	7379	9.79249757026192	10.2153902195662	9.77242077198706	9.82226379861354
1901	seçimler	8	7371	8.98942604700561	8.84997880075718	10.0955833249998	10.024432871117
1902	uğur	4	7369	9.41815920385504	9.20996808127677	6.54425800251641	7.48175239710027
1903	gayet	5	7350	10.8492980319132	11.0948099915051	7.54870741498989	7.58311470563248
1904	plan	4	7348	10.7548688927423	10.9614145649671	9.94032287255997	9.92626637936847
1905	gündem	6	7347	10.8599247327848	10.8666807004651	7.97721587575179	8.55694444768163
1906	sayede	6	7345	7.97537531686969	7.83800035759961	10.7718081986393	11.0720734986453
1907	topu	4	7338	9.40434008751618	9.68491397305362	8.32597147682115	8.40616195077379
1908	olmuştu	7	7336	9.57250660957308	9.59188560174068	11.0520046542153	10.8269833832854
1909	sözleri	7	7334	9.63025673161522	10.0077094786336	10.7137309490609	10.8747702911742
1910	vatandaşın	10	7331	11.476517427976	11.376031127351	9.6836738854092	9.60609047770717
1911	modeli	6	7328	8.68391551163846	9.28627052934993	10.7642947877835	11.3309333468702
1912	plana	5	7327	4.30018070309245	3.75066822242495	6.91661099092543	6.73233149300993
1913	vermesi	7	7325	8.52631491803359	8.40183822891823	9.94215957770298	9.8316947618329
1914	denilen	7	7308	8.13853526345396	10.0763999110189	10.2809380272718	10.582615192772
1915	başkanları	10	7301	7.03759636914005	6.82691380782891	10.908742488597	10.9423170333414
1916	yetkilileri	11	7296	8.84449633390535	8.98761513720523	11.1797934904229	11.0634231115927
1917	usta	4	7296	10.3920784756635	11.0504466372393	9.45285598220249	9.61701476739066
1918	çalışmak	8	7296	9.51741014157967	9.50587331818098	10.4298559094192	10.3232958778474
1919	nur	3	7294	6.07856323269833	6.53244473530273	7.29377632984866	7.75756993663892
1920	partilerin	10	7290	8.34969775449828	8.20854712782501	10.1434790288282	10.2153853284759
1921	mısır	5	7289	11.4136746733813	11.4336385434526	9.25364047047342	9.2997409388804
1922	konseyi	7	7288	5.95575404176689	5.57101994568888	9.56052518257933	9.60156574257231
1923	kazanmak	8	7280	8.86331359667757	8.89235672924665	9.79290574302528	9.68223996634411
1924	tamamladı	9	7275	6.86644233593543	6.75762171013644	10.6766551757963	10.422690408753
1925	sunuyor	7	7260	7.41712255882692	8.10489433700634	10.9168803630244	10.6894520415826
1926	konular	7	7260	9.37729281704196	9.51493712115779	10.7222926443865	10.7808075893528
1927	siyah	5	7252	11.2028818830092	11.4940180519988	7.71100711917847	7.83365613369084
1928	tarihe	6	7250	11.1101070649578	11.2103991654936	7.80945872988787	7.88934763175091
1929	sitesi	6	7246	4.99373928224379	6.60408615368146	9.64587908220442	11.0211836968755
1930	sektörü	7	7245	7.73243008018265	7.81331087562248	10.9420410119262	10.9866306211222
1931	körfez	6	7244	11.7350725293518	11.9084089408422	7.88991568019314	7.73540718697537
1932	ulaştı	6	7239	6.28992650003228	6.50399339546965	10.8755902802046	10.63336529624
1933	bölümünde	9	7238	9.41138471153835	9.5232429341133	10.5787351089845	10.7641607711728
1934	fırsatı	7	7236	7.77636079404215	7.64879999389112	7.08109502210855	7.05375118388793
1935	sistemleri	10	7221	7.89477379903601	8.2003794811222	10.9712829838241	11.3153842106934
1936	kalmış	6	7219	8.0049960152201	8.01013137165006	11.4120250008487	11.3574416117066
1937	düzeyde	7	7213	7.80233870428753	7.71759461219728	10.5029372967139	10.9197763747661
1938	sessiz	6	7211	11.0675126215816	11.1603206871401	7.51991539485137	7.78609107668164
1939	kerim	5	7209	2.92993882366382	3.17183918735399	8.14372652031524	8.80094216585447
1940	köşe	4	7206	9.2276069340093	9.09078607371817	3.45824822079312	3.35762288827758
1941	geldiğinde	10	7202	8.40576310274076	8.38803721584747	11.1605172104789	11.3059723332947
1942	gür	3	7197	5.18609758653216	4.92847700333689	2.66056726858296	2.54330893208863
1943	uçak	4	7197	11.0665857591966	11.1777305141301	8.19992891815352	8.23526965519556
1944	etmiştir	8	7196	7.65331596240353	7.69843056532105	10.8310306672057	10.596999311714
1945	yunan	5	7192	11.2317305539667	11.44619101719	7.27843135229938	7.17524673756733
1946	bulunduğunu	11	7182	9.04981049755478	9.0855076556793	8.59319552128322	8.45182632140667
1947	sanırım	7	7180	10.8117125016306	11.1022792453884	11.5806689963123	11.6442008785882
1948	anlamak	7	7178	9.26355970675216	9.68434855043319	9.65085784785882	9.5329901120104
1949	arzu	4	7177	10.1532117385288	10.2682235339538	7.37182083238324	7.60425938737358
1950	nereden	7	7175	10.6636403387556	10.9029514199497	6.89627174187051	6.91781817008602
1951	cengiz	6	7171	9.66187917768206	10.0290530300881	6.45585813689169	10.1376977215143
1952	gerçekleştirdi	14	7166	7.62535709420993	7.51852048170789	10.6212875921123	10.3812443670452
1953	kart	4	7162	7.31784517422288	7.5226855774102	8.74503621407888	8.74910949326484
1954	etmeyi	6	7161	8.05572319106897	8.04802431293821	8.1665580107675	8.34838805720385
1955	seyahat	7	7157	10.7494485891241	10.8224285492464	7.89777198732132	8.47486745713449
1956	bakış	5	7154	10.2233442960954	10.2348143042088	2.80135976924486	2.84001516793848
1957	yapılır	7	7151	8.8443298582087	8.85278916724866	10.8815277807854	10.6800202138558
1958	çözümü	6	7145	7.72636583260672	7.61563637714476	10.0483833565285	10.109417401531
1959	diyanet	7	7143	10.8205411318052	11.9615338954422	4.17025379897309	9.72853544346879
1960	çalışmaların	12	7137	10.3343485910954	10.2412116859015	9.29580008768438	9.24052997583472
1961	çıkması	7	7134	8.33782407681498	8.22828506085363	10.2702829927195	10.1267536134546
1962	olduğunun	9	7133	10.361989611844	10.3781518032135	6.17554014948312	6.05792652385303
1963	yavuz	5	7133	9.29648408065066	9.3964526583827	7.91879488530556	8.376342524726
1964	kalıyor	7	7126	8.09005842162348	8.05311277096124	11.3692047562881	11.1396355525072
1965	bakanlık	8	7118	12.1788389144156	12.1635382077275	10.1240301530883	9.97087996118872
1966	sayısının	9	7108	8.37332658158044	8.31553048299249	8.93742890338353	9.01131707808808
1967	alınacak	8	7106	9.31421380364082	9.2625022019486	11.1607092270721	11.0440813341774
1968	ailenin	7	7105	11.5293689202705	11.4658386340466	9.78998627415204	9.84494527879084
1969	oynayan	7	7103	7.9831274822729	8.0499522518928	10.0386447342744	10.6996850233791
1970	yüce	4	7094	11.0750866585591	11.384616481359	6.27664763973475	6.94930532119005
1971	arap	4	7094	11.0676360431701	11.3246735480691	6.45173377010546	6.36457409399752
1972	samimi	6	7091	11.3581761885502	11.413454059221	9.99965122346499	10.0977824147932
1973	yangın	6	7089	10.1119178017508	10.1250800955021	8.20062627887878	8.22203281699768
1974	yoluna	6	7086	9.32096153646326	9.49771571590146	7.59575972120467	7.67950750122269
1975	rektör	6	7080	9.96361763992198	9.99373770893387	6.09684477727804	6.62027171816384
1976	yaşıyoruz	9	7075	8.14532811261246	8.06831671487715	11.2730127331733	11.0533278935344
1977	sınır	5	7074	10.0115920520167	11.3336086410807	6.0465528415721	6.17652008798916
1978	konuşmada	9	7072	4.2460123686105	4.17926744576482	10.9350219508231	10.7384460791624
1979	getirdiği	9	7071	8.29699320176888	8.29062524088145	10.2381059363354	10.4229354164662
1980	hareketi	8	7071	8.96838615166016	9.47890186511282	11.307506880706	11.4735649667201
1981	ameliyat	8	7066	11.2758179591467	11.3699785151261	9.34829360476886	9.47790322514598
1982	dedik	5	7059	8.72381014264616	9.58312624335791	11.3042501685776	11.0734500760798
1983	kaçak	5	7057	10.6212682391572	10.7227993248045	7.53096595061789	7.59165518409938
1984	olağanüstü	10	7054	11.4093652644812	11.5629742121393	7.47819783091563	7.43457578749493
1985	kayseri	7	7049	11.4890062645126	11.711809797835	9.06625872180728	9.67438112967212
1986	kaybeden	8	7039	6.66897991585262	6.69364076506362	10.1647941382484	10.7899606977384
1987	görünce	7	7039	8.2000035157232	8.60939606460532	10.0547895078268	10.2339933911277
1988	töreni	6	7037	4.85127046198846	4.7579827317681	9.37533756610379	9.27833876210737
1989	vurgu	5	7032	5.93824899201974	6.14378755629275	6.25175100328644	6.05906087330683
1990	edenler	7	7030	7.55373551094053	7.60996272462848	11.4081924867203	11.378545450512
1991	artıyor	7	7027	8.63336138032558	8.57474870861693	11.3388315974814	11.093932123458
1992	miktarda	8	7027	7.41678397623047	7.23178993738434	9.18070627893203	9.32421446054237
1993	dar	3	7025	11.3701665234194	11.4417537630921	7.84518924527057	7.99742111274345
1994	çakır	5	7025	6.13172133541406	8.26485287901009	10.7862154543883	10.5804453122295
1995	cilt	4	7024	11.4160908330413	11.5605570578416	7.3870778557678	7.42420095374057
1996	konuşmasında	12	7021	9.28733167731083	9.47089744793361	11.1666402718589	11.2119498423901
1997	korku	5	7016	11.5587818403117	11.6377873039115	9.28752114438226	9.28416878467719
1998	yeterince	9	7015	10.6097703394256	10.8318024234676	8.13843912376579	9.23183017706223
1999	anlatıyor	9	7013	8.35179247596188	8.61695825063066	10.9714349929542	10.7917337772128
[truncated: 8,001 more rows]
